# Supplementary material for: High-throughput method characterizes hundreds of previously unknown antibiotic resistance mutations
Source: Nat Commun. 2025 Jan 17;16:780. doi: 10.1038/s41467-025-56050-2 (PMC11742677; doi:10.1038/s41467-025-56050-2)
Supplement: Supplementary file 3 — Supplementary Data 1 [file 41467_2025_56050_MOESM3_ESM.xlsx]

## Sheet: Data S1
All identified mutations
Key:	Position of the mutation in the E. coli genome	Sequence in the WT genome	Sequence after mutation	Gene the mutation affects	Type of sequence that is mutated	Predicted effect on the protein (SnpEff)	Impact category based on SnpEff prediction	Number of samples the mutation occurrred in	Number of samples (occurrences) for each condition
number	position	reference	alternative	gene	target	SnpEff_effect	impact	occurrences	CIP/WT	CIP/H526Y	CIP/Q513L	CIP/Q513R	CYC/WT	CYC/H526Y	CYC/Q513L	CYC/Q513R	NIT/WT	NIT/H526Y	NIT/Q513L	NIT/Q513R
1	2125	GA	G	thrA	CDS	frameshift_variant	HIGH	2	1											1
2	9927	A	C		intergenic			2				1						1
3	20771	C	A	rpsT	terminator			9	3		3	3
4	83535	C	G	ilvI	CDS	synonymous_variant	LOW	3				3
5	83540	A	C	ilvI	CDS	missense_variant	MODERATE	1				1
6	83907	CT	C	ilvH	CDS	frameshift_variant	HIGH	2					1	1
7	104030	C	CGT	lpxC	terminator			35	3	3	3	3	3	3	3	3	3	3	3	2
8	104032	T	TG	lpxC	terminator			14			3			2	2	2		2	1	2
9	112372	C	CG	hofB	CDS	frameshift_variant	HIGH	3				3
10	112535	AC	A	hofB	CDS	frameshift_variant	HIGH	1								1
11	115472	G	GT	ampD	CDS	frameshift_variant	HIGH	1				1
12	115478	T	TGA	ampD	CDS	frameshift_variant&stop_gained	HIGH	2				1	1
13	116640	CT	C	aroP	terminator			2											2
14	116645	C	CA	aroP	terminator			2											2
15	124092	A	C		intergenic			2	1								1
16	124179	G	T	lpd	promoter			5	1		1		1		1	1
17	124184	C	A	lpd	promoter			6		1	1				1			1	1	1
18	124191	G	T	lpd	promoter			29	3	3	3	3	3	3	1	2	2	2	2	2
19	130751	T	G	acnB	terminator			3		1			1					1
20	142392	G	GTGAC	yadE	CDS	frameshift_variant&stop_gained	HIGH	2				2
21	148133	A	T	yadL	CDS	missense_variant	MODERATE	2							1					1
22	148145	C	A	yadL	CDS	missense_variant	MODERATE	1	1
23	153591	G	GCA	yadN	promoter			2			1	1
24	161068	A	C		intergenic			28	3	3	3	2	3	2	2	1	3	2	2	2
25	169938	C	A	fhuB	terminator			13	1		1		2	2	2	2		1	1	1
26	212702	A	AAAG	yaeF	CDS	disruptive_inframe_insertion	MODERATE	2				2
27	234984	G	T	ykfM	CDS	synonymous_variant	LOW	35	3	3	3	3	3	3	3	3	3	3	3	2
28	234985	A	T	ykfM	CDS	missense_variant	MODERATE	2									2
29	234990	G	T	ykfM	CDS	missense_variant	MODERATE	35	3	3	3	3	3	3	3	3	3	3	3	2
30	234994	G	T	ykfM	CDS	stop_gained	HIGH	35	3	3	3	3	3	3	3	3	3	3	3	2
31	235006	G	T	ykfM	CDS	missense_variant	MODERATE	2				1					1
32	235010	G	T	ykfM	CDS	missense_variant	MODERATE	32	2	3	2	3	3	3	3	3	3	3	2	2
33	235019	C	A	ykfM	CDS	missense_variant	MODERATE	35	3	3	3	3	3	3	3	3	3	3	3	2
34	235022	G	T	ykfM	CDS	missense_variant	MODERATE	33	2	3	3	3	3	3	3	2	3	3	3	2
35	235035	G	T	ykfM	CDS	synonymous_variant	LOW	27	2	2	3	2	3	2	2	2	3	2	3	1
36	249948	G	GTA		intergenic			4				1	1			1				1
37	274640	A	AC	afuB	CDS	frameshift_variant	HIGH	3		1		2
38	284991	A	ACCCC		intergenic			35	3	3	3	3	3	3	3	3	3	3	3	2
39	295796	C	G	paoC	CDS	missense_variant	MODERATE	3		1						1				1
40	296616	GT	G	paoC	CDS	frameshift_variant	HIGH	1						1
41	298182	T	G	paoA	CDS	missense_variant	MODERATE	2									1	1
42	299195	A	ATTC	yagU	CDS	conservative_inframe_insertion	MODERATE	3				2		1
43	348120	GA	G	prpD	CDS	frameshift_variant	HIGH	3	1		1					1
44	360289	G	C		intergenic			9	2		1	2	1			1			2
45	368476	A	T	mhpF	CDS	missense_variant	MODERATE	1									1
46	368581	G	T	mhpF	CDS	missense_variant	MODERATE	1									1
47	368918	C	A	mhpF	CDS	missense_variant	MODERATE	1										1
48	384346	T	A	hemB	CDS	stop_gained	HIGH	1						1
49	384820	A	T	hemB	CDS	missense_variant	MODERATE	1						1
50	385075	CA	C	hemB	CDS	frameshift_variant	HIGH	2					1	1
51	385166	T	TTGG	hemB	CDS	disruptive_inframe_insertion	MODERATE	1						1
52	397156	TC	T	phoA	promoter			2				2
53	430263	T	G	ribE	CDS	missense_variant	MODERATE	2										2
54	435746	CG	C	ispA	CDS	frameshift_variant	HIGH	1							1
55	435765	CCCGGGCTTTCTT	C	ispA	CDS	conservative_inframe_deletion	MODERATE	3					1	1		1
56	435765	C	CCCGGGCTTTCTT	ispA	CDS	conservative_inframe_insertion	MODERATE	1								1
57	435774	TCTTCCGGGCTTG	T	ispA	CDS	conservative_inframe_deletion	MODERATE	1							1
58	435824	AG	A	ispA	CDS	frameshift_variant	HIGH	1								1
59	435832	G	GTC	ispA	CDS	frameshift_variant	HIGH	1					1
60	435843	G	A	ispA	CDS	stop_gained	HIGH	6					2	1	1	2
61	435846	GT	G	ispA	CDS	frameshift_variant	HIGH	1								1
62	435847	T	G	ispA	CDS	missense_variant	MODERATE	1								1
63	435888	C	T	ispA	CDS	missense_variant	MODERATE	1					1
64	435899	T	A	ispA	CDS	missense_variant	MODERATE	5					1	1	1	2
65	435900	G	A	ispA	CDS	stop_gained	HIGH	1					1
66	435906	CA	C	ispA	CDS	frameshift_variant	HIGH	2					1			1
67	435912	C	A	ispA	CDS	missense_variant	MODERATE	1								1
68	435959	T	TA	ispA	CDS	frameshift_variant	HIGH	1							1
69	435968	GC	G	ispA	CDS	frameshift_variant	HIGH	1								1
70	435977	G	T	ispA	CDS	missense_variant	MODERATE	1					1
71	435983	A	G	ispA	CDS	missense_variant	MODERATE	1								1
72	436016	T	G	ispA	CDS	missense_variant	MODERATE	1								1
73	436071	CT	C	ispA	CDS	frameshift_variant	HIGH	1								1
74	436077	C	A	ispA	CDS	missense_variant	MODERATE	1								1
75	436084	C	A	ispA	CDS	missense_variant	MODERATE	1							1
76	436085	T	A	ispA	CDS	missense_variant	MODERATE	1								1
77	436101	C	T	ispA	CDS	missense_variant	MODERATE	1					1
78	436121	G	T	ispA	CDS	missense_variant	MODERATE	1					1
79	436144	T	G	ispA	CDS	missense_variant	MODERATE	1					1
80	436151	CG	C	ispA	CDS	frameshift_variant	HIGH	1								1
81	436157	G	T	ispA	CDS	stop_gained	HIGH	2					1	1
82	436194	A	ACGCCAGCGTTTGTAAAGCGT	ispA	CDS	frameshift_variant	HIGH	1						1
83	436211	G	T	ispA	CDS	missense_variant	MODERATE	1								1
84	436275	G	A	ispA	CDS	missense_variant	MODERATE	1								1
85	436306	A	C	ispA	CDS	missense_variant	MODERATE	1					1
86	436316	AATGAGTAAGCGTG	A	ispA	CDS	frameshift_variant	HIGH	2					1	1
87	436318	T	TG	ispA	CDS	frameshift_variant	HIGH	1							1
88	436328	T	A	ispA	CDS	missense_variant	MODERATE	1								1
89	436332	TACACTCAACGGCGG	T	ispA	CDS	frameshift_variant	HIGH	1								1
90	436337	T	C	ispA	CDS	missense_variant	MODERATE	2					1	1
91	436385	ATAT	A	ispA	CDS	disruptive_inframe_deletion	MODERATE	1					1
92	436391	C	T	ispA	CDS	missense_variant	MODERATE	2					1		1
93	436392	C	A	ispA	CDS	missense_variant	MODERATE	1								1
94	436406	A	T	ispA	CDS	missense_variant	MODERATE	1								1
95	436411	AG	A	ispA	CDS	frameshift_variant	HIGH	1								1
96	436428	C	T	ispA	CDS	missense_variant	MODERATE	1								1
97	436463	A	T	ispA	CDS	missense_variant	MODERATE	1								1
98	436483	CA	C	ispA	CDS	frameshift_variant	HIGH	2					1	1
99	436490	GC	G	ispA	CDS	frameshift_variant	HIGH	1								1
100	466940	G	GC	mdlB	CDS	frameshift_variant	HIGH	1				1
101	467635	T	A	mdlB	CDS	missense_variant	MODERATE	1				1
102	467640	C	CA	mdlB	CDS	frameshift_variant	HIGH	2				2
103	475500	A	ATTT		intergenic			2				1		1
104	480685	T	TCTGG	acrA	CDS	frameshift_variant	HIGH	2				2
105	499222	G	GGA	fsr	CDS	frameshift_variant	HIGH	3				2	1
106	502366	T	TTTC	ybaK	CDS	conservative_inframe_insertion	MODERATE	2					1		1
107	513790	T	G	ybbN	promoter			2										1		1
108	542628	GA	G	fdrA	CDS	frameshift_variant	HIGH	3			1		1	1
109	552769	C	CGGGGTGCA	folD	CDS	frameshift_variant	HIGH	1								1
110	552773	GT	G	folD	CDS	frameshift_variant	HIGH	1								1
111	552837	C	T	folD	CDS	missense_variant	MODERATE	1								1
112	552870	CT	C	folD	CDS	frameshift_variant	HIGH	1								1
113	553154	AC	A	folD	CDS	frameshift_variant	HIGH	1								1
114	553169	GT	G	folD	CDS	frameshift_variant	HIGH	1								1
115	553179	CAATAATCTTTGCTG	C	folD	CDS	frameshift_variant	HIGH	1								1
116	571254	T	TAC	insH1(1)	promoter			31	3	3	3	2	2	3	3	3	3	3	1	2
117	571264	GCA	G	insH1(1)	promoter			2								1	1
118	577610	AT	A	ybcY	CDS	frameshift_variant	HIGH	1								1
119	577992	C	CATTT	ybcY	CDS	frameshift_variant	HIGH	1				1
120	578261	A	AT	ybcY	CDS	frameshift_variant	HIGH	1				1
121	590054	A	T	cusS	CDS	missense_variant	MODERATE	1									1
122	590079	C	A	cusS	CDS	missense_variant	MODERATE	2	1		1
123	605973	A	AC	fepA	CDS	frameshift_variant	HIGH	4				3	1
124	627775	GT	G	ybdD	CDS	frameshift_variant	HIGH	1						1
125	627810	GA	G	ybdD	CDS	frameshift_variant	HIGH	1			1
126	630706	G	GAAAAA	ybdM	CDS	frameshift_variant	HIGH	2	1			1
127	635062	T	G		intergenic			4	1					1						2
128	654465	G	T	tatE	CDS	synonymous_variant	LOW	1				1
129	654552	GA	G	tatE	CDS	frameshift_variant	HIGH	1									1
130	664045	GT	G	rlmH	CDS	frameshift_variant	HIGH	2				1	1
131	684510	C	CAGA	insH1(2)	promoter			18	2	2	2	3	1	1	1	2	2		2
132	687142	GT	G	ybeX	CDS	frameshift_variant	HIGH	2					1					1
133	687402	T	TTGCCG	ybeY	CDS	frameshift_variant	HIGH	1									1
134	687416	C	CATCTTCG	ybeY	CDS	frameshift_variant	HIGH	1				1
135	687419	CT	C	ybeY	CDS	frameshift_variant	HIGH	1			1
136	687445	T	G	ybeY	CDS	missense_variant	MODERATE	1	1
137	687454	C	T	ybeY	CDS	missense_variant	MODERATE	1			1
138	687456	GT	G	ybeY	CDS	frameshift_variant	HIGH	1	1
139	687458	G	T	ybeY	CDS	missense_variant	MODERATE	1	1
140	687459	CA	C	ybeY	CDS	frameshift_variant	HIGH	1				1
141	687466	A	ATATGC	ybeY	CDS	frameshift_variant	HIGH	1				1
142	687472	GC	G	ybeY	CDS	frameshift_variant	HIGH	1				1
143	687527	G	A	ybeY	CDS	stop_gained	HIGH	1	1
144	687531	G	T	ybeY	CDS	stop_gained	HIGH	1				1
145	687573	CG	C	ybeY	CDS	frameshift_variant	HIGH	1				1
146	687600	GT	G	ybeY	CDS	frameshift_variant	HIGH	1	1
147	687635	TC	T	ybeY	CDS	frameshift_variant	HIGH	1	1
148	687686	C	A	ybeY	CDS	stop_gained	HIGH	1	1
149	687745	AACCCG	A	ybeY	CDS	frameshift_variant	HIGH	1				1
150	692512	A	AATT		intergenic			2									1	1
151	721004	C	CAAA	kdpB	CDS	conservative_inframe_insertion	MODERATE	3				3
152	723541	C	CGTT	kdpA	CDS	disruptive_inframe_insertion	MODERATE	2			1	1
153	723716	TG	T	kdpA	CDS	frameshift_variant	HIGH	1				1
154	729482	T	TAAAG	ybfB	CDS	frameshift_variant	HIGH	8				3	1	2		1		1
155	729487	A	C	ybfB	CDS	missense_variant	MODERATE	1				1
156	736486	T	G		intergenic			2				2
157	809537	C	CGAT	uvrB	CDS	stop_gained&disruptive_inframe_insertion	HIGH	1				1
158	810185	GA	G	uvrB	CDS	frameshift_variant	HIGH	1						1
159	810406	T	TCCAGAC	uvrB	CDS	disruptive_inframe_insertion	MODERATE	1				1
160	810981	A	AG	uvrB	CDS	frameshift_variant	HIGH	1				1
161	816047	C	A		intergenic			20	2	3	1	2	2	2	2	3		1	2
162	816094	C	A	ybhM	promoter			4		1	1		1							1
163	824398	GT	G	ybhF	CDS	frameshift_variant	HIGH	3	2				1
164	854122	A	C	ybiU	CDS	synonymous_variant	LOW	2	1				1
165	869750	C	CG	yliE	CDS	frameshift_variant	HIGH	2				2
166	870435	T	TTTTC	yliE	CDS	frameshift_variant	HIGH	1						1
167	870477	G	GAAA	yliE	CDS	disruptive_inframe_insertion	MODERATE	3				3
168	888162	TG	T	rimK	CDS	frameshift_variant	HIGH	2				2
169	889553	A	AATTT	potF	CDS	frameshift_variant	HIGH	2			1	1
170	910654	C	G		intergenic			2									2
171	910661	C	G		intergenic			4					1	2		1
172	927386	CT	C	trxB	CDS	frameshift_variant	HIGH	4	2						1	1
173	929141	A	AC	ftsK	CDS	frameshift_variant	HIGH	1				1
174	929373	C	CTTA	ftsK	CDS	disruptive_inframe_insertion	MODERATE	1	1
175	930957	C	G	ftsK	CDS	missense_variant	MODERATE	5			1		1			1		1		1
176	930983	A	G	ftsK	CDS	synonymous_variant	LOW	1												1
177	930989	G	A	ftsK	CDS	synonymous_variant	LOW	1												1
178	935523	G	A	serS	CDS	missense_variant	MODERATE	2				2
179	938383	C	T	dmsA	CDS	synonymous_variant	LOW	2							2
180	950239	C	A		intergenic			4							2		1			1
181	983228	T	TCGTCCAGCA	asnS	CDS	conservative_inframe_insertion	MODERATE	3	1			2
182	991646	G	T	ssuA	CDS	missense_variant	MODERATE	1											1
183	992247	GT	G	ssuA	CDS	frameshift_variant	HIGH	2	1		1
184	1007536	A	AAGT	pqiA	CDS	disruptive_inframe_insertion	MODERATE	2					1			1
185	1017901	C	CT	yccS	CDS	frameshift_variant	HIGH	2				2
186	1027216	ATTTG	A	serT	promoter			2			2
187	1059616	T	C	yccE	CDS	missense_variant	MODERATE	2											2
188	1059617	G	A	yccE	CDS	synonymous_variant	LOW	1											1
189	1059774	C	CATTCCAG	yccE	CDS	frameshift_variant	HIGH	1						1
190	1082328	T	TTCC	pgaC	CDS	disruptive_inframe_insertion	MODERATE	3				3
191	1091992	CT	C	ycdU	CDS	frameshift_variant	HIGH	2						1	1
192	1118554	G	T	yceB	CDS	missense_variant	MODERATE	3		1					1					1
193	1118561	C	A	yceB	CDS	missense_variant	MODERATE	17	3	2	1	2	3	1		1	2	1		1
194	1141312	A	ATC	rluC	CDS	frameshift_variant	HIGH	3				3
195	1182470	GA	G	pepT	CDS	frameshift_variant	HIGH	2			1				1
196	1187922	CA	C	hflD	CDS	frameshift_variant	HIGH	2					1	1
197	1190920	G	GATAGT	icd	CDS	frameshift_variant	HIGH	1				1
198	1191664	G	A	icd	CDS	missense_variant	MODERATE	2	1		1
199	1191676	CATGGGTTGGACCGAAGCGGCTGACTTAAT	A	icd	CDS		HIGH	12	3	3	3	3
200	1203240	A	T	stfP	CDS	missense_variant	MODERATE	1											1
201	1203245	C	G	stfP	CDS	missense_variant	MODERATE	10	1	1		3	1	2					2
202	1204353	G	GTA	tfaE	CDS	frameshift_variant	HIGH	3				3
203	1205075	C	G	pinE	promoter			12	2	1		3	1	1		1			2	1
204	1205080	A	T	pinE	promoter			5	1	1		2	1
205	1208191	C	A	ycgX	CDS	stop_gained	HIGH	1							1
206	1208413	C	A	ycgX	CDS	missense_variant	MODERATE	1	1
207	1208432	G	T	ycgX	CDS	synonymous_variant	LOW	1		1
208	1208459	G	T	ycgX	CDS	stop_gained	HIGH	8	2		1		1		3			1
209	1208467	C	A	ycgX	CDS	missense_variant	MODERATE	6			1				1		2	1		1
210	1233182	TGCACCGTGGGCG	T	dadA	CDS	disruptive_inframe_deletion	MODERATE	1					1
211	1233199	C	T	dadA	CDS	missense_variant	MODERATE	2					1	1
212	1233436	C	T	dadA	CDS	missense_variant	MODERATE	1					1
213	1233853	C	T	dadA	CDS	missense_variant	MODERATE	1					1
214	1233894	TC	T	dadA	CDS	frameshift_variant	HIGH	2					1	1
215	1233967	C	A	dadA	CDS	missense_variant	MODERATE	1						1
216	1234025	GGTGGTTCGC	G	dadA	CDS	disruptive_inframe_deletion	MODERATE	1					1
217	1234084	G	T	dadA	CDS	missense_variant	MODERATE	1					1
218	1234093	C	T	dadA	CDS	missense_variant	MODERATE	2					1	1
219	1234159	G	T	dadA	CDS	missense_variant	MODERATE	1					1
220	1234161	C	T	dadA	CDS	missense_variant	MODERATE	1					1
221	1234165	G	A	dadA	CDS	missense_variant	MODERATE	2					1	1
222	1234170	C	T	dadA	CDS	missense_variant	MODERATE	1							1
223	1234267	G	T	dadA	CDS	missense_variant	MODERATE	1							1
224	1234577	AT	A	dadX	CDS	frameshift_variant	HIGH	2		1								1
225	1259448	TAAC	T	hemA	CDS	conservative_inframe_deletion	MODERATE	1						1
226	1259666	CT	C	hemA	CDS	frameshift_variant	HIGH	1					1
227	1259911	A	C	hemA	CDS	missense_variant	MODERATE	1							1
228	1260101	TG	T	hemA	CDS	frameshift_variant	HIGH	1			1
229	1260220	CAGGCAG	C	hemA	CDS	conservative_inframe_deletion	MODERATE	1						1
230	1270288	GA	G	ychO	CDS	frameshift_variant	HIGH	1			1
231	1270347	G	GT	ychO	CDS	frameshift_variant	HIGH	1				1
232	1272782	T	TA	narX	CDS	frameshift_variant	HIGH	2				2
233	1295091	A	AT		intergenic			2		1								1
234	1302011	TAA	T	clsA	CDS	frameshift_variant	HIGH	2				2
235	1302126	A	ATG	clsA	CDS	frameshift_variant	HIGH	1				1
236	1304793	CA	C	kch	promoter			3			1	1					1
237	1345484	A	C		intergenic			11	1		1	1	2				1	2	2	1
238	1346028	C	CAA		intergenic			2											2
239	1380146	T	TG	ycjF	CDS	frameshift_variant	HIGH	1				1
240	1380260	G	T	ycjF	CDS	missense_variant	MODERATE	1										1
241	1380283	A	C	ycjF	CDS	missense_variant	MODERATE	1										1
242	1380533	T	G	ycjF	CDS	missense_variant	MODERATE	1	1
243	1391496	C	T		intergenic			10		2	1	2	1	2	1				1
244	1391500	C	G		intergenic			17	1	1	2	3	2	3		2			2	1
245	1406151	G	GCCC	ttcA	CDS	conservative_inframe_insertion	MODERATE	2						1		1
246	1406155	T	C	ttcA	CDS	synonymous_variant	LOW	1								1
247	1417978	T	TTTTAC	trkG	promoter			2				1		1
248	1426008	A	ATTTCT	stfR	CDS	frameshift_variant	HIGH	1				1
249	1426482	A	T	stfR	CDS	synonymous_variant	LOW	2							1		1
250	1429149	G	T		intergenic			2				1		1
251	1429164	G	T		intergenic			12	1	3	1		2	1	3			1
252	1429173	G	T		intergenic			6	1	1	1	2			1
253	1429242	A	T	ttcC	CDS	missense_variant	MODERATE	1								1
254	1429243	C	A	ttcC	CDS	missense_variant	MODERATE	6	2	1				1	2
255	1429243	C	G	ttcC	CDS	missense_variant	MODERATE	1								1
256	1429253	G	T	ttcC	CDS	missense_variant	MODERATE	2			1		1
257	1429256	T	TTTC	ttcC	CDS	conservative_inframe_insertion	MODERATE	2								2
258	1455836	A	C	paaJ	CDS	missense_variant	MODERATE	3					1				1	1
259	1466785	TGGG	T	ydbA	CDS	disruptive_inframe_deletion	MODERATE	1				1
260	1471306	GA	G	ydbD	CDS	frameshift_variant	HIGH	2		1	1
261	1524204	T	TACGA	ydcD	CDS	frameshift_variant	HIGH	2			1	1
262	1531876	A	ATC	narY	CDS	frameshift_variant	HIGH	2				2
263	1538720	T	C	yddK	CDS	missense_variant	MODERATE	1											1
264	1538721	C	G	yddK	CDS	synonymous_variant	LOW	1											1
265	1538722	G	A	yddK	CDS	missense_variant	MODERATE	1											1
266	1538796	C	CA	yddK	CDS	frameshift_variant	HIGH	1					1
267	1558638	T	TCGA	dosP	CDS	disruptive_inframe_insertion	MODERATE	2					1	1
268	1568103	T	TCAA	pqqL	CDS	conservative_inframe_insertion	MODERATE	2				2
269	1579184	GT	G	ydeP	CDS	frameshift_variant	HIGH	2		1				1
270	1606981	C	CT	glsB	CDS	frameshift_variant	HIGH	2				1		1
271	1618371	C	A	ydeI	CDS	missense_variant	MODERATE	2				1			1
272	1618606	AT	A	ydeI	CDS	frameshift_variant	HIGH	1			1
273	1620379	G	T	dcp	CDS	stop_gained	HIGH	4	1		1				1			1
274	1652703	A	ATTG	ynfE	CDS	disruptive_inframe_insertion	MODERATE	1				1
275	1652725	G	GATT	ynfE	CDS	stop_gained&disruptive_inframe_insertion	HIGH	2				1		1
276	1669698	T	TGC	pntB	CDS	frameshift_variant	HIGH	1				1
277	1670108	A	C	pntB	CDS	synonymous_variant	LOW	7	1	1	1			1	2		1
278	1673368	G	T	ydgH	CDS	stop_gained	HIGH	28	3	2	2	2	3	3	3	1	3	3	2	1
279	1673380	T	A	ydgH	CDS	missense_variant	MODERATE	1				1
280	1673381	C	A	ydgH	CDS	stop_gained	HIGH	27	3	3	3	1	2	2	3	1	3	3	1	2
281	1673431	G	T	ydgH	CDS	stop_gained	HIGH	2							1					1
282	1673439	C	A	ydgH	CDS	missense_variant	MODERATE	4	1				1		1					1
283	1675979	C	A	ydgC	CDS	missense_variant	MODERATE	3		1					2
284	1676007	G	C	ydgC	CDS	missense_variant	MODERATE	1		1
285	1680954	C	A	fumC	promoter			2							1		1
286	1696954	CT	C	add	CDS	frameshift_variant	HIGH	2						2
287	1697150	C	CGGTA	add	CDS	frameshift_variant&stop_gained	HIGH	1				1
288	1700433	GT	G	rsxA	CDS	frameshift_variant	HIGH	2		1	1
289	1702523	GA	G	rsxC	CDS	frameshift_variant	HIGH	1											1
290	1715739	C	CA	ydhJ	CDS	frameshift_variant	HIGH	2				2
291	1767476	G	A	ydiN	CDS	missense_variant	MODERATE	2				2
292	1767478	C	T	ydiN	CDS	missense_variant	MODERATE	1				1
293	1767479	C	G	ydiN	CDS	synonymous_variant	LOW	2				2
294	1767480	A	T	ydiN	CDS	stop_gained	HIGH	2				2
295	1791221	T	TTCG	pheT	CDS	disruptive_inframe_insertion	MODERATE	2				2
296	1816723	G	T	nadE	CDS	missense_variant	MODERATE	1								1
297	1816746	T	G	nadE	CDS	missense_variant	MODERATE	1		1
298	1817508	C	A	nadE	CDS	missense_variant	MODERATE	1				1
299	1831359	CA	C	ynjB	CDS	frameshift_variant	HIGH	2	1					1
300	1855731	G	GGTAA		intergenic			4				3		1
301	1864807	C	T	yeaI	CDS	stop_gained	HIGH	1											1
302	1864808	A	T	yeaI	CDS	missense_variant	MODERATE	1											1
303	1864809	A	G	yeaI	CDS	synonymous_variant	LOW	1											1
304	1864957	C	A	yeaI	CDS	missense_variant	MODERATE	1								1
305	1864962	C	A	yeaI	CDS	missense_variant	MODERATE	1			1
306	1864965	G	T	yeaI	CDS	missense_variant	MODERATE	2							1					1
307	1864971	G	T	yeaI	CDS	missense_variant	MODERATE	10		2	1		1	2	1	1		2
308	1911717	G	T	yebS	CDS	missense_variant	MODERATE	2						1						1
309	1924034	A	AG	yebE	promoter			3	1			2
310	1926991	G	GTAT	eda	CDS	conservative_inframe_insertion	MODERATE	2				2
311	1970574	C	A	motA	CDS	stop_gained	HIGH	7	1		1	1		2	2
312	1981971	C	CGAATG	yecR	CDS	frameshift_variant	HIGH	2		1								1
313	1985395	T	C	cysT	CDS		ncRNA	1				1
314	1985396	G	T	cysT	CDS		ncRNA	5			2	3
315	1985397	G	T	cysT	CDS		ncRNA	7	3		3	1
316	1985430	G	T	cysT	CDS		ncRNA	1				1
317	1998350	T	TTC	fliD	CDS	frameshift_variant	HIGH	2			1	1
318	2022808	C	A	yedI	CDS	missense_variant	MODERATE	4							1	1	1		1
319	2045810	T	TGC	yeeL	CDS	frameshift_variant	HIGH	1				1
320	2046272	GA	G	yeeL	CDS	frameshift_variant	HIGH	1										1
321	2046382	A	G	yeeL	CDS	missense_variant	MODERATE	1				1
322	2046385	C	A	yeeL	CDS	missense_variant	MODERATE	1				1
323	2046386	C	A	yeeL	CDS	missense_variant	MODERATE	1				1
324	2046389	C	G	yeeL	CDS	missense_variant	MODERATE	3				2		1
325	2066084	C	CA	flu	CDS	frameshift_variant	HIGH	2				2
326	2066822	GA	G	flu	CDS	frameshift_variant	HIGH	1			1
327	2075133	A	AAAATTAC	dacD	CDS	frameshift_variant	HIGH	2				2
328	2098592	A	ACAAT	wbbI	CDS	frameshift_variant	HIGH	2				2
329	2098687	C	CGG	wbbI	CDS	frameshift_variant	HIGH	1				1
330	2104787	T	TAC	rfbD	CDS	frameshift_variant	HIGH	1	1
331	2104969	G	GC	rfbD	CDS	frameshift_variant	HIGH	1				1
332	2105116	C	CG	rfbD	CDS	frameshift_variant	HIGH	1											1
333	2105120	TC	T	rfbD	CDS	frameshift_variant	HIGH	1											1
334	2149720	T	TGGA	mdtB	CDS	conservative_inframe_insertion	MODERATE	1				1
335	2170019	A	T	gatY	CDS	missense_variant	MODERATE	4	1		1				1	1
336	2170702	G	T	gatY	promoter			35	3	3	3	3	3	3	3	3	3	3	3	2
337	2170708	G	T	gatY	promoter			23	2	3	2	1	3	2	3	2	1	1	2	1
338	2170713	C	A	gatY	promoter			35	3	3	3	3	3	3	3	3	3	3	3	2
339	2170724	G	T	gatY	promoter			35	3	3	3	3	3	3	3	3	3	3	3	2
340	2170734	G	T	gatY	promoter			35	3	3	3	3	3	3	3	3	3	3	3	2
341	2170747	G	T	gatY	promoter			24	1	2	1	3	2	2	2	3	2	3	1	2
342	2170749	G	T	gatY	promoter			27	2	3	1	3	1	3	3	2	1	3	3	2
343	2170757	T	A	gatY	promoter			16	1	1	3	1		1	3	1	2	2		1
344	2170758	C	A	gatY	promoter			35	3	3	3	3	3	3	3	3	3	3	3	2
345	2170760	C	A	gatY	promoter			34	3	3	3	3	2	3	3	3	3	3	3	2
346	2178919	G	T	thiM	promoter			25	3	2	3		2	2	2	2	3	3	2	1
347	2222684	G	C		intergenic			3							2			1
348	2231674	G	T	mglA	CDS	synonymous_variant	LOW	3									1	1	1
349	2232553	GAAT	G	mglA	CDS	disruptive_inframe_deletion	MODERATE	1			1
350	2235299	G	T	yeiB	CDS	missense_variant	MODERATE	1			1
351	2235305	G	T	yeiB	CDS	missense_variant	MODERATE	8	2		1		2	1				1		1
352	2261946	GA	G	yeiR	CDS	frameshift_variant	HIGH	2		1				1
353	2268931	G	T	yejE	CDS	missense_variant	MODERATE	12	1	1	1	2	1		2	1	1	2
354	2269448	G	GA	yejE	CDS	frameshift_variant	HIGH	1				1
355	2276348	A	AAT		intergenic			2				1		1
356	2300383	A	ACC	mqo	promoter			2				2
357	2305239	G	GT	ompC	CDS	frameshift_variant	HIGH	1											1
358	2305264	CCAACAT	C	ompC	CDS	disruptive_inframe_deletion	MODERATE	1										1
359	2305314	GT	G	ompC	CDS	frameshift_variant	HIGH	4									2		2
360	2305465	A	G	ompC	CDS	missense_variant	MODERATE	2											2
361	2305633	TCGCCGTTTTGA	T	ompC	CDS	frameshift_variant	HIGH	2											2
362	2305707	GT	G	ompC	CDS	frameshift_variant	HIGH	3									1	1		1
363	2305712	T	A	ompC	CDS	stop_gained	HIGH	2											2
364	2305718	G	A	ompC	CDS	stop_gained	HIGH	2											2
365	2305919	G	A	ompC	CDS	stop_gained	HIGH	1										1
366	2305951	C	T	ompC	CDS	stop_gained	HIGH	1												1
367	2305985	G	A	ompC	CDS	stop_gained	HIGH	1									1
368	2305987	A	ATCTGATAT	ompC	CDS	frameshift_variant	HIGH	1										1
369	2306099	A	AT	ompC	CDS	frameshift_variant	HIGH	1										1
370	2306124	G	T	ompC	CDS	stop_gained	HIGH	2									2
371	2306155	TA	T	ompC	CDS	frameshift_variant	HIGH	1									1
372	2306162	C	A	ompC	CDS	stop_gained	HIGH	1										1
373	2310703	G	GGA	rcsC	CDS	frameshift_variant	HIGH	3				3
374	2332544	G	T	gyrA	CDS	missense_variant	MODERATE	1	1
375	2332545	C	G	gyrA	CDS	missense_variant	MODERATE	1	1
376	2332640	T	C	gyrA	CDS	missense_variant	MODERATE	2	1		1
377	2332641	C	A	gyrA	CDS	missense_variant	MODERATE	2	1			1
378	2332641	C	T	gyrA	CDS	missense_variant	MODERATE	1				1
379	2332650	CCGA	C	gyrA	CDS	conservative_inframe_deletion	MODERATE	7	3	3	1
380	2332652	G	A	gyrA	CDS	missense_variant	MODERATE	1				1
381	2332653	A	G	gyrA	CDS	missense_variant	MODERATE	1			1
382	2333048	G	T	ubiG	CDS	start_lost	HIGH	1						1
383	2333095	T	G	ubiG	CDS	missense_variant	MODERATE	1					1
384	2333157	CA	C	ubiG	CDS	frameshift_variant	HIGH	1							1
385	2333161	G	GC	ubiG	CDS	frameshift_variant	HIGH	1					1
386	2333179	TG	T	ubiG	CDS	frameshift_variant	HIGH	1					1
387	2333229	G	A	ubiG	CDS	missense_variant	MODERATE	1						1
388	2333235	G	A	ubiG	CDS	missense_variant	MODERATE	1					1
389	2333269	CGCGCGAAG	C	ubiG	CDS	frameshift_variant	HIGH	1							1
390	2333274	G	T	ubiG	CDS	stop_gained	HIGH	1							1
391	2333325	G	A	ubiG	CDS	missense_variant	MODERATE	1						1
392	2333409	C	CA	ubiG	CDS	frameshift_variant	HIGH	1							1
393	2333410	A	AT	ubiG	CDS	frameshift_variant	HIGH	4					1	2	1
394	2333428	G	A	ubiG	CDS	missense_variant	MODERATE	1							1
395	2333445	C	A	ubiG	CDS	missense_variant	MODERATE	1					1
396	2333501	CG	C	ubiG	CDS	frameshift_variant	HIGH	2					1		1
397	2333545	G	A	ubiG	CDS	stop_gained	HIGH	1						1
398	2333590	C	CGG	ubiG	CDS	frameshift_variant	HIGH	1						1
399	2333594	AG	A	ubiG	CDS	frameshift_variant	HIGH	2							2
400	2333725	CCG	C	ubiG	CDS	frameshift_variant	HIGH	1					1
401	2333744	T	TA	ubiG	CDS	frameshift_variant	HIGH	1							1
402	2335045	G	T	yfaL	CDS	synonymous_variant	LOW	1			1
403	2337081	C	A	yfaL	CDS	missense_variant	MODERATE	8	2	1	1		2		1					1
404	2337090	C	A	yfaL	CDS	missense_variant	MODERATE	1												1
405	2337093	C	A	yfaL	CDS	missense_variant	MODERATE	1									1
406	2341337	G	GA	nrdB	CDS	frameshift_variant	HIGH	4				2				1				1
407	2344792	C	A	glpT	CDS	missense_variant	MODERATE	5	1	1	1				1					1
408	2344796	C	A	glpT	CDS	missense_variant	MODERATE	2			1				1
409	2344801	C	A	glpT	CDS	missense_variant	MODERATE	4	1					1	1					1
410	2346005	G	T	glpA	promoter			5		1	1			1			1	1
411	2346008	C	A	glpA	promoter			8	1	2	1		1	1			1	1
412	2351169	A	AAATTAGAAGGTT	yfaD	CDS	disruptive_inframe_insertion	MODERATE	8	2	1					2		1	2
413	2351222	A	T	yfaD	CDS	missense_variant	MODERATE	3							1		1	1
414	2351228	G	C	yfaD	CDS	missense_variant	MODERATE	1										1
415	2383216	A	ACAC	yfbP	CDS	conservative_inframe_insertion	MODERATE	1				1
416	2412967	G	GA	yfcE	CDS	frameshift_variant	HIGH	2				2
417	2426685	GT	G	accD	CDS	frameshift_variant	HIGH	2				1			1
418	2454034	A	T	fadI	promoter			2					1							1
419	2456461	G	T	yfdF	promoter			3					2							1
420	2463866	C	A	gtrS	CDS	stop_gained	HIGH	2							1					1
421	2463882	G	T	gtrS	CDS	missense_variant	MODERATE	1												1
422	2463906	C	A	gtrS	CDS	missense_variant	MODERATE	10	1	2		2	1				2		2
423	2463910	G	T	gtrS	CDS	missense_variant	MODERATE	34	3	3	3	3	3	3	3	2	3	3	3	2
424	2463915	C	A	gtrS	CDS	missense_variant	MODERATE	5	1	1		1	1						1
425	2463920	C	A	gtrS	CDS	missense_variant	MODERATE	22	3	1	1	2	1	3	1	3	2	2	2	1
426	2463930	G	T	gtrS	CDS	missense_variant	MODERATE	13	2		1		1		2	1	2	2		2
427	2463936	C	A	gtrS	CDS	missense_variant	MODERATE	6	1		1		1		1			2
428	2463938	C	A	gtrS	CDS	missense_variant	MODERATE	3	1		1					1
429	2470481	C	CGGGGG	dsdC	CDS	frameshift_variant	HIGH	2			1					1
430	2470481	C	CGGGGGG	dsdC	CDS	conservative_inframe_insertion	MODERATE	1			1
431	2470481	C	CGGGGGGG	dsdC	CDS	frameshift_variant	HIGH	1										1
432	2470481	C	CGGGGGGGG	dsdC	CDS	frameshift_variant	HIGH	1		1
433	2511600	T	A		intergenic			3		1								1		1
434	2511602	C	A		intergenic			2									1	1
435	2511627	G	T		intergenic			2							1			1
436	2511629	A	T		intergenic			9	1	2	1						1	1	1	2
437	2544641	C	A	yfeZ	CDS	stop_gained	HIGH	3						1	1	1
438	2553680	C	T	yffL	CDS	missense_variant	MODERATE	1											1
439	2553685	A	G	yffL	CDS	missense_variant	MODERATE	1											1
440	2553689	G	T	yffL	CDS	missense_variant	MODERATE	2											2
441	2564156	CT	C	eutE	CDS	frameshift_variant	HIGH	2	1											1
442	2587412	G	T	tmcA	CDS	missense_variant	MODERATE	5		2				2					1
443	2587434	T	A	tmcA	CDS	missense_variant	MODERATE	1								1
444	2588381	GA	G	tmcA	CDS	frameshift_variant	HIGH	1									1
445	2598122	T	G	hyfC	CDS	missense_variant	MODERATE	15	2		1	1	1	1	1	2	3	2		1
446	2630696	A	C	der	CDS	missense_variant	MODERATE	2		1										1
447	2661804	CTATA	C	hcaR	CDS	frameshift_variant	HIGH	1				1
448	2661992	T	A	hcaR	CDS	missense_variant	MODERATE	1				1
449	2661996	T	TC	hcaR	CDS	frameshift_variant	HIGH	3			1	2
450	2695187	C	CAGT	recO	CDS	disruptive_inframe_insertion	MODERATE	1				1
451	2695204	T	TA	recO	CDS	frameshift_variant	HIGH	3				3
452	2700481	C	A	lepA	CDS	start_lost	HIGH	2		1				1
453	2728587	CT	C	rluD	CDS	frameshift_variant	HIGH	1			1
454	2728768	CA	C	rluD	CDS	frameshift_variant	HIGH	1	1
455	2728958	A	AGACGATG	rluD	CDS	frameshift_variant	HIGH	1	1
456	2729112	CGATATCCAGCGG	C	rluD	CDS	conservative_inframe_deletion	MODERATE	1	1
457	2729259	CT	C	rluD	CDS	frameshift_variant	HIGH	1	1
458	2738794	GC	G	rimM	CDS	frameshift_variant	HIGH	1	1
459	2738935	G	A	rimM	CDS	stop_gained	HIGH	1	1
460	2739109	G	GCTGCC	rimM	CDS	frameshift_variant	HIGH	1	1
461	2739227	T	TC	rimM	CDS	frameshift_variant	HIGH	1	1
462	2751919	G	T	yfjH	CDS	missense_variant	MODERATE	1									1
463	2751927	G	T	yfjH	CDS	synonymous_variant	LOW	2							1		1
464	2760416	CT	C	rnlB	CDS	frameshift_variant	HIGH	1	1
465	2760630	TA	T	rnlB	CDS	frameshift_variant	HIGH	1				1
466	2798393	C	CT	proV	CDS	frameshift_variant	HIGH	2				1		1
467	2801291	GA	G	proX	CDS	frameshift_variant	HIGH	2	1										1
468	2802948	A	AC	ygaZ	promoter			3		1			1		1
469	2805215	A	C	emrA	CDS	missense_variant	MODERATE	2								1				1
470	2814076	T	A	alaS	CDS	missense_variant	MODERATE	2				2
471	2819073	T	TAATCTAA		intergenic			2				2
472	2822610	C	CATGG	srlR	CDS	frameshift_variant&stop_gained	HIGH	2				2
473	2832598	T	G	ascG	CDS	missense_variant	MODERATE	18	2	3	1	1	2	1	2		2		2	2
474	2888496	C	CAGGA	ygcQ	CDS	frameshift_variant	HIGH	1				1
475	2888835	A	C	ygcQ	CDS	missense_variant	MODERATE	1												1
476	2888868	C	A	ygcQ	CDS	missense_variant	MODERATE	1			1
477	2897675	A	T		intergenic			2									1			1
478	2975364	A	C	araE	CDS	missense_variant	MODERATE	2					1						1
479	2980463	T	A	yqeG	terminator			2											2
480	2983248	AC	A	yqeL	CDS	frameshift_variant	HIGH	2											2
481	2985156	GCA	G		intergenic			2											2
482	2985164	C	CTG		intergenic			2											2
483	2989028	C	CAG	ygeN	CDS	frameshift_variant	HIGH	2						1		1
484	2989366	AT	A	ygeO	CDS	frameshift_variant	HIGH	2					1			1
485	2997536	TG	T	ygeV	CDS	frameshift_variant	HIGH	1				1
486	2998389	G	T	ygeV	CDS	missense_variant	MODERATE	2	1		1
487	3039409	T	G		intergenic			35	3	3	3	3	3	3	3	3	3	3	3	2
488	3043159	CT	C	gcvT	CDS	frameshift_variant	HIGH	2						1		1
489	3045904	T	TC	ubiH	CDS	frameshift_variant	HIGH	1						1
490	3046024	C	T	ubiH	CDS	missense_variant	MODERATE	1							1
491	3046069	A	T	ubiH	CDS	stop_gained	HIGH	1							1
492	3046079	GAT	G	ubiH	CDS	frameshift_variant	HIGH	1	1
493	3046112	T	A	ubiH	CDS	stop_gained	HIGH	1							1
494	3046231	GACATCGGCA	G	ubiH	CDS	disruptive_inframe_deletion	MODERATE	1						1
495	3046477	GC	G	ubiH	CDS	frameshift_variant	HIGH	1							1
496	3046689	GAT	G	ubiH	CDS	frameshift_variant	HIGH	1							1
497	3052735	G	GCAGTA	rpiA	promoter			2				2
498	3063561	T	TA	fbaA	CDS	frameshift_variant	HIGH	3				3
499	3064208	T	TGC	fbaA	CDS	frameshift_variant	HIGH	1				1
500	3077184	TA	T	speB	promoter			2		1	1
501	3080759	T	G	metK	CDS	missense_variant	MODERATE	2	1		1
502	3118772	AGC	A	glcF	CDS	frameshift_variant	HIGH	6		1	1		1	2		1
503	3123484	C	A		intergenic			5				1	1	2						1
504	3123498	T	A		intergenic			8			1	2		1		1			2	1
505	3123500	A	G	insH1(3)	promoter			12			2	3	1	2		1			2	1
506	3129987	T	G	gss	terminator			2											2
507	3129989	T	A	gss	terminator			2											2
508	3129991	C	A	gss	terminator			2											2
509	3152591	A	C	ygiQ	CDS	missense_variant	MODERATE	3									1	1		1
510	3164452	GA	G	qseC	CDS	frameshift_variant	HIGH	2				1							1
511	3204046	AAGC	A	tsaD	promoter			3				3
512	3206483	G	T	rpoD	CDS	missense_variant	MODERATE	1				1
513	3206488	A	T	rpoD	CDS	missense_variant	MODERATE	1				1
514	3207747	C	CTT	rpoD	CDS	frameshift_variant	HIGH	2			1	1
515	3215896	T	A	ebgA	promoter			2							1		1
516	3228398	C	CA	rlmG	CDS	frameshift_variant	HIGH	1				1
517	3228572	C	CG	rlmG	CDS	frameshift_variant	HIGH	1				1
518	3229186	GA	G	rlmG	CDS	frameshift_variant	HIGH	1			1
519	3256892	G	T	tdcD	CDS	missense_variant	MODERATE	2										1	1
520	3256935	C	A	tdcD	CDS	missense_variant	MODERATE	1										1
521	3259761	C	A	tdcA	CDS	stop_gained	HIGH	7	2	1	1			1	1			1
522	3262322	G	T	yhaC	CDS	missense_variant	MODERATE	11	2	1	1		1	1		1	2	2
523	3262327	C	A	yhaC	CDS	stop_gained	HIGH	1						1
524	3262375	C	A	yhaC	CDS	stop_gained	HIGH	1										1
525	3264820	GT	G	garK	CDS	frameshift_variant	HIGH	2	1								1
526	3270616	C	CAA	prlF	CDS	frameshift_variant	HIGH	2		2
527	3270616	C	CCATTCAA	prlF	CDS	frameshift_variant	HIGH	3		3
528	3275169	C	A		intergenic			2			1			1
529	3275173	C	A		intergenic			2						1		1
530	3275245	C	A	agaS	promoter			6	1	1	1	1		1	1
531	3302058	C	CG	nlpI	CDS	frameshift_variant	HIGH	2				2
532	3304899	CT	C	rpsO	CDS	frameshift_variant	HIGH	2			2
533	3306306	AAC	A	rbfA	CDS	frameshift_variant	HIGH	1	1
534	3306334	GC	G	rbfA	CDS	frameshift_variant	HIGH	1		1
535	3306414	C	A	rbfA	CDS	stop_gained	HIGH	2	2
536	3306439	GC	G	rbfA	CDS	frameshift_variant	HIGH	1	1
537	3306468	G	A	rbfA	CDS	stop_gained	HIGH	1		1
538	3306486	CT	C	rbfA	CDS	frameshift_variant	HIGH	3	2		1
539	3313892	T	A	yhbX	CDS	missense_variant	MODERATE	2				2
540	3327078	GA	G	ispB	CDS	frameshift_variant	HIGH	4					1	1		2
541	3327078	G	GA	ispB	CDS	frameshift_variant	HIGH	5					1	2		2
542	3327078	G	T	ispB	CDS	stop_gained	HIGH	1						1
543	3327106	A	AT	ispB	CDS	frameshift_variant	HIGH	1								1
544	3327164	CA	C	ispB	CDS	frameshift_variant	HIGH	1							1
545	3327348	AG	A	ispB	CDS	frameshift_variant	HIGH	1								1
546	3327505	A	C	ispB	CDS	missense_variant	MODERATE	1								1
547	3327620	TCTGG	T	ispB	CDS	frameshift_variant	HIGH	3					1			2
548	3327642	GA	G	ispB	CDS	frameshift_variant	HIGH	1								1
549	3327740	TA	T	ispB	CDS	frameshift_variant	HIGH	1						1
550	3327781	TGCC	T	ispB	CDS	disruptive_inframe_deletion	MODERATE	1								1
551	3327809	CA	C	ispB	CDS	frameshift_variant	HIGH	1								1
552	3327870	CT	C	ispB	CDS	frameshift_variant	HIGH	1								1
553	3327981	A	C	ispB	CDS	missense_variant	MODERATE	5					2	1	1	1
554	3392594	A	C	mreC	CDS	synonymous_variant	LOW	8		1		1		1			1	2	1	1
555	3392654	A	ACT	mreC	CDS	frameshift_variant	HIGH	1				1
556	3393321	C	CA	mreC	CDS	frameshift_variant	HIGH	1				1
557	3398549	GT	G	accB	promoter			2							1			1
558	3407097	T	TCG		intergenic			2				1				1
559	3415589	T	TACCCA	yhdY	CDS	frameshift_variant	HIGH	3				3
560	3427744	GA	G	fmt	CDS	frameshift_variant	HIGH	1				1
561	3427878	GC	G	fmt	CDS	frameshift_variant	HIGH	1								1
562	3428199	TA	T	fmt	CDS	frameshift_variant	HIGH	1								1
563	3428413	AT	A	fmt	CDS	frameshift_variant	HIGH	1								1
564	3432954	GT	G	yhdN	promoter			4							1				2	1
565	3439422	G	T	rplF	CDS	synonymous_variant	LOW	34	3	3	3	3	3	3	3	3	3	3	3	1
566	3439443	G	T	rplF	CDS	synonymous_variant	LOW	33	3	3	3	3	3	3	3	2	3	3	3	1
567	3450009	A	AT	gspD	CDS	frameshift_variant	HIGH	3				2							1
568	3462441	C	A	chiA	CDS	missense_variant	MODERATE	4			1							1	1	1
569	3469852	C	A	yheO	promoter			8	1		1		2	1	1		2
570	3469859	G	T	yheO	promoter			29	3	3	3	1	2	3	2	3	3	3	2	1
571	3469870	C	A	yheO	promoter			2	1						1
572	3469926	T	A	yheO	promoter			3	1		1					1
573	3475950	GA	G	yheS	CDS	frameshift_variant	HIGH	2				1	1
574	3498214	T	G		intergenic			16	1		1		2	2	2	1	2	2	1	2
575	3498239	A	C		intergenic			15	1	1	2	1	2	1	1	1	2	1	1	1
576	3498240	A	C		intergenic			7	1				1	1	1	1		2
577	3501076	G	T	php	CDS	missense_variant	MODERATE	1		1
578	3501683	GA	G	php	CDS	frameshift_variant	HIGH	10		1	1	2		2	1	1		1	1
579	3503834	CA	C	yhfX	CDS	frameshift_variant	HIGH	2					1					1
580	3509108	G	T	dam	CDS	synonymous_variant	LOW	5	1		1	1		1					1
581	3509134	A	T	dam	CDS	missense_variant	MODERATE	1												1
582	3512114	C	A	aroK	CDS	stop_gained	HIGH	27	3	3	2	2	3	3	2	2	2	2	2	1
583	3512117	G	T	aroK	CDS	missense_variant	MODERATE	6	1	1	1	1		1	1
584	3524790	T	TG	yhgE	CDS	frameshift_variant	HIGH	1				1
585	3525240	G	T	yhgE	CDS	missense_variant	MODERATE	1			1
586	3525260	G	T	yhgE	CDS	missense_variant	MODERATE	12		1			2	1	1	1	2	2		2
587	3525277	G	T	yhgE	CDS	missense_variant	MODERATE	20	2	3		3	3	3	1		1	2	1	1
588	3525289	G	T	yhgE	CDS	synonymous_variant	LOW	1			1
589	3526099	C	CTTGGTT	pck	promoter			2				2
590	3532999	A	C	yhgF	CDS	missense_variant	MODERATE	4							1		2			1
591	3546286	G	T		intergenic			3		1					1		1
592	3554311	GT	G	glpG	CDS	frameshift_variant	HIGH	2						1			1
593	3557450	GA	G	glgP	terminator			3								1	1			1
594	3559196	T	G	glgP	CDS	missense_variant	MODERATE	1									1
595	3559201	G	T	glgP	CDS	missense_variant	MODERATE	29	3	3	3	2	3	3	1	3	1	2	3	2
596	3559239	T	A	glgP	CDS	missense_variant	MODERATE	1										1
597	3592346	A	C	livJ	CDS	missense_variant	MODERATE	2				2
598	3599356	GT	G	yhhN	CDS	frameshift_variant	HIGH	2	1									1
599	3602056	T	G		intergenic			14	2	1	2			1	2	1	2	2		1
600	3602313	A	C	tusA	CDS	missense_variant	MODERATE	3				1	1	1
601	3616470	G	GCGTC	rhsB	CDS	frameshift_variant	HIGH	3				3
602	3616486	A	AC	rhsB	CDS	frameshift_variant	HIGH	1						1
603	3634046	T	A		intergenic			2											1	1
604	3645139	G	GTTT	yhiS	CDS	disruptive_inframe_insertion	MODERATE	1				1
605	3645391	T	C	yhiS	CDS	splice_region_variant&synonymous_variant	LOW	4		1		1		1					1
606	3648153	G	T	dctR	CDS	missense_variant	MODERATE	1			1
607	3648187	A	T	dctR	CDS	missense_variant	MODERATE	1											1
608	3648191	A	T	dctR	CDS	missense_variant	MODERATE	1											1
609	3658199	T	TA	gadW	promoter			5				3	1	1
610	3668380	A	C	yhjE	CDS	missense_variant	MODERATE	5	1					1			1	1		1
611	3670536	CT	C	yhjG	CDS	frameshift_variant	HIGH	2	1					1
612	3701846	G	T		intergenic			2			1					1
613	3721469	A	C	xylB	CDS	missense_variant	MODERATE	8	1	1	1				1		1	2		1
614	3721470	T	G	xylB	CDS	missense_variant	MODERATE	1		1
615	3721480	T	G	xylB	CDS	missense_variant	MODERATE	1					1
616	3721485	T	G	xylB	CDS	missense_variant	MODERATE	13	1	1	1		1	1	3	1	2			2
617	3721497	T	G	xylB	CDS	missense_variant	MODERATE	3		1					1			1
618	3739456	G	T	yiaO	CDS	start_lost	HIGH	3						1				2
619	3774394	A	C		intergenic			2		1										1
620	3774410	T	A		intergenic			2		1					1
621	3774427	T	G		intergenic			2	1										1
622	3774435	T	G		intergenic			3			1								1	1
623	3779316	G	T	gpmM	CDS	missense_variant	MODERATE	16		1	1	1	2	2	1	2		2	2	2
624	3779319	G	T	gpmM	CDS	stop_gained	HIGH	9		3		1			2	1			2
625	3786648	G	T	htrL	CDS	synonymous_variant	LOW	15	2	3	1			1	1	1	2	1	1	2
626	3786653	C	A	htrL	CDS	missense_variant	MODERATE	2					1		1
627	3786662	C	A	htrL	CDS	missense_variant	MODERATE	33	3	3	3	2	3	3	3	3	3	3	2	2
628	3786682	C	A	htrL	CDS	missense_variant	MODERATE	27	3	1	3		3	3	3	2	3	3	1	2
629	3786692	C	A	htrL	CDS	missense_variant	MODERATE	27	2	3	2		3	3	3	2	3	3	1	2
630	3787746	GA	G	hldD	CDS	frameshift_variant	HIGH	2								1	1
631	3792471	T	TGAA	waaU	CDS	conservative_inframe_insertion	MODERATE	1				1
632	3792482	TCA	T	waaU	CDS	frameshift_variant	HIGH	1											1
633	3792493	C	CGT	waaU	CDS	frameshift_variant	HIGH	1											1
634	3795076	T	A	waaJ	CDS	missense_variant	MODERATE	1				1
635	3795080	C	T	waaJ	CDS	missense_variant	MODERATE	1				1
636	3795082	G	A	waaJ	CDS	missense_variant	MODERATE	1				1
637	3795084	G	C	waaJ	CDS	missense_variant	MODERATE	1				1
638	3795300	A	ATT	waaJ	CDS	frameshift_variant	HIGH	1						1
639	3804099	G	T	mutM	CDS	missense_variant	MODERATE	11	1		3			1	3		1			2
640	3822339	A	C	xanP	CDS	missense_variant	MODERATE	10	1	1	1	2	1	1				2		1
641	3822340	A	C	xanP	CDS	missense_variant	MODERATE	31	3	3	3	2	3	3	3	1	3	2	3	2
642	3822345	T	G	xanP	CDS	missense_variant	MODERATE	7	1		1		1	1			1	1		1
643	3822399	T	G	xanP	CDS	missense_variant	MODERATE	2										1	1
644	3841592	GA	G	uhpC	CDS	frameshift_variant	HIGH	6	1				2				1			2
645	3870988	G	T	yidB	promoter			12		3	1	1	2	2	2			1
646	3870995	C	A	yidB	promoter			16	2	3	3		2	1	2	1		2
647	3871005	C	A	yidB	promoter			4	2					1	1
648	3871817	A	AT	gyrB	CDS	frameshift_variant	HIGH	1				1
649	3872038	TCACGACCGATAC	T	gyrB	CDS	disruptive_inframe_deletion	MODERATE	1			1
650	3872067	G	C	gyrB	CDS	missense_variant	MODERATE	1			1
651	3872082	T	G	gyrB	CDS	missense_variant	MODERATE	1	1
652	3872084	C	T	gyrB	CDS	missense_variant	MODERATE	1	1
653	3872089	G	A	gyrB	CDS	missense_variant	MODERATE	3	3
654	3872133	T	G	gyrB	CDS	missense_variant	MODERATE	1				1
655	3872511	A	C	gyrB	CDS	synonymous_variant	LOW	3								1			1	1
656	3872784	G	T	gyrB	CDS	missense_variant	MODERATE	1						1
657	3872857	T	G	gyrB	CDS	missense_variant	MODERATE	1									1
658	3879852	G	A	yidC	CDS	missense_variant	MODERATE	1				1
659	3879856	C	A	yidC	CDS	missense_variant	MODERATE	1				1
660	3879857	G	GGTC	yidC	CDS	conservative_inframe_insertion	MODERATE	2				1				1
661	3895013	G	GA	bglH	CDS	frameshift_variant	HIGH	2				2
662	3895015	C	A	bglH	CDS	missense_variant	MODERATE	1				1
663	3896877	T	TGGG	bglB	CDS	conservative_inframe_insertion	MODERATE	2				2
664	3901867	T	G	pstA	terminator			26	3	2	3	2	1	2	2	3	2	3	1	2
665	3914448	T	TTTATCG	atpE	CDS	disruptive_inframe_insertion	MODERATE	2				2
666	3949729	G	GA	ilvA	CDS	frameshift_variant	HIGH	2				1	1
667	3951559	C	CAT	ilvC	CDS	frameshift_variant	HIGH	2				1		1
668	3952840	A	C		intergenic			11	1	2	1			1		1	2	1	1	1
669	3952842	A	C		intergenic			3	1	1							1
670	3952861	T	A	ppiC	terminator			4	1				1				1		1
671	3957596	C	A		intergenic			3				3
672	3957600	C	A		intergenic			2				2
673	3967863	GA	G	wecD	CDS	frameshift_variant	HIGH	2							1		1
674	3968055	G	GTATT	wecD	CDS	frameshift_variant	HIGH	1				1
675	3996518	C	CTTTT	yigG	CDS	frameshift_variant	HIGH	2				1		1
676	4012224	A	T	ubiE	CDS	stop_gained	HIGH	2					2
677	4012314	T	TTACC	ubiE	CDS	frameshift_variant	HIGH	2					2
678	4012322	C	CGGGTGAT	ubiE	CDS	frameshift_variant&stop_gained	HIGH	1					1
679	4012335	G	GA	ubiE	CDS	frameshift_variant	HIGH	2					1	1
680	4012395	G	GTCAT	ubiE	CDS	frameshift_variant	HIGH	1							1
681	4012413	GT	G	ubiE	CDS	frameshift_variant	HIGH	1							1
682	4012418	G	GC	ubiE	CDS	frameshift_variant	HIGH	1							1
683	4012473	GA	G	ubiE	CDS	frameshift_variant	HIGH	1						1
684	4012493	T	TACC	ubiE	CDS	conservative_inframe_insertion	MODERATE	1							1
685	4012689	GTGCTGAAACCCGGCGGCCGCC	G	ubiE	CDS	conservative_inframe_deletion	MODERATE	1						1
686	4012852	GT	G	ubiE	CDS	frameshift_variant	HIGH	2							2
687	4012891	AGGATGCC	A	ubiE	CDS	frameshift_variant	HIGH	1						1
688	4012935	GGGGTT	G	ubiE	CDS	frameshift_variant	HIGH	1					1
689	4012937	G	A	ubiE	CDS	synonymous_variant	LOW	1						1
690	4012938	G	A	ubiE	CDS	missense_variant	MODERATE	1						1
691	4012945	C	CAAATCCA	ubiE	CDS	frameshift_variant	HIGH	1						1
692	4020796	T	G		intergenic			2								1		1
693	4020913	C	CA		intergenic			4							1			2		1
694	4027518	A	T	trkH	CDS	missense_variant	MODERATE	11	2		2	1					1	2	1	2
695	4027520	G	T	trkH	CDS	missense_variant	MODERATE	25	2	3	3	1	2	2	2	1	2	3	2	2
696	4027536	C	G	trkH	CDS	synonymous_variant	LOW	1								1
697	4027560	T	G	trkH	CDS	synonymous_variant	LOW	4			1							2		1
698	4056171	C	A	yihN	CDS	missense_variant	MODERATE	1											1
699	4056173	G	T	yihN	CDS	synonymous_variant	LOW	2											2
700	4056174	A	C	yihN	CDS	missense_variant	MODERATE	1											1
701	4056176	T	G	yihN	CDS	missense_variant	MODERATE	2											2
702	4063849	A	C	yhiR	promoter			7		1	1		1		2			2
703	4076139	T	A	fdoG	CDS	missense_variant	MODERATE	4		1					1		2
704	4078924	T	G	fdoG	CDS	missense_variant	MODERATE	1								1
705	4079773	GA	G	fdhD	CDS	frameshift_variant	HIGH	2								1		1
706	4079817	A	C	fdhD	CDS	missense_variant	MODERATE	1		1
707	4080334	C	A	yiiG	promoter			4	1			1							1	1
708	4080339	C	A	yiiG	promoter			5			1				1	1			2
709	4080364	G	T	yiiG	CDS	start_lost	HIGH	27	3	2	3	2	1	2	3	3	3	1	3	1
710	4085145	A	C	frvB	CDS	synonymous_variant	LOW	2						1	1
711	4110373	C	CATTGTT	hslU	CDS	conservative_inframe_insertion	MODERATE	2				2
712	4121383	G	T	metL	CDS	missense_variant	MODERATE	2					1		1
713	4121386	G	T	metL	CDS	missense_variant	MODERATE	32	3	3	3	3	3	3	3	2	1	3	3	2
714	4121431	C	A	metL	CDS	missense_variant	MODERATE	1	1
715	4121437	C	A	metL	CDS	missense_variant	MODERATE	1						1
716	4121440	G	T	metL	CDS	missense_variant	MODERATE	14	1	2	2	2	1		2	2		2
717	4121561	A	C	metL	CDS	missense_variant	MODERATE	1						1
718	4148419	T	TGAAC	oxyR	CDS	frameshift_variant	HIGH	2				2
719	4148940	TG	T	oxyR	CDS	frameshift_variant	HIGH	1			1
720	4224547	G	T	pgi	CDS	missense_variant	MODERATE	2			1									1
721	4224559	G	T	pgi	CDS	stop_gained	HIGH	1							1
722	4236535	T	A		intergenic			3							1			1	1
723	4239844	A	AC	malM	CDS	frameshift_variant	HIGH	2		1	1
724	4242974	CT	C	ubiA	CDS	frameshift_variant	HIGH	2					1	1
725	4242990	T	G	ubiA	CDS	stop_gained	HIGH	1							1
726	4243014	G	A	ubiA	CDS	missense_variant	MODERATE	2					1	1
727	4243038	C	CATTATGG	ubiA	CDS	frameshift_variant	HIGH	1					1
728	4243228	GGC	G	ubiA	CDS	frameshift_variant	HIGH	4						1	3
729	4243315	CGCGCTA	C	ubiA	CDS	disruptive_inframe_deletion	MODERATE	1								1
730	4243315	C	CGCGCTA	ubiA	CDS	disruptive_inframe_insertion	MODERATE	6					3	1	2
731	4243526	G	T	ubiA	CDS	missense_variant	MODERATE	1					1
732	4243909	G	T	plsB	terminator			6	1				2			1		1		1
733	4243916	C	A	plsB	terminator			9	2	1	1	1	2		1					1
734	4273128	C	CAGAGA		intergenic			6	1			3		1	1
735	4277337	C	A	acs	promoter			2							2
736	4278021	GA	G	nrfA	CDS	frameshift_variant	HIGH	1	1
737	4278399	A	AGT	nrfA	CDS	frameshift_variant	HIGH	2		1		1
738	4278404	T	C	nrfA	CDS	missense_variant	MODERATE	1				1
739	4316704	A	T	yjdM	promoter			2											2
740	4316705	A	T	yjdM	promoter			2											2
741	4316708	A	T	yjdM	promoter			2											2
742	4316709	A	T	yjdM	promoter			2											2
743	4350062	T	A		intergenic			2											2
744	4356833	C	CAG	aspA	CDS	frameshift_variant	HIGH	3	1			2
745	4366551	G	T	sugE	promoter			6		1				1	2	2
746	4366584	G	T	sugE	promoter			24	2	2	3	3	2	2	3	2	2	1	1	1
747	4380344	TTTTCGAAACGGG	T	rsgA	CDS	disruptive_inframe_deletion	MODERATE	1	1
748	4380386	TCCCGGATAGCGCAG	T	rsgA	CDS	frameshift_variant	HIGH	1	1
749	4380399	AGCCC	A	rsgA	CDS	frameshift_variant	HIGH	1			1
750	4380520	TC	T	rsgA	CDS	frameshift_variant	HIGH	1	1
751	4380521	C	T	rsgA	CDS	missense_variant	MODERATE	1	1
752	4380523	TG	T	rsgA	CDS	frameshift_variant	HIGH	3	2		1
753	4380578	GT	G	rsgA	CDS	frameshift_variant	HIGH	1			1
754	4380639	GC	G	rsgA	CDS	frameshift_variant	HIGH	1	1
755	4380684	GC	G	rsgA	CDS	frameshift_variant	HIGH	1			1
756	4380690	CA	C	rsgA	CDS	frameshift_variant	HIGH	5	2		3
757	4380729	GT	G	rsgA	CDS	frameshift_variant	HIGH	2	1		1
758	4380804	C	A	rsgA	CDS	stop_gained	HIGH	1	1
759	4380975	GT	G	rsgA	CDS	frameshift_variant	HIGH	2	1		1
760	4381145	A	AC	rsgA	CDS	frameshift_variant	HIGH	1	1
761	4381186	GC	G	rsgA	CDS	frameshift_variant	HIGH	1				1
762	4381315	AT	A	rsgA	CDS	frameshift_variant	HIGH	4	2		2
763	4398696	GA	G	rnr	CDS	frameshift_variant	HIGH	2			1						1
764	4400550	G	GA	yjfJ	CDS	frameshift_variant	HIGH	2				2
765	4411145	T	G	ulaA	CDS	missense_variant	MODERATE	34	3	3	3	3	3	3	3	3	2	3	3	2
766	4412906	T	G	ulaE	CDS	missense_variant	MODERATE	2							1			1
767	4414778	C	CATCA		intergenic			2				2
768	4422501	GT	G	ytfF	CDS	frameshift_variant	HIGH	2					1		1
769	4441926	C	CT	ytfR	CDS	frameshift_variant	HIGH	2			1	1
770	4462183	G	T	pyrB	CDS	synonymous_variant	LOW	17	2	3	2	2	2	1	2	1	1			1
771	4462194	G	T	pyrB	CDS	missense_variant	MODERATE	3						1	1			1
772	4462872	T	A	yjgH	CDS	missense_variant	MODERATE	1				1
773	4462873	G	T	yjgH	CDS	missense_variant	MODERATE	2				2
774	4462874	T	A	yjgH	CDS	missense_variant	MODERATE	1				1
775	4466563	A	T	yjgL	CDS	missense_variant	MODERATE	2											2
776	4466565	T	A	yjgL	CDS	missense_variant	MODERATE	2											2
777	4466567	A	T	yjgL	CDS	missense_variant	MODERATE	2											2
778	4468974	T	G	yjgM	CDS	missense_variant	MODERATE	2										1		1
779	4474331	CT	C	pepA	CDS	frameshift_variant	HIGH	2	1				1
780	4476797	TG	T	lptF	CDS	frameshift_variant	HIGH	2				1		1
781	4477110	GT	G	lptF	CDS	frameshift_variant	HIGH	1	1
782	4481262	T	G	idnT	CDS	missense_variant	MODERATE	2								1				1
783	4481608	C	CA	idnT	CDS	frameshift_variant	HIGH	1				1
784	4483497	A	AT	idnD	CDS	frameshift_variant	HIGH	2				2
785	4483858	A	AGAATT	idnD	CDS	frameshift_variant	HIGH	1		1
786	4487804	G	GCATA		intergenic			2				1		1
787	4494077	GT	G	yjhB	CDS	frameshift_variant	HIGH	2		1						1
788	4516132	C	CA	sgcR	CDS	frameshift_variant	HIGH	3				3
789	4518014	A	T	sgcQ	CDS	missense_variant	MODERATE	2									1			1
790	4518698	CT	C	sgcQ	CDS	frameshift_variant	HIGH	2	1						1
791	4532498	A	T	fimA	promoter			2	1		1
792	4532813	A	T		intergenic			5	1	1	3
793	4544171	C	CT	uxuB	CDS	frameshift_variant	HIGH	1				1
794	4552497	A	C	yjiJ	promoter			2				2
795	4570225	T	TTA	hsdS	CDS	frameshift_variant	HIGH	2				1							1
796	4573306	T	G	hsdR	CDS	missense_variant	MODERATE	2					1					1
797	4575780	A	C	hsdR	CDS	missense_variant	MODERATE	1		1
798	4583247	G	T	yjjL	CDS	synonymous_variant	LOW	2											2
799	4583248	A	G	yjjL	CDS	missense_variant	MODERATE	1											1
800	4583251	C	T	yjjL	CDS	missense_variant	MODERATE	1											1
801	4583252	A	C	yjjL	CDS	missense_variant	MODERATE	1											1
802	4596010	C	A		intergenic			4			1				1		1	1
803	4596108	T	A	leuV	promoter			3							1				1	1
804	4596114	C	A	leuV	promoter			27	1	3	3	1	2	3	3	3	3	2	2	1
805	4596127	G	T	leuV	promoter			4	1		1				1	1
806	4603125	A	C	yjjU	CDS	missense_variant	MODERATE	5	1	1	1					1	1
807	4603146	G	T	yjjU	CDS	stop_gained	HIGH	1			1
808	4603200	G	T	yjjU	CDS	missense_variant	MODERATE	2			1							1
809	4604138	A	G		intergenic			3								1		1		1
810	4604139	A	T		intergenic			6							1	1	2	1		1
811	4626905	T	TC	creC	CDS	frameshift_variant	HIGH	2				2
812	4627551	G	GA	creC	CDS	frameshift_variant	HIGH	2	1								1
