# Supplementary material for: High-throughput method characterizes hundreds of previously unknown antibiotic resistance mutations
Source: Nat Commun. 2025 Jan 17;16:780. doi: 10.1038/s41467-025-56050-2 (PMC11742677; doi:10.1038/s41467-025-56050-2)
Supplement: Supplementary file 4 — Supplementary Data 2 [file 41467_2025_56050_MOESM4_ESM.xlsx]

## Sheet: Data S2
All targeted sequences
Key:	Type of target sequence	Resistance group of the target	Number of unique mutations	Number of samples the target was mutated in	Total number of times a mutation occurred in the target, across all samples	Mutation occurrences in each condition												Functional category of the target	The GO biological process term which was used to categorize the target	PubMed ID referencing the target's function (where necessary)	Resistance vs. persistance association of the target	PubMed ID of reference for resistance association
gene	target	group	unique_mutations	samples	mutation_occurrences	CIP/WT	CIP/H526Y	CIP/Q513L	CIP/Q513R	CYC/WT	CYC/H526Y	CYC/Q513L	CYC/Q513R	NIT/WT	NIT/H526Y	NIT/Q513L	NIT/Q513R	function	GO_term	PMID_function	resistance_association	PMID_resistance
accB	promoter	Unclear	1	2	2							1			1			lipid metabolism	lipid metabolic process
accD	CDS	Unclear	1	2	2				1			1						other	fatty acid biosynthetic process		resistance	16870762
acnB	terminator	Multi-drug	1	3	3		1			1					1			respiration	tricarboxylic acid cycle		resistance	29615507
acrA	CDS	Unclear	1	2	2				2									membrane transport	transmembrane transport		resistance	24570831
acs	promoter	Unclear	1	2	2							2						respiration	acetyl-CoA biosynthetic process
add	CDS	Unclear	2	3	3				1		2							other	nucleotide metabolic process		persistence	35575513
afuB	CDS	CIP-specific	1	3	3		1		2									membrane transport	transmembrane transport		resistance	32310938
agaS	promoter	Unclear	1	6	6	1	1	1	1		1	1						respiration	carbohydrate derivative metabolic process
alaS	CDS	Unclear	1	2	2				2									translation	tRNA modification
ampD	CDS	Unclear	2	3	3				2	1								other	cell wall organization		resistance	11959593
araE	CDS	Unclear	1	2	2					1						1		membrane transport	transmembrane transport		persistence	33919397
aroK	CDS	Multi-drug	2	27	33	4	4	3	3	3	4	3	2	2	2	2	1	translation	amino acid biosynthetic process		resistance	25294881
aroP	terminator	NIT-specific	2	2	4											4		membrane transport	transmembrane transport
ascG	CDS	Multi-drug	1	18	18	2	3	1	1	2	1	2		2		2	2	membrane transport		1630307
asnS	CDS	CIP-specific	1	3	3	1			2									translation	translation
aspA	CDS	CIP-specific	1	3	3	1			2									respiration	tricarboxylic acid cycle
atpE	CDS	Unclear	1	2	2				2									respiration	proton motive force-driven ATP synthesis		resistance	32474547
bglB	CDS	Unclear	1	2	2				2									respiration	carbohydrate metabolic process
bglH	CDS	CIP-specific	2	2	3				3									membrane transport	carbohydrate transmembrane transport		resistance	29765237
chiA	CDS	Unclear	1	4	4			1							1	1	1	respiration	carbohydrate metabolic process		resistance	30975082
clsA	CDS	CIP-specific	2	2	3				3									other	cardiolipin biosynthetic process		resistance	23114777
creC	CDS	Unclear	2	4	4	1			2					1				respiration	signal transduction	11350954	resistance	24936599
cusS	CDS	Unclear	2	3	3	1		1						1				other	signal transduction		resistance	32047485
cysT	CDS	CIP-specific	4	9	14	3		5	6									translation
dacD	CDS	Unclear	1	2	2				2									other	proteolysis		resistance	22978571
dadA	CDS	CYC-specific	14	4	18					11	5	2						respiration	D-alanine catabolic process		resistance	23316042
dadX	CDS	Unclear	1	2	2		1								1			other	D-alanine biosynthetic process
dam	CDS	Multi-drug	2	6	6	1		1	1		1					1	1	DNA	mismatch repair		persistence	36416541
dcp	CDS	Multi-drug	1	4	4	1		1				1			1			other	proteolysis
dctR	CDS	Unclear	3	2	3			1								2		other	regulation of DNA-templated transcription
der	CDS	Unclear	1	2	2		1										1	translation	ribosomal large subunit assembly
dmsA	CDS	Unclear	1	2	2							2						respiration	anaerobic respiration
dosP	CDS	Unclear	1	2	2					1	1							other	response to oxygen levels		persistence	25219496
dsdC	CDS	Multi-drug	4	4	5		1	2					1		1			other	regulation of DNA-templated transcription
ebgA	promoter	Unclear	1	2	2							1		1				respiration	carbohydrate metabolic process
eda	CDS	Unclear	1	2	2				2									other	Entner-Doudoroff pathway through 6-phosphogluconate
emrA	CDS	Unclear	1	2	2								1				1	membrane transport	transmembrane transport		resistanceance	7730261
eutE	CDS	Unclear	1	2	2	1											1	other	ethanolamine catabolic process		persistence	32477289
fadI	promoter	Unclear	1	2	2					1							1	lipid metabolism	lipid metabolic process		resistance	30975082
fbaA	CDS	CIP-specific	2	3	4				4									respiration	glycolytic process		resistance	24713324
fdhD	CDS	Multi-drug	2	3	3		1						1		1			other	Mo-molybdopterin cofactor biosynthetic process		resistance	28153747
fdoG	CDS	Multi-drug	2	5	5		1					1	1	2				respiration	anaerobic respiration		resistance	30975082
fdrA	CDS	Unclear	1	3	3			1		1	1							respiration	tricarboxylic acid cycle		persistence	34399616
fepA	CDS	Unclear	1	4	4				3	1								membrane transport	siderophore transmembrane transport		resistance	25188450
fhuB	terminator	Multi-drug	1	13	13	1		1		2	2	2	2		1	1	1	membrane transport	iron ion transmembrane transport		resistance	16707680
fimA	promoter	Unclear	1	2	2	1		1										other	cell adhesion		resistance	30647159
fliD	CDS	Unclear	1	2	2			1	1									other	bacterial-type flagellum-dependent cell motility
flu	CDS	CIP-specific	2	3	3			1	2									membrane transport		10094691	resistance	14651628
fmt	CDS	Unclear	4	3	4				1				3					translation	translation		resistance	36745551
folD	CDS	CYC-specific	7	3	7								7					translation	amino acid biosynthetic process
frvB	CDS	Unclear	1	2	2						1	1						membrane transport	carbohydrate transport
fsr	CDS	Unclear	1	3	3				2	1								membrane transport	transmembrane transport		resistance	31294229
ftsK	CDS	Multi-drug	5	7	9	1		1	1	1			1		1		3	other	cell division		resistance	20679510
fumC	promoter	Unclear	1	2	2							1		1				respiration	tricarboxylic acid cycle		persistence	29317513
gadW	promoter	Unclear	1	5	5				3	1	1							other	regulation of DNA-templated transcription
garK	CDS	Unclear	1	2	2	1								1				other	galactarate catabolic process		resistance	34867912
gatY	promoter	Multi-drug	10	35	299	24	27	25	26	23	26	29	26	24	27	24	18	respiration	galactitol metabolic process
gatY	CDS	Unclear	1	4	4	1		1				1	1					respiration	carbohydrate metabolic process		resistance	34427511
gcvT	CDS	Unclear	1	2	2						1		1					other	one-carbon metabolic process		persistence	27176494
glcF	CDS	Unclear	1	6	6		1	1		1	2		1					respiration	glycolate catabolic process		persistence	19909729
glgP	CDS	Multi-drug	3	29	31	3	3	3	2	3	3	1	3	2	3	3	2	respiration	carbohydrate metabolic process
glgP	terminator	Unclear	1	3	3								1	1			1	respiration	carbohydrate metabolic process
glpA	promoter	Multi-drug	2	9	13	1	3	2		1	2			2	2			respiration	anaerobic respiration		persistence	16816185
glpA	CDS	Unclear	1	2	2			1					1					respiration	anaerobic respiration		persistence	16816185
glpG	CDS	Unclear	1	2	2						1			1				other	proteolysis		resistance	16621838
glpT	CDS	Multi-drug	3	7	11	2	1	2			1	3					2	membrane transport	transmembrane transport		resistance	36421256
glsB	CDS	Unclear	1	2	2				1		1							other	gluatmine metabolic process
gpmM	CDS	Multi-drug	2	21	25		4	1	2	2	2	3	3		2	4	2	respiration	glycolytic process
gspD	CDS	Unclear	1	3	3				2							1		membrane transport	protein transport
gss	terminator	NIT-specific	3	2	6											6		other	glutathione metabolic process
gtrS	CDS	Multi-drug	9	35	96	12	7	7	8	8	6	8	7	9	9	8	7	membrane transport		11283281	resistance	30975082
gyrA	CDS	CIP-specific	8	8	16	7	3	3	3									DNA	DNA topological change		resistance	30357339
gyrB	CDS	Multi-drug	10	12	14	5		2	2		1		1	1		1	1	DNA	DNA topological change		resistance	30357339
hcaR	CDS	CIP-specific	3	3	5			1	4									other	regulation of DNA-templated transcription
hemA	CDS	Unclear	5	5	5			1		1	2	1						other	tetrapyrrole biosynthetic process		resistance	32762803
hemB	CDS	CYC-specific	4	4	5					1	4							other	tetrapyrrole biosynthetic process		resistance	18285476
hflD	CDS	Unclear	1	2	2					1	1							other	response to heat
hldD	CDS	Unclear	1	2	2								1	1				respiration	carbohydrate metabolic process
hofB	CDS	Unclear	2	4	4				3				1					uncharacterized
hsdR	CDS	Multi-drug	2	3	3		1			1					1			other	DNA modification		resistance	23784118
hsdS	CDS	Unclear	1	2	2				1							1		other	DNA restriction-modification system
hslU	CDS	Unclear	1	2	2				2									other	proteolysis		persistence	34427514
htrL	CDS	Multi-drug	5	33	104	10	10	9	2	10	10	11	8	11	10	5	8	uncharacterized			resistance	35830444
hyfC	CDS	Multi-drug	1	15	15	2		1	1	1	1	1	2	3	2		1	respiration	anaerobic respiration
icd	CDS	CIP-specific	3	12	15	4	3	4	4									respiration	tricarboxylic acid cycle		resistance	4926678
idnD	CDS	CIP-specific	2	3	3		1		2									respiration	D-gluconate metabolic process		persistence	https://www.biorxiv.org/content/10.1101/310961v1.full
idnT	CDS	Multi-drug	2	3	3				1				1				1	membrane transport	carbohydrate transport
ilvA	CDS	Unclear	1	2	2				1	1								translation	amino acid biosynthetic process		persistence	24624123
ilvC	CDS	Unclear	1	2	2				1		1							translation	amino acid biosynthetic process		persistence	24624123
ilvH	CDS	Unclear	1	2	2					1	1							translation	amino acid biosynthetic process		resistance	30975082
ilvI	CDS	CIP-specific	2	3	4				4									translation	amino acid biosynthetic process
insH1(1)	promoter	Multi-drug	2	31	33	3	3	3	2	2	3	3	4	4	3	1	2	transposase	transposition		resistance	25092708
insH1(2)	promoter	Multi-drug	2	29	46	4	5	5	5	3	3	4	4	4	3	5	1	transposase	transposition		resistance	25092708
insH1(3)	promoter	Multi-drug	3	12	12			2	3	1	2		1			2	1	transposase	transposition		resistance	25092708
ispA	CDS	CYC-specific	46	10	63					19	8	8	28					respiration	isoprenoid biosynthetic process		resistance	35852364
ispB	CDS	CYC-specific	14	10	27					5	6	2	14					respiration	isoprenoid biosynthetic process		resistance	32905776
kch	promoter	Unclear	1	3	3			1	1					1				membrane transport	potassium ion transport
kdpA	CDS	CIP-specific	2	3	3			1	2									membrane transport	potassium ion transport		persistence	31913766
kdpB	CDS	CIP-specific	1	3	3				3									membrane transport	potassium ion transport		resistance	18824609
lepA	CDS	Unclear	1	2	2		1				1							translation	translation		resistance	32439911
leuV	promoter	Multi-drug	3	28	34	2	3	4	1	2	3	5	4	3	2	3	2	translation
livJ	CDS	Unclear	1	2	2				2									membrane transport	amino acid transport		persistence	17420206
lpd	promoter	Multi-drug	3	29	40	4	4	5	3	4	3	3	3	2	3	3	3	respiration	tricarboxylic acid cycle
lptF	CDS	Unclear	2	3	3	1			1		1							membrane transport	transmembrane transport
lpxC	terminator	Multi-drug	2	35	49	3	3	6	3	3	5	5	5	3	5	4	4	lipid metabolism	lipid metabolic process		resistance	35943060
malM	CDS	Unclear	1	2	2		1	1										membrane transport	carbohydrate transport
mdlB	CDS	CIP-specific	3	2	4				4									membrane transport	transmembrane transport		resistance	30975082
mdtB	CDS	Unclear	2	3	3				1	1			1					membrane transport	transmembrane transport		resistance	20038594
metK	CDS	Unclear	1	2	2	1		1										translation	S-adenosylmethionine biosynthetic process
metL	CDS	Multi-drug	6	33	51	5	5	5	5	5	5	6	4	1	5	3	2	translation	amino acid biosynthetic process		resistance	21185159
mglA	CDS	Unclear	2	4	4			1						1	1	1		membrane transport	carbohydrate transport
mhpF	CDS	NIT-specific	3	3	3									2	1			other	aromatic compound catabolic process		resistance	31293528
motA	CDS	Unclear	1	7	7	1		1	1		2	2						other	bacterial-type flagellum-dependent cell motility
mqo	promoter	Unclear	1	2	2				2									respiration	tricarboxylic acid cycle		persistence	27025643
mreC	CDS	Multi-drug	3	8	10		1		3		1			1	2	1	1	other	peptidoglycan biosynthetic process
mutM	CDS	Multi-drug	1	11	11	1		3			1	3		1			2	DNA	DNA repair
nadE	CDS	Unclear	3	3	3		1		1				1					other	NAD biosynthetic process		persistence	24191058
narX	CDS	Unclear	1	2	2				2									other	signal transduction
narY	CDS	Unclear	1	2	2				2									respiration	anaerobic respiration
nlpI	CDS	Unclear	1	2	2				2									other	cell division
nrdB	CDS	Multi-drug	1	4	4				2				1				1	DNA	DNA replication		resistance	34342537
nrfA	CDS	CIP-specific	3	3	4	1	1		2									respiration	anaerobic respiration		persistence	33194805
ompC	CDS	NIT-specific	16	11	26									7	6	11	2	membrane transport	monoatomic ion transport		resistance	31114568
oxyR	CDS	CIP-specific	2	3	3			1	2									DNA	DNA damage response		persistence	26483762
paaJ	CDS	Unclear	1	3	3					1				1	1			respiration	phenylacetate catabolic process
paoA	CDS	Unclear	1	2	2									1	1			other	aromatic compound catabolic process
paoC	CDS	Multi-drug	2	4	4		1				1		1				1	DNA	DNA damage response
pck	promoter	Unclear	1	2	2				2									respiration	gluconeogenesis
pepA	CDS	Unclear	1	2	2	1				1								other	proteolysis		resistance	30082283
pepT	CDS	Unclear	1	2	2			1				1						other	proteolysis
pgaC	CDS	CIP-specific	1	3	3				3									other	cell adhesion involved in biofilm formation		resistance	33190591
pgi	CDS	Multi-drug	2	3	3			1				1					1	respiration	glycolytic process
pheT	CDS	Unclear	1	2	2				2									translation	translation		persistence	34126764
phoA	promoter	Unclear	1	2	2				2									other	protein dephosphorylation
php	CDS	Multi-drug	2	11	11		2	1	2		2	1	1		1	1		uncharacterized
pinE	promoter	Multi-drug	2	12	17	3	2		5	2	1		1			2	1	DNA	DNA recombination
plsB	terminator	Multi-drug	2	12	15	3	1	1	1	4		1	1		1		2	lipid metabolism	lipid metabolic process		persistence	16816185
pntB	CDS	Multi-drug	2	8	8	1	1	1	1		1	2		1				membrane transport	proton export across plasma membrane
potF	CDS	Unclear	1	2	2			1	1									membrane transport	putrescine transport
ppiC	terminator	Multi-drug	1	4	4	1				1				1		1		other	isomerase activity
pqiA	CDS	Unclear	1	2	2					1			1					membrane transport	intermembrane lipid transfer
pqqL	CDS	Unclear	1	2	2				2									other	proteolysis
prlF	CDS	CIP-specific	2	3	5		5											other	regulation of growth		resistance	33235191
proV	CDS	Unclear	1	2	2				1		1							membrane transport	amino acid transport		persistence	17420206
proX	CDS	Unclear	1	2	2	1										1		membrane transport	amino acid transport
prpD	CDS	Unclear	1	3	3	1		1					1					respiration	tricarboxylic acid cycle		persistence	35012349
pstA	terminator	Multi-drug	1	26	26	3	2	3	2	1	2	2	3	2	3	1	2	membrane transport	phosphate ion transmembrane transport		persistence	17420206
pyrB	CDS	Multi-drug	2	18	20	2	3	2	2	2	2	3	1	1	1		1	other	de novo pyrimidine nucleobase biosynthetic process		persistence	17420206
qseC	CDS	Unclear	1	2	2				1							1		other	signal transduction		resistance	36849330
rbfA	CDS	CIP-specific	6	5	9	6	2	1										translation	ribosome biogenesis		persistence	34427514
rcsC	CDS	CIP-specific	1	3	3				3									other	signal transduction		resistance	33897667
recO	CDS	CIP-specific	2	3	4				4									DNA	DNA repair
rfbD	CDS	Unclear	4	3	4	1			1							2		respiration	carbohydrate metabolic process		resistance	28198411
rhsB	CDS	Unclear	2	4	4				3		1							uncharacterized			resistance	24962091
ribE	CDS	Unclear	1	2	2										2			other	riboflavin biosynthetic process		resistance	25246406
rimK	CDS	Unclear	1	2	2				2									translation	translation		resistance	20065048
rimM	CDS	CIP-specific	4	2	4	4												translation	ribosome biogenesis		persistence	34427514
rlmG	CDS	CIP-specific	3	3	3			1	2									translation	rRNA methylation
rlmH	CDS	Unclear	1	2	2				1	1								translation	rRNA methylation		persistence	37184386
rluC	CDS	CIP-specific	1	3	3				3									translation	RNA modification		resistance	18554609
rluD	CDS	CIP-specific	5	2	5	4		1										translation	ribosomal large subunit assembly		persistence	31608580
rnlB	CDS	Unclear	2	2	2	1			1									other	regulation of growth		persistence	33997676
rnr	CDS	Unclear	1	2	2			1						1				translation	RNA metabolic process		persistence	27655400
rpiA	promoter	Unclear	1	2	2				2									respiration	pentose-phosphate shunt
rplF	CDS	Multi-drug	2	34	67	6	6	6	6	6	6	6	5	6	6	6	2	translation	translation		resistance	28220755
rpoD	CDS	CIP-specific	3	2	4			1	3									other	DNA-templated transcription		persistence	34427514
rpsO	CDS	Unclear	1	2	2			2										translation	translation
rpsT	terminator	CIP-specific	1	9	9	3		3	3									translation	translation
rsgA	CDS	CIP-specific	16	7	27	15		11	1									translation	ribosome biogenesis		resistance	26951678
rsxA	CDS	Unclear	1	2	2		1	1										respiration	electron transport chain
serS	CDS	Unclear	1	2	2				2									translation	translation		resistance	https://www.biorxiv.org/content/10.1101/2020.06.30.180182v1.full
sgcQ	CDS	Multi-drug	2	4	4	1						1		1			1	uncharacterized
sgcR	CDS	CIP-specific	1	3	3				3									other	regulation of DNA-templated transcription
speB	promoter	Unclear	1	2	2		1	1										other	putrescine biosynthetic process
srlR	CDS	Unclear	1	2	2				2									respiration	regulation of DNA-templated transcription	3062173
ssuA	CDS	Unclear	2	3	3	1		1								1		membrane transport	transmembrane transport
stfP	CDS	Multi-drug	3	35	46	4	4	3	6	4	5	3	3	3	3	6	2	uncharacterized			resistance	31633764
stfR	CDS	Multi-drug	2	3	3				1			1		1				uncharacterized
sugE	promoter	Multi-drug	2	24	30	2	3	3	3	2	3	5	4	2	1	1	1	membrane transport	transmembrane transport		resistance	14651958
tatE	CDS	Unclear	2	2	2				1					1				membrane transport	protein transport
tdcA	CDS	Multi-drug	1	7	7	2	1	1			1	1			1			translation	regulation of DNA-templated transcription	8413189
tdcD	CDS	NIT-specific	2	3	3										2	1		respiration	acetate metabolic process
tfaE	CDS	CIP-specific	1	3	3				3									uncharacterized
thiM	promoter	Multi-drug	1	25	25	3	2	3		2	2	2	2	3	3	2	1	translation	thiamine biosynthetic process
thrA	CDS	Unclear	1	2	2	1											1	translation	amino acid biosynthetic process
tmcA	CDS	Multi-drug	3	7	7		2				2		1	1		1		translation	tRNA acetylation
trkG	promoter	Unclear	1	2	2				1		1							membrane transport	transmembrane transport		resistance	19462005
trkH	CDS	Multi-drug	4	28	41	4	3	6	2	2	2	2	2	3	7	3	5	membrane transport	transmembrane transport		resistance	29686259
trxB	CDS	Unclear	1	4	4	2						1	1					other	cell redox homeostasis		persistence	17420206
tsaD	promoter	CIP-specific	1	3	3				3									translation	tRNA modification
ttcA	CDS	CYC-specific	2	2	3						1		2					translation	tRNA modification
ttcC	CDS	Unclear	5	10	12	2	1	1		1	1	2	4					translation
tusA	CDS	Unclear	1	3	3				1	1	1							translation	tRNA processing
ubiA	CDS	CYC-specific	8	9	18					7	4	6	1					respiration	ubiquinone biosynthetic process		resistance	23316042
ubiE	CDS	CYC-specific	16	9	20					7	7	6						respiration	aerobic respiration		resistance	23316042
ubiG	CDS	CYC-specific	20	9	25					8	7	10						respiration	ubiquinone biosynthetic process		resistance	23316042
ubiH	CDS	CYC-specific	8	5	8	1					2	5						respiration	ubiquinone biosynthetic process		resistance	23316042
uhpC	CDS	Multi-drug	1	6	6	1				2				1			2	membrane transport	transmembrane transport		resistance	19734311
ulaA	CDS	Multi-drug	1	34	34	3	3	3	3	3	3	3	3	2	3	3	2	membrane transport	carbohydrate transport
ulaE	CDS	Unclear	1	2	2							1			1			respiration	carbohydrate metabolic process
uvrB	CDS	Unclear	4	3	4				3		1							DNA	DNA repair
uxuB	CDS	Multi-drug	2	18	18	3		1	2		2	3	3	1	1		2	respiration	D-glucuronate catabolic process
waaJ	CDS	Unclear	5	2	5				4		1							lipid metabolism	lipopolysaccharide biosynthetic process
waaU	CDS	Unclear	3	2	3				1							2		lipid metabolism	lipopolysaccharide biosynthetic process
wbbI	CDS	CIP-specific	2	2	3				3									lipid metabolism	lipopolysaccharide biosynthetic process
wecD	CDS	Multi-drug	2	3	3				1			1		1				other	enterobacterial common antigen biosynthetic process
xanP	CDS	Multi-drug	4	33	50	5	4	5	4	5	5	3	1	4	6	4	4	membrane transport	transmembrane transport
xylB	CDS	Multi-drug	5	20	26	2	4	2		2	1	5	1	3	3		3	respiration	carbohydrate metabolic process
yadE	CDS	Unclear	1	2	2				2									respiration	carbohydrate metabolic process
yadL	CDS	Multi-drug	2	3	3	1						1					1	other	cell adhesion
yadN	promoter	Unclear	1	2	2			1	1									other	cell adhesion involved in single-species biofilm formation
yaeF	CDS	Unclear	1	2	2				2									other	proteolysis
yagU	CDS	Unclear	1	3	3				2		1							uncharacterized
ybaK	CDS	Unclear	1	2	2					1		1						translation	translation
ybbN	promoter	Unclear	1	2	2										1		1	other	cell redox homeostasis
ybcY	CDS	Unclear	3	2	3				2				1					uncharacterized
ybdD	CDS	Unclear	2	2	2			1			1							membrane transport		29358499
ybdM	CDS	Unclear	1	2	2	1			1									uncharacterized
ybeX	CDS	Unclear	1	2	2					1					1			uncharacterized			resistance	28446153
ybeY	CDS	CIP-specific	17	8	17	7		2	7					1				translation	ribosome small subunit biogenesis		persistence	29559967
ybfB	CDS	Multi-drug	2	8	9				4	1	2		1		1			uncharacterized
ybhF	CDS	Unclear	1	3	3	2				1								membrane transport	xenobiotic transmembrane transport		resistance	32390957
ybhM	promoter	Multi-drug	1	4	4		1	1		1							1	uncharacterized			persistence	https://www.biorxiv.org/content/10.1101/310631v1.full
ybiU	CDS	Unclear	1	2	2	1				1								uncharacterized
yccE	CDS	Unclear	3	3	4						1					3		uncharacterized			resistance	18807027
yccS	CDS	Unclear	1	2	2				2									membrane transport	transmembrane transport		resistance	34342537
ycdU	CDS	Unclear	1	2	2						1	1						uncharacterized
yceB	CDS	Multi-drug	2	18	20	3	3	1	2	3	1	1	1	2	1		2	uncharacterized			resistance	25788514
ycgX	CDS	Multi-drug	5	13	17	3	1	2		1		5		2	2		1	uncharacterized
ychO	CDS	Unclear	3	4	4			1	1					1			1	uncharacterized			resistance	34342537
ycjF	CDS	Unclear	4	4	4	1			1						2			uncharacterized
ydbD	CDS	Unclear	1	2	2		1	1										uncharacterized
ydcD	CDS	Unclear	1	2	2			1	1									uncharacterized
yddK	CDS	Unclear	4	2	4					1						3		uncharacterized
ydeI	CDS	Unclear	2	3	3			1	1			1						other	single-species biofilm formation on inanimate substrate		resistance	19767429
ydeP	CDS	Unclear	1	2	2		1				1							other	response to acidic pH
ydgC	CDS	Unclear	2	3	4		2					2						uncharacterized
ydgH	CDS	Multi-drug	5	32	62	7	5	5	4	6	5	8	2	6	6	3	5	uncharacterized			resistance	34491801
ydhJ	CDS	Unclear	1	2	2				2									membrane transport	transmembrane transport
ydiN	CDS	CIP-specific	4	2	7				7									membrane transport	transmembrane transport
yeaI	CDS	Multi-drug	7	12	17		2	2		1	2	2	2		2	3	1	other	negative regulation of bacterial-type flagellum-dependent cell motility		persistence	25043002
yebE	promoter	CIP-specific	1	3	3	1			2									uncharacterized			persistence	30894840
yebS	CDS	Unclear	1	2	2						1						1	membrane transport	intermembrane lipid transfer
yecR	CDS	Unclear	1	2	2		1								1			uncharacterized			resistance	19462005
yedI	CDS	Unclear	1	4	4							1	1	1		1		uncharacterized			persistence	17951392
yeeL	CDS	Unclear	6	4	8				6		1				1			uncharacterized
yeiB	CDS	Multi-drug	2	9	9	2		2		2	1				1		1	uncharacterized
yeiR	CDS	Unclear	1	2	2		1				1							other	GTPase activity
yejE	CDS	Multi-drug	2	13	13	1	1	1	3	1		2	1	1	2			membrane transport	transmembrane transport		resistance	27550726
yfaD	CDS	Multi-drug	3	9	12	2	1					3		2	4			DNA	DNA recombination		persistence	29559967
yfaL	CDS	Multi-drug	4	10	11	2	1	2		2		1		1			2	membrane transport		16522795	resistance	35577863
yfbP	CDS	Multi-drug	2	6	6		1		1	1			1		1	1		uncharacterized
yfcE	CDS	Unclear	1	2	2				2									other	metal ion binding
yfdF	promoter	Unclear	1	3	3					2							1	uncharacterized
yfeZ	CDS	CYC-specific	1	3	3						1	1	1					uncharacterized			resistance	35333870
yffL	CDS	NIT-specific	3	2	4											4		uncharacterized
yfjH	CDS	Unclear	2	3	3							1		2				uncharacterized
ygaZ	promoter	Unclear	1	3	3		1			1		1						membrane transport	L-valine transmembrane transport		resistance	36009997
ygcQ	CDS	Unclear	3	3	3			1	1								1	respiration	electron transport chain
ygeN	CDS	Unclear	1	2	2						1		1					uncharacterized
ygeO	CDS	Unclear	1	2	2					1			1					uncharacterized
ygeV	CDS	CIP-specific	2	3	3	1		1	1									other	regulation of DNA-templated transcription
ygiQ	CDS	NIT-specific	1	3	3									1	1		1	uncharacterized
yhaC	CDS	Multi-drug	3	11	13	2	1	1		1	2		1	2	3			uncharacterized			persistence	22802628
yhbX	CDS	Unclear	1	2	2				2									uncharacterized			persistence	https://www.biorxiv.org/content/biorxiv/early/2023/05/07/2023.02.05.527212.full
yhdY	CDS	CIP-specific	1	3	3				3									membrane transport	amino acid transport
yheO	promoter	Multi-drug	4	29	42	6	3	5	1	4	4	4	4	5	3	2	1	translation		35880217	resistance	36144394
yheS	CDS	Unclear	1	2	2				1	1								translation	ribosome assembly
yhfX	CDS	Unclear	1	2	2					1					1			uncharacterized
yhgE	CDS	Multi-drug	5	27	35	2	4	2	4	5	4	2	1	3	4	1	3	membrane transport		24225317	persistence	31920087
yhgF	CDS	Unclear	1	4	4							1		2			1	translation	translation
yhhN	CDS	Unclear	1	2	2	1									1			uncharacterized
yhiR	promoter	Multi-drug	1	7	7		1	1		1		2			2			translation	rRNA processing
yhiS	CDS	Multi-drug	2	5	5		1		2		1					1		uncharacterized
yhjE	CDS	Multi-drug	1	5	5	1					1			1	1		1	membrane transport	transmembrane transport		resistance	33235191
yhjG	CDS	Unclear	1	2	2	1					1							uncharacterized
yiaO	CDS	Unclear	1	3	3						1				2			membrane transport	carbohydrate transport		resistance	24962091
yidB	promoter	Multi-drug	3	20	32	4	6	4	1	4	4	5	1		3			uncharacterized
yidC	CDS	Unclear	3	2	4				3				1					membrane transport	protein transport		persistence	33297331
yigG	CDS	Unclear	1	2	2				1		1							uncharacterized
yihN	CDS	NIT-specific	4	2	6											6		membrane transport	transmembrane transport
yiiG	CDS	Multi-drug	1	27	27	3	2	3	2	1	2	3	3	3	1	3	1	uncharacterized
yiiG	promoter	Multi-drug	2	8	9	1		1	1			1	1			3	1	uncharacterized
yjdM	promoter	NIT-specific	4	2	8											8		uncharacterized
yjfJ	CDS	Unclear	1	2	2				2									uncharacterized
yjgH	CDS	CIP-specific	3	2	4				4									uncharacterized
yjgL	CDS	NIT-specific	3	2	6											6		uncharacterized
yjgM	CDS	Unclear	1	2	2										1		1	uncharacterized
yjhB	CDS	Unclear	1	2	2		1						1					membrane transport	transmembrane transport
yjiJ	promoter	Unclear	1	2	2				2									membrane transport		26546518
yjjL	CDS	NIT-specific	4	2	5											5		membrane transport	transmembrane transport		persistence	34209190
yjjU	CDS	Multi-drug	3	7	8	1	1	3					1	1	1			uncharacterized
ykfM	CDS	Multi-drug	9	35	236	18	20	20	21	21	20	20	19	24	20	20	13	uncharacterized
yliE	CDS	CIP-specific	3	4	6				5		1							uncharacterized			resistance	24841263
ynfE	CDS	Unclear	2	3	3				2		1							respiration	anaerobic respiration		resistance	33717007
ynjB	CDS	Unclear	1	2	2	1					1							membrane transport	transmembrane transport
yqeG	terminator	Unclear	1	2	2											2		membrane transport	amino acid transmembrane transport		resistance	30975082
yqeL	CDS	Unclear	1	2	2											2		uncharacterized
ytfF	CDS	Unclear	1	2	2					1		1						uncharacterized
ytfR	CDS	Unclear	1	2	2			1	1									membrane transport	carbohydrate transport
