# Supplementary material for: High-throughput method characterizes hundreds of previously unknown antibiotic resistance mutations
Source: Nat Commun. 2025 Jan 17;16:780. doi: 10.1038/s41467-025-56050-2 (PMC11742677; doi:10.1038/s41467-025-56050-2)
Supplement: Supplementary file 5 — Supplementary Data 3 [file 41467_2025_56050_MOESM5_ESM.xlsx]

## Sheet: Data S3
Mobilization events of known insertion sequences
position	insertion_sequence	gene	samples	CIP/WT_A	CIP/WT_B	CIP/WT_C	CIP/H526Y_A	CIP/H526Y_B	CIP/H526Y_C	CIP/Q513L_A	CIP/Q513L_B	CIP/Q513L_C	CIP/Q513R_A	CIP/Q513R_B	CIP/Q513R_C	CYC/WT_A	CYC/WT_B	CYC/WT_C	CYC/H526Y_A	CYC/H526Y_B	CYC/H526Y_C	CYC/Q513L_A	CYC/Q513L_B	CYC/Q513L_C	CYC/Q513R_A	CYC/Q513R_B	CYC/Q513R_C	NIT/WT_A	NIT/WT_B	NIT/WT_C	NIT/H526Y_A	NIT/H526Y_B	NIT/H526Y_C	NIT/Q513L_A	NIT/Q513L_B	NIT/Q513L_C	NIT/Q513R_A	NIT/Q513R_B
384735	IS3	hemB	2													X				X
384767	IS3	hemB	2															X			X
384827	IS3	hemB	1																		X
384847	IS3	hemB	2															X			X
384884	IS3	hemB	1													X
384887	IS3	hemB	1													X
384913	IS3	hemB	1																					X
384940	IS3	hemB	2														X				X
384963	IS3	hemB	1														X
385006	IS3	hemB	2																	X		X
385052	IS3	hemB	1																	X
385087	IS3	hemB	1																	X
385088	IS3	hemB	2															X			X
385104	IS5	hemB	2																			X	X
385104	IS5	hemB	4													X	X	X			X
385124	IS2	hemB	1																			X
385144	IS3	hemB	2													X							X
385165	IS2	hemB	1																	X
385178	IS3	hemB	1														X
435687	IS5	ispA	1																					X
436810	IS1	intergenic	1																				X
552820	IS2	folD	1																						X
688445	IS1	ybeZ	1									X
688511	IS1	ybeZ	1									X
923268	IS2	cydC	1																			X
1392124	Is4	uspE	3																						X		X										X
1578850	IS5	ydeP	1																						X
1768133	IS5	ydiB	1																				X
1793420	IS4	intergenic	1								X
1798940	IS5	arpB	1					X
2305694	IS4	ompC	2																																X	X
2333139	IS1	ubiG	2															X			X
2333218	IS1	ubiG	1																X
2333236	IS2	ubiG	2																			X		X
2333347	IS2	ubiG	1													X
2333403	IS1	ubiG	1																					X
2333443	IS186	ubiG	1														X
2333516	IS1	ubiG	1													X
2333582	IS1	ubiG	1																X
2630791	IS4	intergenic	1												X
2729201	IS1	rluD	1									X
2747929	IS3	ratA	1																	X
2760405	IS2	rnlB	1			X
2760418	IS3	rnlB	1			X
2760466	IS3	rnlB	1						X
2760568	IS2	rnlB	1							X
2760647	IS2	rnlB	1												X
3046986	IS1	pepP	1																			X
3048172	IS1	pepP	1													X
3427565	IS2	intergenic	1																								X
3427610	IS2	fmt	1																								X
3427764	IS2	fmt	1																						X
3427878	IS2	fmt	1																								X
3427878	IS2	fmt	1																							X
3427892	IS2	fmt	1																								X
3427960	IS2	fmt	1																						X
3625859	IS5	yhiJ	1																				X
3984046	IS1	hemC	1																					X
4012178	IS1	intergenic	1																		X
4012281	IS4	ubiE	1																						X
4012282	IS4	ubiE	3															X			X	X
4012315	IS1	ubiE	2													X	X
4012343	IS1	ubiE	1														X
4012400	IS1	ubiE	2																			X		X
4012493	IS1	ubiE	1																				X
4012572	IS1	ubiE	1																					X
4012650	IS1	ubiE	1																			X
4012933	IS2	ubiE	1																	X
4242854	IS186	ubiC	1																				X
4243006	IS1	ubiA	1																				X
4243334	IS186	ubiA	1														X
4243354	IS3	ubiA	1																				X
4243523	IS1	ubiA	1																		X
4243645	IS4	ubiA	2													X	X
4243765	IS1	ubiA	1																				X
4380361	IS1	rsgA	1								X
4380763	IS1	rsgA	1							X
4380770	IS1	rsgA	1								X
4381036	IS1	rsgA	1							X
4381210	IS1	rsgA	1		X
