# Supplementary material for: High-throughput method characterizes hundreds of previously unknown antibiotic resistance mutations
Source: Nat Commun. 2025 Jan 17;16:780. doi: 10.1038/s41467-025-56050-2 (PMC11742677; doi:10.1038/s41467-025-56050-2)
Supplement: Supplementary file 6 — Supplementary Data 4 [file 41467_2025_56050_MOESM6_ESM.xlsx]

## Sheet: Data S4
Gene ontology terms used for each functional category
membrane_transport	translation	respiration	lipid_metabolism	DNA synthesis/repair	transposase
amino acid transmembrane transport	amino acid biosynthetic process	acetate metabolic process	lipid metabolic process	DNA damage response	transposition
amino acid transport	ribosomal large subunit assembly	acetyl-CoA biosynthetic process	lipopolysaccharide biosynthetic process	DNA recombination
carbohydrate membrane transport	ribosome assembly	amino acid metabolism		DNA repair
carbohydrate transport	ribosome biogenesis	aerobic respiration		DNA replication
intermembrane lipid transfer	ribosome small subunit biogenesis	anaerobic respiration		DNA topological change
iron ion transmembrane transport	RNA metabolic process	carbohydrate derivative metabolic process		mismatch repair
L-valine transmembrane transport	RNA modification	carbohydrate metabolic process
monoatomic ion transport	rRNA methylation	D-alanine catabolic process
phosphate ion transmembrane transport	rRNA processing	D-gluconate metabolic process
potassium ion transport	S-adenosylmethionine biosynthetic process	D-glucuronate catabolic process
protein transport	thiamine biosynthetic process	electron transport chain
proton export across membrane	translation	galactitol metabolic process
putrescine transport	tRNA acetylation	gluconeogenesis
siderophore transmembrane transport	tRNA modification	glycolate catabolic process
transmembrane transport	tRNA processing	glycolytic process
xenobiotic transmembrane transport		isoprenoid biosynthetic process
		pentose-phosphate shunt
		phenylacetate catabolic process
		proton motive force-drive ATP synthesis
		tricarboxylic acid cycle
		ubiquinone biosynthetic process
