# Supplementary material for: High-throughput method characterizes hundreds of previously unknown antibiotic resistance mutations
Source: Nat Commun. 2025 Jan 17;16:780. doi: 10.1038/s41467-025-56050-2 (PMC11742677; doi:10.1038/s41467-025-56050-2)
Supplement: Supplementary file 7 — Supplementary Data 5 [file 41467_2025_56050_MOESM7_ESM.zip]

Archive with 4 entries (4 files):
- Supplementary data S7.geneious
- fileData.0
- fileData.1
- fileData.2
