# Supplementary material for: High-throughput method characterizes hundreds of previously unknown antibiotic resistance mutations
Source: Nat Commun. 2025 Jan 17;16:780. doi: 10.1038/s41467-025-56050-2 (PMC11742677; doi:10.1038/s41467-025-56050-2)
Supplement: Supplementary file 7 — Supplementary Data 5 [file 41467_2025_56050_MOESM7_ESM.zip › Supplementary data S7.geneious]

<?xml version="1.0" encoding="UTF-8"?>
<geneious version="2024.0.7">
<versions version="2024.0.7" minimumVersion="9.0"/>
<geneiousDocument class="com.biomatters.plugins.ncbi.documents.GenBankNucleotideSequence" version="1.3-11" revisionNumber="761" pluginDocumentRevisionNumber="293" geneiousVersion="2024.0.7" geneiousVersionMinimum="9.0" PluginDocument_FormatLastChanged="9.0" PluginDocument_FormatLastExtended="9.0" PluginDocument_OldestVersionSerializableTo="6.0" isReferenceOnly="false"><hiddenFields><cache_urn type="urn">urn:local:.:1b-idww6kq</cache_urn><nucleotideSequenceWithQualityCount type="int">0</nucleotideSequenceWithQualityCount><description>Escherichia coli BW25113, complete genome</description><override_cache_name>Supplementary data S7</override_cache_name><cache_plugin_document_urn>urn:sequence:genbank:CP009273.1</cache_plugin_document_urn><override_description>Escherichia coli K-12 BW25113, complete genome</override_description><cache_name>E. coli genome Copy</cache_name><override_modified_date type="date">1730233972489</override_modified_date><cache_created type="date">1414627200000</cache_created><trimmedSequencesCount type="int">0</trimmedSequencesCount></hiddenFields><fields><document_size type="bytes">4622395</document_size><molType>DNA</molType><strain>K-12</strain><taxonomy>Bacteria; Pseudomonadota; Gammaproteobacteria; Enterobacterales; Enterobacteriaceae; Escherichia</taxonomy><sequence_residues></sequence_residues><geneticCode>Bacterial</geneticCode><country>USA: Indiana</country><accession>CP009273.1</accession><sub_strain>BW25113</sub_strain><note>from B. L. Wanner laboratory; genotype: rrnB3 lacZ4787 hsdR514 (araBAD)567 (rhaBAD)568 rph-1</note><topology>circular</topology><sequence_length type="int">4631469</sequence_length><organism>Escherichia coli BW25113</organism><culture_collection>CGSC:7636</culture_collection><db_xref>taxon:679895</db_xref><collection_date>2000</collection_date><gcPercent decimalPlacesDisplayed="1" type="percent">50.778705417222916</gcPercent><modified_date type="date">1414627200000</modified_date></fields><notes><note code="genome-assembly-data" type="note"><genome_coverage>100x</genome_coverage><sequencing_technology>Illumina HiSeq; Sanger</sequencing_technology><assembly_method>Newbler v. 2.6</assembly_method><reference_guided_assembly>U00096.3</reference_guided_assembly></note><note code="importedFrom" type="note"><path>/Users/mattjago/Downloads</path><filename>sequence-2.gb</filename></note></notes><displayableFields><value class="com.biomatters.core.documents.Field"><field><name>db_xref</name><description>database cross-reference: pointer to related information in  another database.</description><code>db_xref</code><visible>false</visible><editable>true</editable><type>java.lang.String</type><constraints /></field></value><value class="com.biomatters.core.documents.Field"><field><name>country</name><description>locality of isolation of the sequenced organism indicated in terms of political names for nations, oceans or seas, followed by regions and localities</description><code>country</code><visible>false</visible><editable>true</editable><type>java.lang.String</type><constraints /></field></value><value class="com.biomatters.core.documents.Field"><field><name>strain</name><description>strain from which sequence was obtained</description><code>strain</code><visible>false</visible><editable>true</editable><type>java.lang.String</type><constraints /></field></value><value class="com.biomatters.core.documents.Field"><field><name>sub_strain</name><description>name or identifier of a genetically or otherwise modified  strain from which sequence was obtained, derived from a parental strain (which should be annotated in the /strain qualifier).sub_strain from which sequence was obtained</description><code>sub_strain</code><visible>false</visible><editable>true</editable><type>java.lang.String</type><constraints /></field></value><value class="com.biomatters.core.documents.Field"><field><name>culture_collection</name><description>institution code and identifier for the culture from which the nucleic acid sequenced was obtained, with optional collection code.</description><code>culture_collection</code><visible>false</visible><editable>true</editable><type>java.lang.String</type><constraints /></field></value><value class="com.biomatters.core.documents.Field"><field><name>collection_date</name><description>date that the specimen was collected</description><code>collection_date</code><visible>false</visible><editable>true</editable><type>java.lang.String</type><constraints /></field></value><value class="com.biomatters.core.documents.Field"><field><name>note</name><description>any comment or additional information</description><code>note</code><visible>false</visible><editable>true</editable><type>java.lang.String</type><constraints /></field></value><value class="com.biomatters.core.documents.Field"><field><name>Path (Imported From)</name><description></description><code>importedFrom.path</code><editable>true</editable><type>java.lang.String</type><constraints /></field></value><value class="com.biomatters.core.documents.Field"><field><name>Filename (Imported From)</name><description></description><code>importedFrom.filename</code><editable>true</editable><type>java.lang.String</type><constraints /></field></value></displayableFields><originalElement><XMLSerialisableRootElement charSequenceOldestVersion="6.0" charSequenceChangedVersion="9.0" charSequenceExtendedVersion="9.0" cachedCountGC="2351800" cachedCountAT="2279669" annotationsRevision="204" charSequenceValidated="true"><fields><strain>K-12</strain><db_xref>taxon:679895</db_xref><country>USA: Indiana</country><collection_date>2000</collection_date><note>from B. L. Wanner laboratory; genotype: rrnB3 lacZ4787 hsdR514 (araBAD)567 (rhaBAD)568 rph-1</note><organism>Escherichia coli BW25113</organism><isCircular>true</isCircular><topology>circular</topology><geneticCode>Bacterial</geneticCode><sub_strain>BW25113</sub_strain><accession>CP009273.1</accession><taxonomy>Bacteria; Pseudomonadota; Gammaproteobacteria; Enterobacterales; Enterobacteriaceae; Escherichia</taxonomy><modified_date type="date">1414627200000</modified_date><culture_collection>CGSC:7636</culture_collection><molType>DNA</molType><hasBeenModified type="boolean">true</hasBeenModified></fields><urn type="urn">urn:sequence:genbank:CP009273.1</urn><created type="date">1414627200000</created><storedFields><standardField code="modified_date" /><standardField code="accession" /><standardField code="molType" /><standardField code="organism" /><standardField code="taxonomy" /><standardField code="topology" /><standardField code="geneticCode" /><field class="com.biomatters.geneious.publicapi.documents.DocumentField"><DocumentField><name>strain</name><description>strain from which sequence was obtained</description><code>strain</code><type>java.lang.String</type><isEditable>true</isEditable></DocumentField></field><field class="com.biomatters.geneious.publicapi.documents.DocumentField"><DocumentField><name>sub_strain</name><description>name or identifier of a genetically or otherwise modified  strain from which sequence was obtained, derived from a parental strain (which should be annotated in the /strain qualifier).sub_strain from which sequence was obtained</description><code>sub_strain</code><type>java.lang.String</type><isEditable>true</isEditable></DocumentField></field><field class="com.biomatters.geneious.publicapi.documents.DocumentField"><DocumentField><name>culture_collection</name><description>institution code and identifier for the culture from which the nucleic acid sequenced was obtained, with optional collection code.</description><code>culture_collection</code><type>java.lang.String</type><isEditable>true</isEditable></DocumentField></field><field class="com.biomatters.geneious.publicapi.documents.DocumentField"><DocumentField><name>db_xref</name><description>database cross-reference: pointer to related information in  another database.</description><code>db_xref</code><type>java.lang.String</type><isEditable>true</isEditable></DocumentField></field><field class="com.biomatters.geneious.publicapi.documents.DocumentField"><DocumentField><name>country</name><description>locality of isolation of the sequenced organism indicated in terms of political names for nations, oceans or seas, followed by regions and localities</description><code>country</code><type>java.lang.String</type><isEditable>true</isEditable></DocumentField></field><field class="com.biomatters.geneious.publicapi.documents.DocumentField"><DocumentField><name>collection_date</name><description>date that the specimen was collected</description><code>collection_date</code><type>java.lang.String</type><isEditable>true</isEditable></DocumentField></field><field class="com.biomatters.geneious.publicapi.documents.DocumentField"><DocumentField><name>note</name><description>any comment or additional information</description><code>note</code><type>java.lang.String</type><isEditable>true</isEditable></DocumentField></field></storedFields><name>E. coli genome Copy</name><description>Escherichia coli BW25113, complete genome</description><sequenceAnnotations xmlFileData="fileData.0" fileSize="2606085" /><sequenceGapInformation nonGapBeginIndex="0" trailingGapsBeginIndex="4631469" gappedSequenceLength="4631469" ungappedSequenceLength="4631469" hashBits="3" /><charSequence xmlFileData="fileData.1" fileSize="1163533" length="4631469" /><tracks><track annotationCount="812"><name>mutations</name><annotations><annotation><description>A</description><type>Polymorphism</type><intervals><interval><minimumIndex>20771</minimumIndex><maximumIndex>20771</maximumIndex><direction>none</direction></interval></intervals><qualifiers><qualifier><name>Reference Nucleotide(s)</name><value>C</value></qualifier><qualifier><name>Variant Nucleotide(s)</name><value>A</value></qualifier><qualifier><name>Change</name><value>C -&gt; A</value></qualifier><qualifier><name>Polymorphism Type</name><value>Substitution</value></qualifier><qualifier><name>Qual</name><value>9</value></qualifier><qualifier><name>Failed Filters</name><value>PASS</value></qualifier><qualifier><name>Combined Depth</name><value>1697</value></qualifier><qualifier><name>Allele frequency</name><value>0.100177</value></qualifier><qualifier><name>Strand bias</name><value>0</value></qualifier><qualifier><name>DP4</name><value>761,763,87,83</value></qualifier></qualifiers></annotation><annotation><description>GT</description><type>Polymorphism</type><intervals><interval><minimumIndex>104031</minimumIndex><maximumIndex>104030</maximumIndex><direction>none</direction></interval></intervals><qualifiers><qualifier><name>Reference Nucleotide(s)</name><value /></qualifier><qualifier><name>Variant Nucleotide(s)</name><value>GT</value></qualifier><qualifier><name>Change</name><value>+GT</value></qualifier><qualifier><name>Polymorphism Type</name><value>Insertion</value></qualifier><qualifier><name>Qual</name><value>35</value></qualifier><qualifier><name>Failed Filters</name><value>PASS</value></qualifier><qualifier><name>Combined Depth</name><value>1146</value></qualifier><qualifier><name>Allele frequency</name><value>0.017452</value></qualifier><qualifier><name>Strand bias</name><value>86</value></qualifier><qualifier><name>DP4</name><value>414,731,20,0</value></qualifier><qualifier><name>HRUN</name><value>1</value></qualifier></qualifiers></annotation><annotation><description>C</description><type>Polymorphism</type><intervals><interval><minimumIndex>124092</minimumIndex><maximumIndex>124092</maximumIndex><direction>none</direction></interval></intervals><qualifiers><qualifier><name>Reference Nucleotide(s)</name><value>A</value></qualifier><qualifier><name>Variant Nucleotide(s)</name><value>C</value></qualifier><qualifier><name>Change</name><value>A -&gt; C</value></qualifier><qualifier><name>Polymorphism Type</name><value>Substitution</value></qualifier><qualifier><name>Qual</name><value>2</value></qualifier><qualifier><name>Failed Filters</name><value>PASS</value></qualifier><qualifier><name>Combined Depth</name><value>1536</value></qualifier><qualifier><name>Allele frequency</name><value>0.037760</value></qualifier><qualifier><name>Strand bias</name><value>16</value></qualifier><qualifier><name>DP4</name><value>664,812,17,41</value></qualifier></qualifiers></annotation><annotation><description>T</description><type>Polymorphism</type><intervals><interval><minimumIndex>124179</minimumIndex><maximumIndex>124179</maximumIndex><direction>none</direction></interval></intervals><qualifiers><qualifier><name>Reference Nucleotide(s)</name><value>G</value></qualifier><qualifier><name>Variant Nucleotide(s)</name><value>T</value></qualifier><qualifier><name>Change</name><value>G -&gt; T</value></qualifier><qualifier><name>Polymorphism Type</name><value>Substitution</value></qualifier><qualifier><name>Qual</name><value>5</value></qualifier><qualifier><name>Failed Filters</name><value>PASS</value></qualifier><qualifier><name>Combined Depth</name><value>1379</value></qualifier><qualifier><name>Allele frequency</name><value>0.037708</value></qualifier><qualifier><name>Strand bias</name><value>10</value></qualifier><qualifier><name>DP4</name><value>695,632,21,31</value></qualifier></qualifiers></annotation><annotation><description>T</description><type>Polymorphism</type><intervals><interval><minimumIndex>124191</minimumIndex><maximumIndex>124191</maximumIndex><direction>none</direction></interval></intervals><qualifiers><qualifier><name>Reference Nucleotide(s)</name><value>G</value></qualifier><qualifier><name>Variant Nucleotide(s)</name><value>T</value></qualifier><qualifier><name>Change</name><value>G -&gt; T</value></qualifier><qualifier><name>Polymorphism Type</name><value>Substitution</value></qualifier><qualifier><name>Qual</name><value>29</value></qualifier><qualifier><name>Failed Filters</name><value>PASS</value></qualifier><qualifier><name>Combined Depth</name><value>1348</value></qualifier><qualifier><name>Allele frequency</name><value>0.058605</value></qualifier><qualifier><name>Strand bias</name><value>94</value></qualifier><qualifier><name>DP4</name><value>709,559,16,63</value></qualifier></qualifiers></annotation><annotation><description>A</description><type>Polymorphism</type><intervals><interval><minimumIndex>148145</minimumIndex><maximumIndex>148145</maximumIndex><direction>none</direction></interval></intervals><qualifiers><qualifier><name>Reference Nucleotide(s)</name><value>C</value></qualifier><qualifier><name>Variant Nucleotide(s)</name><value>A</value></qualifier><qualifier><name>Change</name><value>C -&gt; A</value></qualifier><qualifier><name>Polymorphism Type</name><value>Substitution</value></qualifier><qualifier><name>Qual</name><value>1</value></qualifier><qualifier><name>Failed Filters</name><value>PASS</value></qualifier><qualifier><name>Combined Depth</name><value>1092</value></qualifier><qualifier><name>Allele frequency</name><value>0.024725</value></qualifier><qualifier><name>Strand bias</name><value>44</value></qualifier><qualifier><name>DP4</name><value>622,443,5,22</value></qualifier></qualifiers></annotation><annotation><description>C</description><type>Polymorphism</type><intervals><interval><minimumIndex>161068</minimumIndex><maximumIndex>161068</maximumIndex><direction>none</direction></interval></intervals><qualifiers><qualifier><name>Reference Nucleotide(s)</name><value>A</value></qualifier><qualifier><name>Variant Nucleotide(s)</name><value>C</value></qualifier><qualifier><name>Change</name><value>A -&gt; C</value></qualifier><qualifier><name>Polymorphism Type</name><value>Substitution</value></qualifier><qualifier><name>Qual</name><value>28</value></qualifier><qualifier><name>Failed Filters</name><value>PASS</value></qualifier><qualifier><name>Combined Depth</name><value>643</value></qualifier><qualifier><name>Allele frequency</name><value>0.194401</value></qualifier><qualifier><name>Strand bias</name><value>269</value></qualifier><qualifier><name>DP4</name><value>386,131,27,98</value></qualifier></qualifiers></annotation><annotation><description>T</description><type>Polymorphism</type><intervals><interval><minimumIndex>234984</minimumIndex><maximumIndex>234984</maximumIndex><direction>none</direction></interval></intervals><qualifiers><qualifier><name>Reference Nucleotide(s)</name><value>G</value></qualifier><qualifier><name>Variant Nucleotide(s)</name><value>T</value></qualifier><qualifier><name>Change</name><value>G -&gt; T</value></qualifier><qualifier><name>Polymorphism Type</name><value>Substitution</value></qualifier><qualifier><name>Qual</name><value>35</value></qualifier><qualifier><name>Failed Filters</name><value>PASS</value></qualifier><qualifier><name>Combined Depth</name><value>918</value></qualifier><qualifier><name>Allele frequency</name><value>0.167756</value></qualifier><qualifier><name>Strand bias</name><value>66</value></qualifier><qualifier><name>DP4</name><value>402,362,46,108</value></qualifier></qualifiers></annotation><annotation><description>T</description><type>Polymorphism</type><intervals><interval><minimumIndex>234990</minimumIndex><maximumIndex>234990</maximumIndex><direction>none</direction></interval></intervals><qualifiers><qualifier><name>Reference Nucleotide(s)</name><value>G</value></qualifier><qualifier><name>Variant Nucleotide(s)</name><value>T</value></qualifier><qualifier><name>Change</name><value>G -&gt; T</value></qualifier><qualifier><name>Polymorphism Type</name><value>Substitution</value></qualifier><qualifier><name>Qual</name><value>35</value></qualifier><qualifier><name>Failed Filters</name><value>PASS</value></qualifier><qualifier><name>Combined Depth</name><value>898</value></qualifier><qualifier><name>Allele frequency</name><value>0.178174</value></qualifier><qualifier><name>Strand bias</name><value>116</value></qualifier><qualifier><name>DP4</name><value>411,322,41,119</value></qualifier></qualifiers></annotation><annotation><description>T</description><type>Polymorphism</type><intervals><interval><minimumIndex>234994</minimumIndex><maximumIndex>234994</maximumIndex><direction>none</direction></interval></intervals><qualifiers><qualifier><name>Reference Nucleotide(s)</name><value>G</value></qualifier><qualifier><name>Variant Nucleotide(s)</name><value>T</value></qualifier><qualifier><name>Change</name><value>G -&gt; T</value></qualifier><qualifier><name>Polymorphism Type</name><value>Substitution</value></qualifier><qualifier><name>Qual</name><value>35</value></qualifier><qualifier><name>Failed Filters</name><value>PASS</value></qualifier><qualifier><name>Combined Depth</name><value>898</value></qualifier><qualifier><name>Allele frequency</name><value>0.203786</value></qualifier><qualifier><name>Strand bias</name><value>97</value></qualifier><qualifier><name>DP4</name><value>403,312,55,128</value></qualifier></qualifiers></annotation><annotation><description>T</description><type>Polymorphism</type><intervals><interval><minimumIndex>235010</minimumIndex><maximumIndex>235010</maximumIndex><direction>none</direction></interval></intervals><qualifiers><qualifier><name>Reference Nucleotide(s)</name><value>G</value></qualifier><qualifier><name>Variant Nucleotide(s)</name><value>T</value></qualifier><qualifier><name>Change</name><value>G -&gt; T</value></qualifier><qualifier><name>Polymorphism Type</name><value>Substitution</value></qualifier><qualifier><name>Qual</name><value>32</value></qualifier><qualifier><name>Failed Filters</name><value>PASS</value></qualifier><qualifier><name>Combined Depth</name><value>888</value></qualifier><qualifier><name>Allele frequency</name><value>0.190315</value></qualifier><qualifier><name>Strand bias</name><value>260</value></qualifier><qualifier><name>DP4</name><value>437,277,28,141</value></qualifier></qualifiers></annotation><annotation><description>A</description><type>Polymorphism</type><intervals><interval><minimumIndex>235019</minimumIndex><maximumIndex>235019</maximumIndex><direction>none</direction></interval></intervals><qualifiers><qualifier><name>Reference Nucleotide(s)</name><value>C</value></qualifier><qualifier><name>Variant Nucleotide(s)</name><value>A</value></qualifier><qualifier><name>Change</name><value>C -&gt; A</value></qualifier><qualifier><name>Polymorphism Type</name><value>Substitution</value></qualifier><qualifier><name>Qual</name><value>35</value></qualifier><qualifier><name>Failed Filters</name><value>PASS</value></qualifier><qualifier><name>Combined Depth</name><value>878</value></qualifier><qualifier><name>Allele frequency</name><value>0.207289</value></qualifier><qualifier><name>Strand bias</name><value>61</value></qualifier><qualifier><name>DP4</name><value>403,291,68,114</value></qualifier></qualifiers></annotation><annotation><description>T</description><type>Polymorphism</type><intervals><interval><minimumIndex>235022</minimumIndex><maximumIndex>235022</maximumIndex><direction>none</direction></interval></intervals><qualifiers><qualifier><name>Reference Nucleotide(s)</name><value>G</value></qualifier><qualifier><name>Variant Nucleotide(s)</name><value>T</value></qualifier><qualifier><name>Change</name><value>G -&gt; T</value></qualifier><qualifier><name>Polymorphism Type</name><value>Substitution</value></qualifier><qualifier><name>Qual</name><value>33</value></qualifier><qualifier><name>Failed Filters</name><value>PASS</value></qualifier><qualifier><name>Combined Depth</name><value>880</value></qualifier><qualifier><name>Allele frequency</name><value>0.218182</value></qualifier><qualifier><name>Strand bias</name><value>354</value></qualifier><qualifier><name>DP4</name><value>447,236,30,162</value></qualifier></qualifiers></annotation><annotation><description>T</description><type>Polymorphism</type><intervals><interval><minimumIndex>235035</minimumIndex><maximumIndex>235035</maximumIndex><direction>none</direction></interval></intervals><qualifiers><qualifier><name>Reference Nucleotide(s)</name><value>G</value></qualifier><qualifier><name>Variant Nucleotide(s)</name><value>T</value></qualifier><qualifier><name>Change</name><value>G -&gt; T</value></qualifier><qualifier><name>Polymorphism Type</name><value>Substitution</value></qualifier><qualifier><name>Qual</name><value>27</value></qualifier><qualifier><name>Failed Filters</name><value>PASS</value></qualifier><qualifier><name>Combined Depth</name><value>897</value></qualifier><qualifier><name>Allele frequency</name><value>0.082497</value></qualifier><qualifier><name>Strand bias</name><value>38</value></qualifier><qualifier><name>DP4</name><value>418,398,55,19</value></qualifier></qualifiers></annotation><annotation><description>CCCC</description><type>Polymorphism</type><intervals><interval><minimumIndex>284992</minimumIndex><maximumIndex>284991</maximumIndex><direction>none</direction></interval></intervals><qualifiers><qualifier><name>Reference Nucleotide(s)</name><value /></qualifier><qualifier><name>Variant Nucleotide(s)</name><value>CCCC</value></qualifier><qualifier><name>Change</name><value>+CCCC</value></qualifier><qualifier><name>Polymorphism Type</name><value>Insertion</value></qualifier><qualifier><name>Qual</name><value>35</value></qualifier><qualifier><name>Failed Filters</name><value>PASS</value></qualifier><qualifier><name>Combined Depth</name><value>1014</value></qualifier><qualifier><name>Allele frequency</name><value>0.027613</value></qualifier><qualifier><name>Strand bias</name><value>170</value></qualifier><qualifier><name>DP4</name><value>728,222,0,28</value></qualifier><qualifier><name>HRUN</name><value>2</value></qualifier></qualifiers></annotation><annotation><description>C</description><type>Polymorphism</type><intervals><interval><minimumIndex>360289</minimumIndex><maximumIndex>360289</maximumIndex><direction>none</direction></interval></intervals><qualifiers><qualifier><name>Reference Nucleotide(s)</name><value>G</value></qualifier><qualifier><name>Variant Nucleotide(s)</name><value>C</value></qualifier><qualifier><name>Change</name><value>G -&gt; C</value></qualifier><qualifier><name>Polymorphism Type</name><value>Substitution</value></qualifier><qualifier><name>Qual</name><value>9</value></qualifier><qualifier><name>Failed Filters</name><value>PASS</value></qualifier><qualifier><name>Combined Depth</name><value>1389</value></qualifier><qualifier><name>Allele frequency</name><value>0.123830</value></qualifier><qualifier><name>Strand bias</name><value>308</value></qualifier><qualifier><name>DP4</name><value>738,414,30,142</value></qualifier></qualifiers></annotation><annotation><description>AC</description><type>Polymorphism</type><intervals><interval><minimumIndex>571255</minimumIndex><maximumIndex>571254</maximumIndex><direction>none</direction></interval></intervals><qualifiers><qualifier><name>Reference Nucleotide(s)</name><value /></qualifier><qualifier><name>Variant Nucleotide(s)</name><value>AC</value></qualifier><qualifier><name>Change</name><value>+AC</value></qualifier><qualifier><name>Polymorphism Type</name><value>Insertion</value></qualifier><qualifier><name>Qual</name><value>31</value></qualifier><qualifier><name>Failed Filters</name><value>PASS</value></qualifier><qualifier><name>Combined Depth</name><value>1378</value></qualifier><qualifier><name>Allele frequency</name><value>0.019594</value></qualifier><qualifier><name>Strand bias</name><value>39</value></qualifier><qualifier><name>DP4</name><value>645,715,3,24</value></qualifier><qualifier><name>HRUN</name><value>5</value></qualifier></qualifiers></annotation><annotation><description>A</description><type>Polymorphism</type><intervals><interval><minimumIndex>590079</minimumIndex><maximumIndex>590079</maximumIndex><direction>none</direction></interval></intervals><qualifiers><qualifier><name>Reference Nucleotide(s)</name><value>C</value></qualifier><qualifier><name>Variant Nucleotide(s)</name><value>A</value></qualifier><qualifier><name>Change</name><value>C -&gt; A</value></qualifier><qualifier><name>Polymorphism Type</name><value>Substitution</value></qualifier><qualifier><name>Qual</name><value>2</value></qualifier><qualifier><name>Failed Filters</name><value>PASS</value></qualifier><qualifier><name>Combined Depth</name><value>1308</value></qualifier><qualifier><name>Allele frequency</name><value>0.026758</value></qualifier><qualifier><name>Strand bias</name><value>48</value></qualifier><qualifier><name>DP4</name><value>732,541,7,28</value></qualifier></qualifiers></annotation><annotation><description>AGA</description><type>Polymorphism</type><intervals><interval><minimumIndex>684511</minimumIndex><maximumIndex>684510</maximumIndex><direction>none</direction></interval></intervals><qualifiers><qualifier><name>Reference Nucleotide(s)</name><value /></qualifier><qualifier><name>Variant Nucleotide(s)</name><value>AGA</value></qualifier><qualifier><name>Change</name><value>+AGA</value></qualifier><qualifier><name>Polymorphism Type</name><value>Insertion</value></qualifier><qualifier><name>Qual</name><value>18</value></qualifier><qualifier><name>Failed Filters</name><value>PASS</value></qualifier><qualifier><name>Combined Depth</name><value>1469</value></qualifier><qualifier><name>Allele frequency</name><value>0.083730</value></qualifier><qualifier><name>Strand bias</name><value>172</value></qualifier><qualifier><name>DP4</name><value>651,715,12,111</value></qualifier><qualifier><name>HRUN</name><value>1</value></qualifier></qualifiers></annotation><annotation><description>G</description><type>Polymorphism</type><intervals><interval><minimumIndex>687445</minimumIndex><maximumIndex>687445</maximumIndex><direction>none</direction></interval></intervals><qualifiers><qualifier><name>Reference Nucleotide(s)</name><value>T</value></qualifier><qualifier><name>Variant Nucleotide(s)</name><value>G</value></qualifier><qualifier><name>Change</name><value>T -&gt; G</value></qualifier><qualifier><name>Polymorphism Type</name><value>Substitution</value></qualifier><qualifier><name>Qual</name><value>1</value></qualifier><qualifier><name>Failed Filters</name><value>PASS</value></qualifier><qualifier><name>Combined Depth</name><value>1558</value></qualifier><qualifier><name>Allele frequency</name><value>0.023107</value></qualifier><qualifier><name>Strand bias</name><value>0</value></qualifier><qualifier><name>DP4</name><value>853,667,20,16</value></qualifier></qualifiers></annotation><annotation><description /><type>Polymorphism</type><intervals><interval><minimumIndex>687457</minimumIndex><maximumIndex>687457</maximumIndex><direction>none</direction></interval></intervals><qualifiers><qualifier><name>Reference Nucleotide(s)</name><value>T</value></qualifier><qualifier><name>Variant Nucleotide(s)</name><value /></qualifier><qualifier><name>Change</name><value>-T</value></qualifier><qualifier><name>Polymorphism Type</name><value>Deletion</value></qualifier><qualifier><name>Qual</name><value>1</value></qualifier><qualifier><name>Failed Filters</name><value>PASS</value></qualifier><qualifier><name>Combined Depth</name><value>1582</value></qualifier><qualifier><name>Allele frequency</name><value>0.010746</value></qualifier><qualifier><name>Strand bias</name><value>4</value></qualifier><qualifier><name>DP4</name><value>877,699,7,10</value></qualifier><qualifier><name>HRUN</name><value>1</value></qualifier></qualifiers></annotation><annotation><description /><type>Polymorphism</type><intervals><interval><minimumIndex>687601</minimumIndex><maximumIndex>687601</maximumIndex><direction>none</direction></interval></intervals><qualifiers><qualifier><name>Reference Nucleotide(s)</name><value>T</value></qualifier><qualifier><name>Variant Nucleotide(s)</name><value /></qualifier><qualifier><name>Change</name><value>-T</value></qualifier><qualifier><name>Polymorphism Type</name><value>Deletion</value></qualifier><qualifier><name>Qual</name><value>1</value></qualifier><qualifier><name>Failed Filters</name><value>PASS</value></qualifier><qualifier><name>Combined Depth</name><value>1553</value></qualifier><qualifier><name>Allele frequency</name><value>0.019317</value></qualifier><qualifier><name>Strand bias</name><value>0</value></qualifier><qualifier><name>DP4</name><value>745,795,14,16</value></qualifier><qualifier><name>HRUN</name><value>2</value></qualifier></qualifiers></annotation><annotation><description /><type>Polymorphism</type><intervals><interval><minimumIndex>687636</minimumIndex><maximumIndex>687636</maximumIndex><direction>none</direction></interval></intervals><qualifiers><qualifier><name>Reference Nucleotide(s)</name><value>C</value></qualifier><qualifier><name>Variant Nucleotide(s)</name><value /></qualifier><qualifier><name>Change</name><value>-C</value></qualifier><qualifier><name>Polymorphism Type</name><value>Deletion</value></qualifier><qualifier><name>Qual</name><value>1</value></qualifier><qualifier><name>Failed Filters</name><value>PASS</value></qualifier><qualifier><name>Combined Depth</name><value>1553</value></qualifier><qualifier><name>Allele frequency</name><value>0.013522</value></qualifier><qualifier><name>Strand bias</name><value>7</value></qualifier><qualifier><name>DP4</name><value>741,800,7,14</value></qualifier><qualifier><name>HRUN</name><value>1</value></qualifier></qualifiers></annotation><annotation><description>A</description><type>Polymorphism</type><intervals><interval><minimumIndex>816047</minimumIndex><maximumIndex>816047</maximumIndex><direction>none</direction></interval></intervals><qualifiers><qualifier><name>Reference Nucleotide(s)</name><value>C</value></qualifier><qualifier><name>Variant Nucleotide(s)</name><value>A</value></qualifier><qualifier><name>Change</name><value>C -&gt; A</value></qualifier><qualifier><name>Polymorphism Type</name><value>Substitution</value></qualifier><qualifier><name>Qual</name><value>20</value></qualifier><qualifier><name>Failed Filters</name><value>PASS</value></qualifier><qualifier><name>Combined Depth</name><value>1047</value></qualifier><qualifier><name>Allele frequency</name><value>0.067813</value></qualifier><qualifier><name>Strand bias</name><value>20</value></qualifier><qualifier><name>DP4</name><value>512,458,26,45</value></qualifier></qualifiers></annotation><annotation><description /><type>Polymorphism</type><intervals><interval><minimumIndex>824399</minimumIndex><maximumIndex>824399</maximumIndex><direction>none</direction></interval></intervals><qualifiers><qualifier><name>Reference Nucleotide(s)</name><value>T</value></qualifier><qualifier><name>Variant Nucleotide(s)</name><value /></qualifier><qualifier><name>Change</name><value>-T</value></qualifier><qualifier><name>Polymorphism Type</name><value>Deletion</value></qualifier><qualifier><name>Qual</name><value>3</value></qualifier><qualifier><name>Failed Filters</name><value>PASS</value></qualifier><qualifier><name>Combined Depth</name><value>1357</value></qualifier><qualifier><name>Allele frequency</name><value>0.005158</value></qualifier><qualifier><name>Strand bias</name><value>1</value></qualifier><qualifier><name>DP4</name><value>668,695,4,3</value></qualifier><qualifier><name>HRUN</name><value>5</value></qualifier></qualifiers></annotation><annotation><description>C</description><type>Polymorphism</type><intervals><interval><minimumIndex>854122</minimumIndex><maximumIndex>854122</maximumIndex><direction>none</direction></interval></intervals><qualifiers><qualifier><name>Reference Nucleotide(s)</name><value>A</value></qualifier><qualifier><name>Variant Nucleotide(s)</name><value>C</value></qualifier><qualifier><name>Change</name><value>A -&gt; C</value></qualifier><qualifier><name>Polymorphism Type</name><value>Substitution</value></qualifier><qualifier><name>Qual</name><value>2</value></qualifier><qualifier><name>Failed Filters</name><value>PASS</value></qualifier><qualifier><name>Combined Depth</name><value>1180</value></qualifier><qualifier><name>Allele frequency</name><value>0.038136</value></qualifier><qualifier><name>Strand bias</name><value>86</value></qualifier><qualifier><name>DP4</name><value>706,421,8,37</value></qualifier></qualifiers></annotation><annotation><description /><type>Polymorphism</type><intervals><interval><minimumIndex>927387</minimumIndex><maximumIndex>927387</maximumIndex><direction>none</direction></interval></intervals><qualifiers><qualifier><name>Reference Nucleotide(s)</name><value>T</value></qualifier><qualifier><name>Variant Nucleotide(s)</name><value /></qualifier><qualifier><name>Change</name><value>-T</value></qualifier><qualifier><name>Polymorphism Type</name><value>Deletion</value></qualifier><qualifier><name>Qual</name><value>4</value></qualifier><qualifier><name>Failed Filters</name><value>PASS</value></qualifier><qualifier><name>Combined Depth</name><value>1372</value></qualifier><qualifier><name>Allele frequency</name><value>0.004373</value></qualifier><qualifier><name>Strand bias</name><value>1</value></qualifier><qualifier><name>DP4</name><value>762,616,4,2</value></qualifier><qualifier><name>HRUN</name><value>5</value></qualifier></qualifiers></annotation><annotation><description>A</description><type>Polymorphism</type><intervals><interval><minimumIndex>1118561</minimumIndex><maximumIndex>1118561</maximumIndex><direction>none</direction></interval></intervals><qualifiers><qualifier><name>Reference Nucleotide(s)</name><value>C</value></qualifier><qualifier><name>Variant Nucleotide(s)</name><value>A</value></qualifier><qualifier><name>Change</name><value>C -&gt; A</value></qualifier><qualifier><name>Polymorphism Type</name><value>Substitution</value></qualifier><qualifier><name>Qual</name><value>17</value></qualifier><qualifier><name>Failed Filters</name><value>PASS</value></qualifier><qualifier><name>Combined Depth</name><value>877</value></qualifier><qualifier><name>Allele frequency</name><value>0.061574</value></qualifier><qualifier><name>Strand bias</name><value>60</value></qualifier><qualifier><name>DP4</name><value>450,373,11,43</value></qualifier></qualifiers></annotation><annotation><description>G</description><type>Polymorphism</type><intervals><interval><minimumIndex>1205075</minimumIndex><maximumIndex>1205075</maximumIndex><direction>none</direction></interval></intervals><qualifiers><qualifier><name>Reference Nucleotide(s)</name><value>C</value></qualifier><qualifier><name>Variant Nucleotide(s)</name><value>G</value></qualifier><qualifier><name>Change</name><value>C -&gt; G</value></qualifier><qualifier><name>Polymorphism Type</name><value>Substitution</value></qualifier><qualifier><name>Qual</name><value>12</value></qualifier><qualifier><name>Failed Filters</name><value>PASS</value></qualifier><qualifier><name>Combined Depth</name><value>1201</value></qualifier><qualifier><name>Allele frequency</name><value>0.134055</value></qualifier><qualifier><name>Strand bias</name><value>187</value></qualifier><qualifier><name>DP4</name><value>557,479,27,134</value></qualifier></qualifiers></annotation><annotation><description>T</description><type>Polymorphism</type><intervals><interval><minimumIndex>1205080</minimumIndex><maximumIndex>1205080</maximumIndex><direction>none</direction></interval></intervals><qualifiers><qualifier><name>Reference Nucleotide(s)</name><value>A</value></qualifier><qualifier><name>Variant Nucleotide(s)</name><value>T</value></qualifier><qualifier><name>Change</name><value>A -&gt; T</value></qualifier><qualifier><name>Polymorphism Type</name><value>Substitution</value></qualifier><qualifier><name>Qual</name><value>5</value></qualifier><qualifier><name>Failed Filters</name><value>PASS</value></qualifier><qualifier><name>Combined Depth</name><value>1211</value></qualifier><qualifier><name>Allele frequency</name><value>0.113955</value></qualifier><qualifier><name>Strand bias</name><value>188</value></qualifier><qualifier><name>DP4</name><value>588,482,21,117</value></qualifier></qualifiers></annotation><annotation><description>A</description><type>Polymorphism</type><intervals><interval><minimumIndex>1208413</minimumIndex><maximumIndex>1208413</maximumIndex><direction>none</direction></interval></intervals><qualifiers><qualifier><name>Reference Nucleotide(s)</name><value>C</value></qualifier><qualifier><name>Variant Nucleotide(s)</name><value>A</value></qualifier><qualifier><name>Change</name><value>C -&gt; A</value></qualifier><qualifier><name>Polymorphism Type</name><value>Substitution</value></qualifier><qualifier><name>Qual</name><value>1</value></qualifier><qualifier><name>Failed Filters</name><value>PASS</value></qualifier><qualifier><name>Combined Depth</name><value>1139</value></qualifier><qualifier><name>Allele frequency</name><value>0.030729</value></qualifier><qualifier><name>Strand bias</name><value>54</value></qualifier><qualifier><name>DP4</name><value>480,624,29,6</value></qualifier></qualifiers></annotation><annotation><description>T</description><type>Polymorphism</type><intervals><interval><minimumIndex>1208459</minimumIndex><maximumIndex>1208459</maximumIndex><direction>none</direction></interval></intervals><qualifiers><qualifier><name>Reference Nucleotide(s)</name><value>G</value></qualifier><qualifier><name>Variant Nucleotide(s)</name><value>T</value></qualifier><qualifier><name>Change</name><value>G -&gt; T</value></qualifier><qualifier><name>Polymorphism Type</name><value>Substitution</value></qualifier><qualifier><name>Qual</name><value>8</value></qualifier><qualifier><name>Failed Filters</name><value>PASS</value></qualifier><qualifier><name>Combined Depth</name><value>1091</value></qualifier><qualifier><name>Allele frequency</name><value>0.037580</value></qualifier><qualifier><name>Strand bias</name><value>26</value></qualifier><qualifier><name>DP4</name><value>516,533,10,31</value></qualifier></qualifiers></annotation><annotation><description>C</description><type>Polymorphism</type><intervals><interval><minimumIndex>1345484</minimumIndex><maximumIndex>1345484</maximumIndex><direction>none</direction></interval></intervals><qualifiers><qualifier><name>Reference Nucleotide(s)</name><value>A</value></qualifier><qualifier><name>Variant Nucleotide(s)</name><value>C</value></qualifier><qualifier><name>Change</name><value>A -&gt; C</value></qualifier><qualifier><name>Polymorphism Type</name><value>Substitution</value></qualifier><qualifier><name>Qual</name><value>11</value></qualifier><qualifier><name>Failed Filters</name><value>PASS</value></qualifier><qualifier><name>Combined Depth</name><value>1029</value></qualifier><qualifier><name>Allele frequency</name><value>0.050534</value></qualifier><qualifier><name>Strand bias</name><value>167</value></qualifier><qualifier><name>DP4</name><value>208,768,41,11</value></qualifier></qualifiers></annotation><annotation><description>G</description><type>Polymorphism</type><intervals><interval><minimumIndex>1380533</minimumIndex><maximumIndex>1380533</maximumIndex><direction>none</direction></interval></intervals><qualifiers><qualifier><name>Reference Nucleotide(s)</name><value>T</value></qualifier><qualifier><name>Variant Nucleotide(s)</name><value>G</value></qualifier><qualifier><name>Change</name><value>T -&gt; G</value></qualifier><qualifier><name>Polymorphism Type</name><value>Substitution</value></qualifier><qualifier><name>Qual</name><value>1</value></qualifier><qualifier><name>Failed Filters</name><value>PASS</value></qualifier><qualifier><name>Combined Depth</name><value>1415</value></qualifier><qualifier><name>Allele frequency</name><value>0.025442</value></qualifier><qualifier><name>Strand bias</name><value>45</value></qualifier><qualifier><name>DP4</name><value>587,792,28,8</value></qualifier></qualifiers></annotation><annotation><description>T</description><type>Polymorphism</type><intervals><interval><minimumIndex>1429164</minimumIndex><maximumIndex>1429164</maximumIndex><direction>none</direction></interval></intervals><qualifiers><qualifier><name>Reference Nucleotide(s)</name><value>G</value></qualifier><qualifier><name>Variant Nucleotide(s)</name><value>T</value></qualifier><qualifier><name>Change</name><value>G -&gt; T</value></qualifier><qualifier><name>Polymorphism Type</name><value>Substitution</value></qualifier><qualifier><name>Qual</name><value>12</value></qualifier><qualifier><name>Failed Filters</name><value>PASS</value></qualifier><qualifier><name>Combined Depth</name><value>1354</value></qualifier><qualifier><name>Allele frequency</name><value>0.048744</value></qualifier><qualifier><name>Strand bias</name><value>38</value></qualifier><qualifier><name>DP4</name><value>637,643,17,49</value></qualifier></qualifiers></annotation><annotation><description>T</description><type>Polymorphism</type><intervals><interval><minimumIndex>1429173</minimumIndex><maximumIndex>1429173</maximumIndex><direction>none</direction></interval></intervals><qualifiers><qualifier><name>Reference Nucleotide(s)</name><value>G</value></qualifier><qualifier><name>Variant Nucleotide(s)</name><value>T</value></qualifier><qualifier><name>Change</name><value>G -&gt; T</value></qualifier><qualifier><name>Polymorphism Type</name><value>Substitution</value></qualifier><qualifier><name>Qual</name><value>6</value></qualifier><qualifier><name>Failed Filters</name><value>PASS</value></qualifier><qualifier><name>Combined Depth</name><value>1354</value></qualifier><qualifier><name>Allele frequency</name><value>0.062038</value></qualifier><qualifier><name>Strand bias</name><value>61</value></qualifier><qualifier><name>DP4</name><value>637,632,19,65</value></qualifier></qualifiers></annotation><annotation><description>A</description><type>Polymorphism</type><intervals><interval><minimumIndex>1429243</minimumIndex><maximumIndex>1429243</maximumIndex><direction>none</direction></interval></intervals><qualifiers><qualifier><name>Reference Nucleotide(s)</name><value>C</value></qualifier><qualifier><name>Variant Nucleotide(s)</name><value>A</value></qualifier><qualifier><name>Change</name><value>C -&gt; A</value></qualifier><qualifier><name>Polymorphism Type</name><value>Substitution</value></qualifier><qualifier><name>Qual</name><value>6</value></qualifier><qualifier><name>Failed Filters</name><value>PASS</value></qualifier><qualifier><name>Combined Depth</name><value>1326</value></qualifier><qualifier><name>Allele frequency</name><value>0.061840</value></qualifier><qualifier><name>Strand bias</name><value>142</value></qualifier><qualifier><name>DP4</name><value>733,505,13,69</value></qualifier></qualifiers></annotation><annotation><description>C</description><type>Polymorphism</type><intervals><interval><minimumIndex>1670108</minimumIndex><maximumIndex>1670108</maximumIndex><direction>none</direction></interval></intervals><qualifiers><qualifier><name>Reference Nucleotide(s)</name><value>A</value></qualifier><qualifier><name>Variant Nucleotide(s)</name><value>C</value></qualifier><qualifier><name>Change</name><value>A -&gt; C</value></qualifier><qualifier><name>Polymorphism Type</name><value>Substitution</value></qualifier><qualifier><name>Qual</name><value>7</value></qualifier><qualifier><name>Failed Filters</name><value>PASS</value></qualifier><qualifier><name>Combined Depth</name><value>1222</value></qualifier><qualifier><name>Allele frequency</name><value>0.036825</value></qualifier><qualifier><name>Strand bias</name><value>49</value></qualifier><qualifier><name>DP4</name><value>629,546,9,36</value></qualifier></qualifiers></annotation><annotation><description>T</description><type>Polymorphism</type><intervals><interval><minimumIndex>1673368</minimumIndex><maximumIndex>1673368</maximumIndex><direction>none</direction></interval></intervals><qualifiers><qualifier><name>Reference Nucleotide(s)</name><value>G</value></qualifier><qualifier><name>Variant Nucleotide(s)</name><value>T</value></qualifier><qualifier><name>Change</name><value>G -&gt; T</value></qualifier><qualifier><name>Polymorphism Type</name><value>Substitution</value></qualifier><qualifier><name>Qual</name><value>28</value></qualifier><qualifier><name>Failed Filters</name><value>PASS</value></qualifier><qualifier><name>Combined Depth</name><value>1061</value></qualifier><qualifier><name>Allele frequency</name><value>0.060320</value></qualifier><qualifier><name>Strand bias</name><value>6</value></qualifier><qualifier><name>DP4</name><value>514,473,28,36</value></qualifier></qualifiers></annotation><annotation><description>A</description><type>Polymorphism</type><intervals><interval><minimumIndex>1673381</minimumIndex><maximumIndex>1673381</maximumIndex><direction>none</direction></interval></intervals><qualifiers><qualifier><name>Reference Nucleotide(s)</name><value>C</value></qualifier><qualifier><name>Variant Nucleotide(s)</name><value>A</value></qualifier><qualifier><name>Change</name><value>C -&gt; A</value></qualifier><qualifier><name>Polymorphism Type</name><value>Substitution</value></qualifier><qualifier><name>Qual</name><value>27</value></qualifier><qualifier><name>Failed Filters</name><value>PASS</value></qualifier><qualifier><name>Combined Depth</name><value>1031</value></qualifier><qualifier><name>Allele frequency</name><value>0.056256</value></qualifier><qualifier><name>Strand bias</name><value>21</value></qualifier><qualifier><name>DP4</name><value>516,457,20,38</value></qualifier></qualifiers></annotation><annotation><description>A</description><type>Polymorphism</type><intervals><interval><minimumIndex>1673439</minimumIndex><maximumIndex>1673439</maximumIndex><direction>none</direction></interval></intervals><qualifiers><qualifier><name>Reference Nucleotide(s)</name><value>C</value></qualifier><qualifier><name>Variant Nucleotide(s)</name><value>A</value></qualifier><qualifier><name>Change</name><value>C -&gt; A</value></qualifier><qualifier><name>Polymorphism Type</name><value>Substitution</value></qualifier><qualifier><name>Qual</name><value>4</value></qualifier><qualifier><name>Failed Filters</name><value>PASS</value></qualifier><qualifier><name>Combined Depth</name><value>1021</value></qualifier><qualifier><name>Allele frequency</name><value>0.049951</value></qualifier><qualifier><name>Strand bias</name><value>50</value></qualifier><qualifier><name>DP4</name><value>575,395,14,37</value></qualifier></qualifiers></annotation><annotation><description /><type>Polymorphism</type><intervals><interval><minimumIndex>1831360</minimumIndex><maximumIndex>1831360</maximumIndex><direction>none</direction></interval></intervals><qualifiers><qualifier><name>Reference Nucleotide(s)</name><value>A</value></qualifier><qualifier><name>Variant Nucleotide(s)</name><value /></qualifier><qualifier><name>Change</name><value>-A</value></qualifier><qualifier><name>Polymorphism Type</name><value>Deletion</value></qualifier><qualifier><name>Qual</name><value>2</value></qualifier><qualifier><name>Failed Filters</name><value>PASS</value></qualifier><qualifier><name>Combined Depth</name><value>1510</value></qualifier><qualifier><name>Allele frequency</name><value>0.003974</value></qualifier><qualifier><name>Strand bias</name><value>3</value></qualifier><qualifier><name>DP4</name><value>755,762,4,2</value></qualifier><qualifier><name>HRUN</name><value>5</value></qualifier></qualifiers></annotation><annotation><description>A</description><type>Polymorphism</type><intervals><interval><minimumIndex>1970574</minimumIndex><maximumIndex>1970574</maximumIndex><direction>none</direction></interval></intervals><qualifiers><qualifier><name>Reference Nucleotide(s)</name><value>C</value></qualifier><qualifier><name>Variant Nucleotide(s)</name><value>A</value></qualifier><qualifier><name>Change</name><value>C -&gt; A</value></qualifier><qualifier><name>Polymorphism Type</name><value>Substitution</value></qualifier><qualifier><name>Qual</name><value>7</value></qualifier><qualifier><name>Failed Filters</name><value>PASS</value></qualifier><qualifier><name>Combined Depth</name><value>1322</value></qualifier><qualifier><name>Allele frequency</name><value>0.033283</value></qualifier><qualifier><name>Strand bias</name><value>18</value></qualifier><qualifier><name>DP4</name><value>648,629,14,30</value></qualifier></qualifiers></annotation><annotation><description>T</description><type>Polymorphism</type><intervals><interval><minimumIndex>1985397</minimumIndex><maximumIndex>1985397</maximumIndex><direction>none</direction></interval></intervals><qualifiers><qualifier><name>Reference Nucleotide(s)</name><value>G</value></qualifier><qualifier><name>Variant Nucleotide(s)</name><value>T</value></qualifier><qualifier><name>Change</name><value>G -&gt; T</value></qualifier><qualifier><name>Polymorphism Type</name><value>Substitution</value></qualifier><qualifier><name>Qual</name><value>7</value></qualifier><qualifier><name>Failed Filters</name><value>PASS</value></qualifier><qualifier><name>Combined Depth</name><value>1455</value></qualifier><qualifier><name>Allele frequency</name><value>0.052234</value></qualifier><qualifier><name>Strand bias</name><value>5</value></qualifier><qualifier><name>DP4</name><value>709,669,34,42</value></qualifier></qualifiers></annotation><annotation><description>T</description><type>Polymorphism</type><intervals><interval><minimumIndex>2170019</minimumIndex><maximumIndex>2170019</maximumIndex><direction>none</direction></interval></intervals><qualifiers><qualifier><name>Reference Nucleotide(s)</name><value>A</value></qualifier><qualifier><name>Variant Nucleotide(s)</name><value>T</value></qualifier><qualifier><name>Change</name><value>A -&gt; T</value></qualifier><qualifier><name>Polymorphism Type</name><value>Substitution</value></qualifier><qualifier><name>Qual</name><value>4</value></qualifier><qualifier><name>Failed Filters</name><value>PASS</value></qualifier><qualifier><name>Combined Depth</name><value>1292</value></qualifier><qualifier><name>Allele frequency</name><value>0.035604</value></qualifier><qualifier><name>Strand bias</name><value>26</value></qualifier><qualifier><name>DP4</name><value>666,579,14,32</value></qualifier></qualifiers></annotation><annotation><description>T</description><type>Polymorphism</type><intervals><interval><minimumIndex>2170702</minimumIndex><maximumIndex>2170702</maximumIndex><direction>none</direction></interval></intervals><qualifiers><qualifier><name>Reference Nucleotide(s)</name><value>G</value></qualifier><qualifier><name>Variant Nucleotide(s)</name><value>T</value></qualifier><qualifier><name>Change</name><value>G -&gt; T</value></qualifier><qualifier><name>Polymorphism Type</name><value>Substitution</value></qualifier><qualifier><name>Qual</name><value>35</value></qualifier><qualifier><name>Failed Filters</name><value>PASS</value></qualifier><qualifier><name>Combined Depth</name><value>970</value></qualifier><qualifier><name>Allele frequency</name><value>0.123711</value></qualifier><qualifier><name>Strand bias</name><value>23</value></qualifier><qualifier><name>DP4</name><value>301,549,59,61</value></qualifier></qualifiers></annotation><annotation><description>T</description><type>Polymorphism</type><intervals><interval><minimumIndex>2170708</minimumIndex><maximumIndex>2170708</maximumIndex><direction>none</direction></interval></intervals><qualifiers><qualifier><name>Reference Nucleotide(s)</name><value>G</value></qualifier><qualifier><name>Variant Nucleotide(s)</name><value>T</value></qualifier><qualifier><name>Change</name><value>G -&gt; T</value></qualifier><qualifier><name>Polymorphism Type</name><value>Substitution</value></qualifier><qualifier><name>Qual</name><value>23</value></qualifier><qualifier><name>Failed Filters</name><value>PASS</value></qualifier><qualifier><name>Combined Depth</name><value>938</value></qualifier><qualifier><name>Allele frequency</name><value>0.128998</value></qualifier><qualifier><name>Strand bias</name><value>58</value></qualifier><qualifier><name>DP4</name><value>322,495,21,100</value></qualifier></qualifiers></annotation><annotation><description>A</description><type>Polymorphism</type><intervals><interval><minimumIndex>2170713</minimumIndex><maximumIndex>2170713</maximumIndex><direction>none</direction></interval></intervals><qualifiers><qualifier><name>Reference Nucleotide(s)</name><value>C</value></qualifier><qualifier><name>Variant Nucleotide(s)</name><value>A</value></qualifier><qualifier><name>Change</name><value>C -&gt; A</value></qualifier><qualifier><name>Polymorphism Type</name><value>Substitution</value></qualifier><qualifier><name>Qual</name><value>35</value></qualifier><qualifier><name>Failed Filters</name><value>PASS</value></qualifier><qualifier><name>Combined Depth</name><value>927</value></qualifier><qualifier><name>Allele frequency</name><value>0.229773</value></qualifier><qualifier><name>Strand bias</name><value>151</value></qualifier><qualifier><name>DP4</name><value>210,481,131,82</value></qualifier></qualifiers></annotation><annotation><description>T</description><type>Polymorphism</type><intervals><interval><minimumIndex>2170724</minimumIndex><maximumIndex>2170724</maximumIndex><direction>none</direction></interval></intervals><qualifiers><qualifier><name>Reference Nucleotide(s)</name><value>G</value></qualifier><qualifier><name>Variant Nucleotide(s)</name><value>T</value></qualifier><qualifier><name>Change</name><value>G -&gt; T</value></qualifier><qualifier><name>Polymorphism Type</name><value>Substitution</value></qualifier><qualifier><name>Qual</name><value>35</value></qualifier><qualifier><name>Failed Filters</name><value>PASS</value></qualifier><qualifier><name>Combined Depth</name><value>939</value></qualifier><qualifier><name>Allele frequency</name><value>0.230032</value></qualifier><qualifier><name>Strand bias</name><value>12</value></qualifier><qualifier><name>DP4</name><value>298,400,109,107</value></qualifier></qualifiers></annotation><annotation><description>T</description><type>Polymorphism</type><intervals><interval><minimumIndex>2170734</minimumIndex><maximumIndex>2170734</maximumIndex><direction>none</direction></interval></intervals><qualifiers><qualifier><name>Reference Nucleotide(s)</name><value>G</value></qualifier><qualifier><name>Variant Nucleotide(s)</name><value>T</value></qualifier><qualifier><name>Change</name><value>G -&gt; T</value></qualifier><qualifier><name>Polymorphism Type</name><value>Substitution</value></qualifier><qualifier><name>Qual</name><value>35</value></qualifier><qualifier><name>Failed Filters</name><value>PASS</value></qualifier><qualifier><name>Combined Depth</name><value>925</value></qualifier><qualifier><name>Allele frequency</name><value>0.270270</value></qualifier><qualifier><name>Strand bias</name><value>11</value></qualifier><qualifier><name>DP4</name><value>310,365,132,118</value></qualifier></qualifiers></annotation><annotation><description>T</description><type>Polymorphism</type><intervals><interval><minimumIndex>2170747</minimumIndex><maximumIndex>2170747</maximumIndex><direction>none</direction></interval></intervals><qualifiers><qualifier><name>Reference Nucleotide(s)</name><value>G</value></qualifier><qualifier><name>Variant Nucleotide(s)</name><value>T</value></qualifier><qualifier><name>Change</name><value>G -&gt; T</value></qualifier><qualifier><name>Polymorphism Type</name><value>Substitution</value></qualifier><qualifier><name>Qual</name><value>24</value></qualifier><qualifier><name>Failed Filters</name><value>PASS</value></qualifier><qualifier><name>Combined Depth</name><value>933</value></qualifier><qualifier><name>Allele frequency</name><value>0.072883</value></qualifier><qualifier><name>Strand bias</name><value>30</value></qualifier><qualifier><name>DP4</name><value>460,401,22,46</value></qualifier></qualifiers></annotation><annotation><description>A</description><type>Polymorphism</type><intervals><interval><minimumIndex>2170757</minimumIndex><maximumIndex>2170757</maximumIndex><direction>none</direction></interval></intervals><qualifiers><qualifier><name>Reference Nucleotide(s)</name><value>T</value></qualifier><qualifier><name>Variant Nucleotide(s)</name><value>A</value></qualifier><qualifier><name>Change</name><value>T -&gt; A</value></qualifier><qualifier><name>Polymorphism Type</name><value>Substitution</value></qualifier><qualifier><name>Qual</name><value>16</value></qualifier><qualifier><name>Failed Filters</name><value>PASS</value></qualifier><qualifier><name>Combined Depth</name><value>954</value></qualifier><qualifier><name>Allele frequency</name><value>0.068134</value></qualifier><qualifier><name>Strand bias</name><value>63</value></qualifier><qualifier><name>DP4</name><value>520,366,17,48</value></qualifier></qualifiers></annotation><annotation><description>A</description><type>Polymorphism</type><intervals><interval><minimumIndex>2170758</minimumIndex><maximumIndex>2170758</maximumIndex><direction>none</direction></interval></intervals><qualifiers><qualifier><name>Reference Nucleotide(s)</name><value>C</value></qualifier><qualifier><name>Variant Nucleotide(s)</name><value>A</value></qualifier><qualifier><name>Change</name><value>C -&gt; A</value></qualifier><qualifier><name>Polymorphism Type</name><value>Substitution</value></qualifier><qualifier><name>Qual</name><value>35</value></qualifier><qualifier><name>Failed Filters</name><value>PASS</value></qualifier><qualifier><name>Combined Depth</name><value>952</value></qualifier><qualifier><name>Allele frequency</name><value>0.105042</value></qualifier><qualifier><name>Strand bias</name><value>12</value></qualifier><qualifier><name>DP4</name><value>471,378,66,34</value></qualifier></qualifiers></annotation><annotation><description>A</description><type>Polymorphism</type><intervals><interval><minimumIndex>2170760</minimumIndex><maximumIndex>2170760</maximumIndex><direction>none</direction></interval></intervals><qualifiers><qualifier><name>Reference Nucleotide(s)</name><value>C</value></qualifier><qualifier><name>Variant Nucleotide(s)</name><value>A</value></qualifier><qualifier><name>Change</name><value>C -&gt; A</value></qualifier><qualifier><name>Polymorphism Type</name><value>Substitution</value></qualifier><qualifier><name>Qual</name><value>34</value></qualifier><qualifier><name>Failed Filters</name><value>PASS</value></qualifier><qualifier><name>Combined Depth</name><value>970</value></qualifier><qualifier><name>Allele frequency</name><value>0.080412</value></qualifier><qualifier><name>Strand bias</name><value>53</value></qualifier><qualifier><name>DP4</name><value>528,363,25,53</value></qualifier></qualifiers></annotation><annotation><description>T</description><type>Polymorphism</type><intervals><interval><minimumIndex>2178919</minimumIndex><maximumIndex>2178919</maximumIndex><direction>none</direction></interval></intervals><qualifiers><qualifier><name>Reference Nucleotide(s)</name><value>G</value></qualifier><qualifier><name>Variant Nucleotide(s)</name><value>T</value></qualifier><qualifier><name>Change</name><value>G -&gt; T</value></qualifier><qualifier><name>Polymorphism Type</name><value>Substitution</value></qualifier><qualifier><name>Qual</name><value>25</value></qualifier><qualifier><name>Failed Filters</name><value>PASS</value></qualifier><qualifier><name>Combined Depth</name><value>896</value></qualifier><qualifier><name>Allele frequency</name><value>0.074777</value></qualifier><qualifier><name>Strand bias</name><value>55</value></qualifier><qualifier><name>DP4</name><value>211,618,36,31</value></qualifier></qualifiers></annotation><annotation><description>T</description><type>Polymorphism</type><intervals><interval><minimumIndex>2235305</minimumIndex><maximumIndex>2235305</maximumIndex><direction>none</direction></interval></intervals><qualifiers><qualifier><name>Reference Nucleotide(s)</name><value>G</value></qualifier><qualifier><name>Variant Nucleotide(s)</name><value>T</value></qualifier><qualifier><name>Change</name><value>G -&gt; T</value></qualifier><qualifier><name>Polymorphism Type</name><value>Substitution</value></qualifier><qualifier><name>Qual</name><value>8</value></qualifier><qualifier><name>Failed Filters</name><value>PASS</value></qualifier><qualifier><name>Combined Depth</name><value>1402</value></qualifier><qualifier><name>Allele frequency</name><value>0.039943</value></qualifier><qualifier><name>Strand bias</name><value>64</value></qualifier><qualifier><name>DP4</name><value>674,671,47,9</value></qualifier></qualifiers></annotation><annotation><description>T</description><type>Polymorphism</type><intervals><interval><minimumIndex>2268931</minimumIndex><maximumIndex>2268931</maximumIndex><direction>none</direction></interval></intervals><qualifiers><qualifier><name>Reference Nucleotide(s)</name><value>G</value></qualifier><qualifier><name>Variant Nucleotide(s)</name><value>T</value></qualifier><qualifier><name>Change</name><value>G -&gt; T</value></qualifier><qualifier><name>Polymorphism Type</name><value>Substitution</value></qualifier><qualifier><name>Qual</name><value>12</value></qualifier><qualifier><name>Failed Filters</name><value>PASS</value></qualifier><qualifier><name>Combined Depth</name><value>1334</value></qualifier><qualifier><name>Allele frequency</name><value>0.042729</value></qualifier><qualifier><name>Strand bias</name><value>41</value></qualifier><qualifier><name>DP4</name><value>670,586,15,42</value></qualifier></qualifiers></annotation><annotation><description>A</description><type>Polymorphism</type><intervals><interval><minimumIndex>2332641</minimumIndex><maximumIndex>2332641</maximumIndex><direction>none</direction></interval></intervals><qualifiers><qualifier><name>Reference Nucleotide(s)</name><value>C</value></qualifier><qualifier><name>Variant Nucleotide(s)</name><value>A</value></qualifier><qualifier><name>Change</name><value>C -&gt; A</value></qualifier><qualifier><name>Polymorphism Type</name><value>Substitution</value></qualifier><qualifier><name>Qual</name><value>2</value></qualifier><qualifier><name>Failed Filters</name><value>PASS</value></qualifier><qualifier><name>Combined Depth</name><value>1547</value></qualifier><qualifier><name>Allele frequency</name><value>0.010343</value></qualifier><qualifier><name>Strand bias</name><value>0</value></qualifier><qualifier><name>DP4</name><value>744,776,8,8</value></qualifier></qualifiers></annotation><annotation><description /><type>Polymorphism</type><intervals><interval><minimumIndex>2332651</minimumIndex><maximumIndex>2332653</maximumIndex><direction>none</direction></interval></intervals><qualifiers><qualifier><name>Reference Nucleotide(s)</name><value>CGA</value></qualifier><qualifier><name>Variant Nucleotide(s)</name><value /></qualifier><qualifier><name>Change</name><value>-CGA</value></qualifier><qualifier><name>Polymorphism Type</name><value>Deletion</value></qualifier><qualifier><name>Qual</name><value>7</value></qualifier><qualifier><name>Failed Filters</name><value>PASS</value></qualifier><qualifier><name>Combined Depth</name><value>1503</value></qualifier><qualifier><name>Allele frequency</name><value>0.017964</value></qualifier><qualifier><name>Strand bias</name><value>4</value></qualifier><qualifier><name>DP4</name><value>716,772,10,17</value></qualifier><qualifier><name>HRUN</name><value>2</value></qualifier></qualifiers></annotation><annotation><description>A</description><type>Polymorphism</type><intervals><interval><minimumIndex>2337081</minimumIndex><maximumIndex>2337081</maximumIndex><direction>none</direction></interval></intervals><qualifiers><qualifier><name>Reference Nucleotide(s)</name><value>C</value></qualifier><qualifier><name>Variant Nucleotide(s)</name><value>A</value></qualifier><qualifier><name>Change</name><value>C -&gt; A</value></qualifier><qualifier><name>Polymorphism Type</name><value>Substitution</value></qualifier><qualifier><name>Qual</name><value>8</value></qualifier><qualifier><name>Failed Filters</name><value>PASS</value></qualifier><qualifier><name>Combined Depth</name><value>1374</value></qualifier><qualifier><name>Allele frequency</name><value>0.032751</value></qualifier><qualifier><name>Strand bias</name><value>42</value></qualifier><qualifier><name>DP4</name><value>652,677,36,9</value></qualifier></qualifiers></annotation><annotation><description>A</description><type>Polymorphism</type><intervals><interval><minimumIndex>2344792</minimumIndex><maximumIndex>2344792</maximumIndex><direction>none</direction></interval></intervals><qualifiers><qualifier><name>Reference Nucleotide(s)</name><value>C</value></qualifier><qualifier><name>Variant Nucleotide(s)</name><value>A</value></qualifier><qualifier><name>Change</name><value>C -&gt; A</value></qualifier><qualifier><name>Polymorphism Type</name><value>Substitution</value></qualifier><qualifier><name>Qual</name><value>5</value></qualifier><qualifier><name>Failed Filters</name><value>PASS</value></qualifier><qualifier><name>Combined Depth</name><value>1105</value></qualifier><qualifier><name>Allele frequency</name><value>0.036199</value></qualifier><qualifier><name>Strand bias</name><value>0</value></qualifier><qualifier><name>DP4</name><value>531,533,21,19</value></qualifier></qualifiers></annotation><annotation><description>A</description><type>Polymorphism</type><intervals><interval><minimumIndex>2344801</minimumIndex><maximumIndex>2344801</maximumIndex><direction>none</direction></interval></intervals><qualifiers><qualifier><name>Reference Nucleotide(s)</name><value>C</value></qualifier><qualifier><name>Variant Nucleotide(s)</name><value>A</value></qualifier><qualifier><name>Change</name><value>C -&gt; A</value></qualifier><qualifier><name>Polymorphism Type</name><value>Substitution</value></qualifier><qualifier><name>Qual</name><value>4</value></qualifier><qualifier><name>Failed Filters</name><value>PASS</value></qualifier><qualifier><name>Combined Depth</name><value>1119</value></qualifier><qualifier><name>Allele frequency</name><value>0.036640</value></qualifier><qualifier><name>Strand bias</name><value>21</value></qualifier><qualifier><name>DP4</name><value>554,523,30,11</value></qualifier></qualifiers></annotation><annotation><description>AATTAGAAGGTT</description><type>Polymorphism</type><intervals><interval><minimumIndex>2351170</minimumIndex><maximumIndex>2351169</maximumIndex><direction>none</direction></interval></intervals><qualifiers><qualifier><name>Reference Nucleotide(s)</name><value /></qualifier><qualifier><name>Variant Nucleotide(s)</name><value>AATTAGAAGGTT</value></qualifier><qualifier><name>Change</name><value>+AATTAGAAGGTT</value></qualifier><qualifier><name>Polymorphism Type</name><value>Insertion</value></qualifier><qualifier><name>Qual</name><value>8</value></qualifier><qualifier><name>Failed Filters</name><value>PASS</value></qualifier><qualifier><name>Combined Depth</name><value>1407</value></qualifier><qualifier><name>Allele frequency</name><value>0.009240</value></qualifier><qualifier><name>Strand bias</name><value>24</value></qualifier><qualifier><name>DP4</name><value>698,700,1,12</value></qualifier><qualifier><name>HRUN</name><value>1</value></qualifier></qualifiers></annotation><annotation><description>T</description><type>Polymorphism</type><intervals><interval><minimumIndex>2463910</minimumIndex><maximumIndex>2463910</maximumIndex><direction>none</direction></interval></intervals><qualifiers><qualifier><name>Reference Nucleotide(s)</name><value>G</value></qualifier><qualifier><name>Variant Nucleotide(s)</name><value>T</value></qualifier><qualifier><name>Change</name><value>G -&gt; T</value></qualifier><qualifier><name>Polymorphism Type</name><value>Substitution</value></qualifier><qualifier><name>Qual</name><value>34</value></qualifier><qualifier><name>Failed Filters</name><value>PASS</value></qualifier><qualifier><name>Combined Depth</name><value>814</value></qualifier><qualifier><name>Allele frequency</name><value>0.084767</value></qualifier><qualifier><name>Strand bias</name><value>77</value></qualifier><qualifier><name>DP4</name><value>214,467,46,23</value></qualifier></qualifiers></annotation><annotation><description>A</description><type>Polymorphism</type><intervals><interval><minimumIndex>2463920</minimumIndex><maximumIndex>2463920</maximumIndex><direction>none</direction></interval></intervals><qualifiers><qualifier><name>Reference Nucleotide(s)</name><value>C</value></qualifier><qualifier><name>Variant Nucleotide(s)</name><value>A</value></qualifier><qualifier><name>Change</name><value>C -&gt; A</value></qualifier><qualifier><name>Polymorphism Type</name><value>Substitution</value></qualifier><qualifier><name>Qual</name><value>22</value></qualifier><qualifier><name>Failed Filters</name><value>PASS</value></qualifier><qualifier><name>Combined Depth</name><value>863</value></qualifier><qualifier><name>Allele frequency</name><value>0.092700</value></qualifier><qualifier><name>Strand bias</name><value>159</value></qualifier><qualifier><name>DP4</name><value>283,500,67,13</value></qualifier></qualifiers></annotation><annotation><description>T</description><type>Polymorphism</type><intervals><interval><minimumIndex>2463930</minimumIndex><maximumIndex>2463930</maximumIndex><direction>none</direction></interval></intervals><qualifiers><qualifier><name>Reference Nucleotide(s)</name><value>G</value></qualifier><qualifier><name>Variant Nucleotide(s)</name><value>T</value></qualifier><qualifier><name>Change</name><value>G -&gt; T</value></qualifier><qualifier><name>Polymorphism Type</name><value>Substitution</value></qualifier><qualifier><name>Qual</name><value>13</value></qualifier><qualifier><name>Failed Filters</name><value>PASS</value></qualifier><qualifier><name>Combined Depth</name><value>898</value></qualifier><qualifier><name>Allele frequency</name><value>0.060134</value></qualifier><qualifier><name>Strand bias</name><value>14</value></qualifier><qualifier><name>DP4</name><value>356,486,31,23</value></qualifier></qualifiers></annotation><annotation><description>A</description><type>Polymorphism</type><intervals><interval><minimumIndex>2463936</minimumIndex><maximumIndex>2463936</maximumIndex><direction>none</direction></interval></intervals><qualifiers><qualifier><name>Reference Nucleotide(s)</name><value>C</value></qualifier><qualifier><name>Variant Nucleotide(s)</name><value>A</value></qualifier><qualifier><name>Change</name><value>C -&gt; A</value></qualifier><qualifier><name>Polymorphism Type</name><value>Substitution</value></qualifier><qualifier><name>Qual</name><value>6</value></qualifier><qualifier><name>Failed Filters</name><value>PASS</value></qualifier><qualifier><name>Combined Depth</name><value>912</value></qualifier><qualifier><name>Allele frequency</name><value>0.043860</value></qualifier><qualifier><name>Strand bias</name><value>55</value></qualifier><qualifier><name>DP4</name><value>367,499,32,8</value></qualifier></qualifiers></annotation><annotation><description>T</description><type>Polymorphism</type><intervals><interval><minimumIndex>2511629</minimumIndex><maximumIndex>2511629</maximumIndex><direction>none</direction></interval></intervals><qualifiers><qualifier><name>Reference Nucleotide(s)</name><value>A</value></qualifier><qualifier><name>Variant Nucleotide(s)</name><value>T</value></qualifier><qualifier><name>Change</name><value>A -&gt; T</value></qualifier><qualifier><name>Polymorphism Type</name><value>Substitution</value></qualifier><qualifier><name>Qual</name><value>9</value></qualifier><qualifier><name>Failed Filters</name><value>PASS</value></qualifier><qualifier><name>Combined Depth</name><value>1209</value></qualifier><qualifier><name>Allele frequency</name><value>0.056245</value></qualifier><qualifier><name>Strand bias</name><value>59</value></qualifier><qualifier><name>DP4</name><value>549,583,13,55</value></qualifier></qualifiers></annotation><annotation><description>G</description><type>Polymorphism</type><intervals><interval><minimumIndex>2598122</minimumIndex><maximumIndex>2598122</maximumIndex><direction>none</direction></interval></intervals><qualifiers><qualifier><name>Reference Nucleotide(s)</name><value>T</value></qualifier><qualifier><name>Variant Nucleotide(s)</name><value>G</value></qualifier><qualifier><name>Change</name><value>T -&gt; G</value></qualifier><qualifier><name>Polymorphism Type</name><value>Substitution</value></qualifier><qualifier><name>Qual</name><value>15</value></qualifier><qualifier><name>Failed Filters</name><value>PASS</value></qualifier><qualifier><name>Combined Depth</name><value>1098</value></qualifier><qualifier><name>Allele frequency</name><value>0.043716</value></qualifier><qualifier><name>Strand bias</name><value>73</value></qualifier><qualifier><name>DP4</name><value>367,677,36,12</value></qualifier></qualifiers></annotation><annotation><description /><type>Polymorphism</type><intervals><interval><minimumIndex>2728769</minimumIndex><maximumIndex>2728769</maximumIndex><direction>none</direction></interval></intervals><qualifiers><qualifier><name>Reference Nucleotide(s)</name><value>A</value></qualifier><qualifier><name>Variant Nucleotide(s)</name><value /></qualifier><qualifier><name>Change</name><value>-A</value></qualifier><qualifier><name>Polymorphism Type</name><value>Deletion</value></qualifier><qualifier><name>Qual</name><value>1</value></qualifier><qualifier><name>Failed Filters</name><value>PASS</value></qualifier><qualifier><name>Combined Depth</name><value>1602</value></qualifier><qualifier><name>Allele frequency</name><value>0.004994</value></qualifier><qualifier><name>Strand bias</name><value>1</value></qualifier><qualifier><name>DP4</name><value>787,826,3,5</value></qualifier><qualifier><name>HRUN</name><value>1</value></qualifier></qualifiers></annotation><annotation><description>GACGATG</description><type>Polymorphism</type><intervals><interval><minimumIndex>2728959</minimumIndex><maximumIndex>2728958</maximumIndex><direction>none</direction></interval></intervals><qualifiers><qualifier><name>Reference Nucleotide(s)</name><value /></qualifier><qualifier><name>Variant Nucleotide(s)</name><value>GACGATG</value></qualifier><qualifier><name>Change</name><value>+GACGATG</value></qualifier><qualifier><name>Polymorphism Type</name><value>Insertion</value></qualifier><qualifier><name>Qual</name><value>1</value></qualifier><qualifier><name>Failed Filters</name><value>PASS</value></qualifier><qualifier><name>Combined Depth</name><value>1505</value></qualifier><qualifier><name>Allele frequency</name><value>0.009302</value></qualifier><qualifier><name>Strand bias</name><value>2</value></qualifier><qualifier><name>DP4</name><value>746,753,8,6</value></qualifier><qualifier><name>HRUN</name><value>1</value></qualifier></qualifiers></annotation><annotation><description /><type>Polymorphism</type><intervals><interval><minimumIndex>2729113</minimumIndex><maximumIndex>2729124</maximumIndex><direction>none</direction></interval></intervals><qualifiers><qualifier><name>Reference Nucleotide(s)</name><value>GATATCCAGCGG</value></qualifier><qualifier><name>Variant Nucleotide(s)</name><value /></qualifier><qualifier><name>Change</name><value>-GATATCCAGCGG</value></qualifier><qualifier><name>Polymorphism Type</name><value>Deletion</value></qualifier><qualifier><name>Qual</name><value>1</value></qualifier><qualifier><name>Failed Filters</name><value>PASS</value></qualifier><qualifier><name>Combined Depth</name><value>1394</value></qualifier><qualifier><name>Allele frequency</name><value>0.010760</value></qualifier><qualifier><name>Strand bias</name><value>2</value></qualifier><qualifier><name>DP4</name><value>707,685,9,6</value></qualifier><qualifier><name>HRUN</name><value>1</value></qualifier></qualifiers></annotation><annotation><description /><type>Polymorphism</type><intervals><interval><minimumIndex>2729260</minimumIndex><maximumIndex>2729260</maximumIndex><direction>none</direction></interval></intervals><qualifiers><qualifier><name>Reference Nucleotide(s)</name><value>T</value></qualifier><qualifier><name>Variant Nucleotide(s)</name><value /></qualifier><qualifier><name>Change</name><value>-T</value></qualifier><qualifier><name>Polymorphism Type</name><value>Deletion</value></qualifier><qualifier><name>Qual</name><value>1</value></qualifier><qualifier><name>Failed Filters</name><value>PASS</value></qualifier><qualifier><name>Combined Depth</name><value>1411</value></qualifier><qualifier><name>Allele frequency</name><value>0.004252</value></qualifier><qualifier><name>Strand bias</name><value>1</value></qualifier><qualifier><name>DP4</name><value>706,708,4,2</value></qualifier><qualifier><name>HRUN</name><value>4</value></qualifier></qualifiers></annotation><annotation><description /><type>Polymorphism</type><intervals><interval><minimumIndex>2738795</minimumIndex><maximumIndex>2738795</maximumIndex><direction>none</direction></interval></intervals><qualifiers><qualifier><name>Reference Nucleotide(s)</name><value>C</value></qualifier><qualifier><name>Variant Nucleotide(s)</name><value /></qualifier><qualifier><name>Change</name><value>-C</value></qualifier><qualifier><name>Polymorphism Type</name><value>Deletion</value></qualifier><qualifier><name>Qual</name><value>1</value></qualifier><qualifier><name>Failed Filters</name><value>PASS</value></qualifier><qualifier><name>Combined Depth</name><value>1384</value></qualifier><qualifier><name>Allele frequency</name><value>0.006503</value></qualifier><qualifier><name>Strand bias</name><value>4</value></qualifier><qualifier><name>DP4</name><value>699,684,3,6</value></qualifier><qualifier><name>HRUN</name><value>3</value></qualifier></qualifiers></annotation><annotation><description>C</description><type>Polymorphism</type><intervals><interval><minimumIndex>2739228</minimumIndex><maximumIndex>2739227</maximumIndex><direction>none</direction></interval></intervals><qualifiers><qualifier><name>Reference Nucleotide(s)</name><value /></qualifier><qualifier><name>Variant Nucleotide(s)</name><value>C</value></qualifier><qualifier><name>Change</name><value>+C</value></qualifier><qualifier><name>Polymorphism Type</name><value>Insertion</value></qualifier><qualifier><name>Qual</name><value>1</value></qualifier><qualifier><name>Failed Filters</name><value>PASS</value></qualifier><qualifier><name>Combined Depth</name><value>1459</value></qualifier><qualifier><name>Allele frequency</name><value>0.007539</value></qualifier><qualifier><name>Strand bias</name><value>1</value></qualifier><qualifier><name>DP4</name><value>697,763,6,5</value></qualifier><qualifier><name>HRUN</name><value>3</value></qualifier></qualifiers></annotation><annotation><description>G</description><type>Polymorphism</type><intervals><interval><minimumIndex>3039409</minimumIndex><maximumIndex>3039409</maximumIndex><direction>none</direction></interval></intervals><qualifiers><qualifier><name>Reference Nucleotide(s)</name><value>T</value></qualifier><qualifier><name>Variant Nucleotide(s)</name><value>G</value></qualifier><qualifier><name>Change</name><value>T -&gt; G</value></qualifier><qualifier><name>Polymorphism Type</name><value>Substitution</value></qualifier><qualifier><name>Qual</name><value>35</value></qualifier><qualifier><name>Failed Filters</name><value>PASS</value></qualifier><qualifier><name>Combined Depth</name><value>1152</value></qualifier><qualifier><name>Allele frequency</name><value>0.078993</value></qualifier><qualifier><name>Strand bias</name><value>141</value></qualifier><qualifier><name>DP4</name><value>295,764,63,28</value></qualifier></qualifiers></annotation><annotation><description>G</description><type>Polymorphism</type><intervals><interval><minimumIndex>3080759</minimumIndex><maximumIndex>3080759</maximumIndex><direction>none</direction></interval></intervals><qualifiers><qualifier><name>Reference Nucleotide(s)</name><value>T</value></qualifier><qualifier><name>Variant Nucleotide(s)</name><value>G</value></qualifier><qualifier><name>Change</name><value>T -&gt; G</value></qualifier><qualifier><name>Polymorphism Type</name><value>Substitution</value></qualifier><qualifier><name>Qual</name><value>2</value></qualifier><qualifier><name>Failed Filters</name><value>PASS</value></qualifier><qualifier><name>Combined Depth</name><value>1187</value></qualifier><qualifier><name>Allele frequency</name><value>0.042123</value></qualifier><qualifier><name>Strand bias</name><value>107</value></qualifier><qualifier><name>DP4</name><value>412,722,42,8</value></qualifier></qualifiers></annotation><annotation><description>A</description><type>Polymorphism</type><intervals><interval><minimumIndex>3259761</minimumIndex><maximumIndex>3259761</maximumIndex><direction>none</direction></interval></intervals><qualifiers><qualifier><name>Reference Nucleotide(s)</name><value>C</value></qualifier><qualifier><name>Variant Nucleotide(s)</name><value>A</value></qualifier><qualifier><name>Change</name><value>C -&gt; A</value></qualifier><qualifier><name>Polymorphism Type</name><value>Substitution</value></qualifier><qualifier><name>Qual</name><value>7</value></qualifier><qualifier><name>Failed Filters</name><value>PASS</value></qualifier><qualifier><name>Combined Depth</name><value>1355</value></qualifier><qualifier><name>Allele frequency</name><value>0.046494</value></qualifier><qualifier><name>Strand bias</name><value>8</value></qualifier><qualifier><name>DP4</name><value>700,590,40,23</value></qualifier></qualifiers></annotation><annotation><description>T</description><type>Polymorphism</type><intervals><interval><minimumIndex>3262322</minimumIndex><maximumIndex>3262322</maximumIndex><direction>none</direction></interval></intervals><qualifiers><qualifier><name>Reference Nucleotide(s)</name><value>G</value></qualifier><qualifier><name>Variant Nucleotide(s)</name><value>T</value></qualifier><qualifier><name>Change</name><value>G -&gt; T</value></qualifier><qualifier><name>Polymorphism Type</name><value>Substitution</value></qualifier><qualifier><name>Qual</name><value>11</value></qualifier><qualifier><name>Failed Filters</name><value>PASS</value></qualifier><qualifier><name>Combined Depth</name><value>1299</value></qualifier><qualifier><name>Allele frequency</name><value>0.060816</value></qualifier><qualifier><name>Strand bias</name><value>70</value></qualifier><qualifier><name>DP4</name><value>667,551,19,60</value></qualifier></qualifiers></annotation><annotation><description>A</description><type>Polymorphism</type><intervals><interval><minimumIndex>3275245</minimumIndex><maximumIndex>3275245</maximumIndex><direction>none</direction></interval></intervals><qualifiers><qualifier><name>Reference Nucleotide(s)</name><value>C</value></qualifier><qualifier><name>Variant Nucleotide(s)</name><value>A</value></qualifier><qualifier><name>Change</name><value>C -&gt; A</value></qualifier><qualifier><name>Polymorphism Type</name><value>Substitution</value></qualifier><qualifier><name>Qual</name><value>6</value></qualifier><qualifier><name>Failed Filters</name><value>PASS</value></qualifier><qualifier><name>Combined Depth</name><value>1380</value></qualifier><qualifier><name>Allele frequency</name><value>0.039855</value></qualifier><qualifier><name>Strand bias</name><value>66</value></qualifier><qualifier><name>DP4</name><value>761,564,12,43</value></qualifier></qualifiers></annotation><annotation><description>A</description><type>Polymorphism</type><intervals><interval><minimumIndex>3306414</minimumIndex><maximumIndex>3306414</maximumIndex><direction>none</direction></interval></intervals><qualifiers><qualifier><name>Reference Nucleotide(s)</name><value>C</value></qualifier><qualifier><name>Variant Nucleotide(s)</name><value>A</value></qualifier><qualifier><name>Change</name><value>C -&gt; A</value></qualifier><qualifier><name>Polymorphism Type</name><value>Substitution</value></qualifier><qualifier><name>Qual</name><value>2</value></qualifier><qualifier><name>Failed Filters</name><value>PASS</value></qualifier><qualifier><name>Combined Depth</name><value>2025</value></qualifier><qualifier><name>Allele frequency</name><value>0.013827</value></qualifier><qualifier><name>Strand bias</name><value>0</value></qualifier><qualifier><name>DP4</name><value>1051,945,15,13</value></qualifier></qualifiers></annotation><annotation><description>T</description><type>Polymorphism</type><intervals><interval><minimumIndex>3439422</minimumIndex><maximumIndex>3439422</maximumIndex><direction>none</direction></interval></intervals><qualifiers><qualifier><name>Reference Nucleotide(s)</name><value>G</value></qualifier><qualifier><name>Variant Nucleotide(s)</name><value>T</value></qualifier><qualifier><name>Change</name><value>G -&gt; T</value></qualifier><qualifier><name>Polymorphism Type</name><value>Substitution</value></qualifier><qualifier><name>Qual</name><value>34</value></qualifier><qualifier><name>Failed Filters</name><value>PASS</value></qualifier><qualifier><name>Combined Depth</name><value>1284</value></qualifier><qualifier><name>Allele frequency</name><value>0.080218</value></qualifier><qualifier><name>Strand bias</name><value>3</value></qualifier><qualifier><name>DP4</name><value>529,650,50,53</value></qualifier></qualifiers></annotation><annotation><description>T</description><type>Polymorphism</type><intervals><interval><minimumIndex>3439443</minimumIndex><maximumIndex>3439443</maximumIndex><direction>none</direction></interval></intervals><qualifiers><qualifier><name>Reference Nucleotide(s)</name><value>G</value></qualifier><qualifier><name>Variant Nucleotide(s)</name><value>T</value></qualifier><qualifier><name>Change</name><value>G -&gt; T</value></qualifier><qualifier><name>Polymorphism Type</name><value>Substitution</value></qualifier><qualifier><name>Qual</name><value>33</value></qualifier><qualifier><name>Failed Filters</name><value>PASS</value></qualifier><qualifier><name>Combined Depth</name><value>1277</value></qualifier><qualifier><name>Allele frequency</name><value>0.090055</value></qualifier><qualifier><name>Strand bias</name><value>70</value></qualifier><qualifier><name>DP4</name><value>592,570,29,86</value></qualifier></qualifiers></annotation><annotation><description>A</description><type>Polymorphism</type><intervals><interval><minimumIndex>3469852</minimumIndex><maximumIndex>3469852</maximumIndex><direction>none</direction></interval></intervals><qualifiers><qualifier><name>Reference Nucleotide(s)</name><value>C</value></qualifier><qualifier><name>Variant Nucleotide(s)</name><value>A</value></qualifier><qualifier><name>Change</name><value>C -&gt; A</value></qualifier><qualifier><name>Polymorphism Type</name><value>Substitution</value></qualifier><qualifier><name>Qual</name><value>8</value></qualifier><qualifier><name>Failed Filters</name><value>PASS</value></qualifier><qualifier><name>Combined Depth</name><value>1126</value></qualifier><qualifier><name>Allele frequency</name><value>0.057726</value></qualifier><qualifier><name>Strand bias</name><value>64</value></qualifier><qualifier><name>DP4</name><value>550,509,13,52</value></qualifier></qualifiers></annotation><annotation><description>T</description><type>Polymorphism</type><intervals><interval><minimumIndex>3469859</minimumIndex><maximumIndex>3469859</maximumIndex><direction>none</direction></interval></intervals><qualifiers><qualifier><name>Reference Nucleotide(s)</name><value>G</value></qualifier><qualifier><name>Variant Nucleotide(s)</name><value>T</value></qualifier><qualifier><name>Change</name><value>G -&gt; T</value></qualifier><qualifier><name>Polymorphism Type</name><value>Substitution</value></qualifier><qualifier><name>Qual</name><value>29</value></qualifier><qualifier><name>Failed Filters</name><value>PASS</value></qualifier><qualifier><name>Combined Depth</name><value>1135</value></qualifier><qualifier><name>Allele frequency</name><value>0.088106</value></qualifier><qualifier><name>Strand bias</name><value>55</value></qualifier><qualifier><name>DP4</name><value>501,532,73,27</value></qualifier></qualifiers></annotation><annotation><description>A</description><type>Polymorphism</type><intervals><interval><minimumIndex>3469870</minimumIndex><maximumIndex>3469870</maximumIndex><direction>none</direction></interval></intervals><qualifiers><qualifier><name>Reference Nucleotide(s)</name><value>C</value></qualifier><qualifier><name>Variant Nucleotide(s)</name><value>A</value></qualifier><qualifier><name>Change</name><value>C -&gt; A</value></qualifier><qualifier><name>Polymorphism Type</name><value>Substitution</value></qualifier><qualifier><name>Qual</name><value>2</value></qualifier><qualifier><name>Failed Filters</name><value>PASS</value></qualifier><qualifier><name>Combined Depth</name><value>1120</value></qualifier><qualifier><name>Allele frequency</name><value>0.056250</value></qualifier><qualifier><name>Strand bias</name><value>21</value></qualifier><qualifier><name>DP4</name><value>555,499,22,41</value></qualifier></qualifiers></annotation><annotation><description>A</description><type>Polymorphism</type><intervals><interval><minimumIndex>3469926</minimumIndex><maximumIndex>3469926</maximumIndex><direction>none</direction></interval></intervals><qualifiers><qualifier><name>Reference Nucleotide(s)</name><value>T</value></qualifier><qualifier><name>Variant Nucleotide(s)</name><value>A</value></qualifier><qualifier><name>Change</name><value>T -&gt; A</value></qualifier><qualifier><name>Polymorphism Type</name><value>Substitution</value></qualifier><qualifier><name>Qual</name><value>3</value></qualifier><qualifier><name>Failed Filters</name><value>PASS</value></qualifier><qualifier><name>Combined Depth</name><value>1194</value></qualifier><qualifier><name>Allele frequency</name><value>0.043551</value></qualifier><qualifier><name>Strand bias</name><value>89</value></qualifier><qualifier><name>DP4</name><value>662,480,8,44</value></qualifier></qualifiers></annotation><annotation><description>G</description><type>Polymorphism</type><intervals><interval><minimumIndex>3498214</minimumIndex><maximumIndex>3498214</maximumIndex><direction>none</direction></interval></intervals><qualifiers><qualifier><name>Reference Nucleotide(s)</name><value>T</value></qualifier><qualifier><name>Variant Nucleotide(s)</name><value>G</value></qualifier><qualifier><name>Change</name><value>T -&gt; G</value></qualifier><qualifier><name>Polymorphism Type</name><value>Substitution</value></qualifier><qualifier><name>Qual</name><value>16</value></qualifier><qualifier><name>Failed Filters</name><value>PASS</value></qualifier><qualifier><name>Combined Depth</name><value>977</value></qualifier><qualifier><name>Allele frequency</name><value>0.073695</value></qualifier><qualifier><name>Strand bias</name><value>4</value></qualifier><qualifier><name>DP4</name><value>265,638,17,55</value></qualifier></qualifiers></annotation><annotation><description>C</description><type>Polymorphism</type><intervals><interval><minimumIndex>3498239</minimumIndex><maximumIndex>3498239</maximumIndex><direction>none</direction></interval></intervals><qualifiers><qualifier><name>Reference Nucleotide(s)</name><value>A</value></qualifier><qualifier><name>Variant Nucleotide(s)</name><value>C</value></qualifier><qualifier><name>Change</name><value>A -&gt; C</value></qualifier><qualifier><name>Polymorphism Type</name><value>Substitution</value></qualifier><qualifier><name>Qual</name><value>15</value></qualifier><qualifier><name>Failed Filters</name><value>PASS</value></qualifier><qualifier><name>Combined Depth</name><value>924</value></qualifier><qualifier><name>Allele frequency</name><value>0.057359</value></qualifier><qualifier><name>Strand bias</name><value>86</value></qualifier><qualifier><name>DP4</name><value>207,663,34,19</value></qualifier></qualifiers></annotation><annotation><description>C</description><type>Polymorphism</type><intervals><interval><minimumIndex>3498240</minimumIndex><maximumIndex>3498240</maximumIndex><direction>none</direction></interval></intervals><qualifiers><qualifier><name>Reference Nucleotide(s)</name><value>A</value></qualifier><qualifier><name>Variant Nucleotide(s)</name><value>C</value></qualifier><qualifier><name>Change</name><value>A -&gt; C</value></qualifier><qualifier><name>Polymorphism Type</name><value>Substitution</value></qualifier><qualifier><name>Qual</name><value>7</value></qualifier><qualifier><name>Failed Filters</name><value>PASS</value></qualifier><qualifier><name>Combined Depth</name><value>922</value></qualifier><qualifier><name>Allele frequency</name><value>0.056399</value></qualifier><qualifier><name>Strand bias</name><value>2</value></qualifier><qualifier><name>DP4</name><value>231,636,12,40</value></qualifier></qualifiers></annotation><annotation><description>T</description><type>Polymorphism</type><intervals><interval><minimumIndex>3509108</minimumIndex><maximumIndex>3509108</maximumIndex><direction>none</direction></interval></intervals><qualifiers><qualifier><name>Reference Nucleotide(s)</name><value>G</value></qualifier><qualifier><name>Variant Nucleotide(s)</name><value>T</value></qualifier><qualifier><name>Change</name><value>G -&gt; T</value></qualifier><qualifier><name>Polymorphism Type</name><value>Substitution</value></qualifier><qualifier><name>Qual</name><value>5</value></qualifier><qualifier><name>Failed Filters</name><value>PASS</value></qualifier><qualifier><name>Combined Depth</name><value>1404</value></qualifier><qualifier><name>Allele frequency</name><value>0.046296</value></qualifier><qualifier><name>Strand bias</name><value>79</value></qualifier><qualifier><name>DP4</name><value>746,592,13,52</value></qualifier></qualifiers></annotation><annotation><description>A</description><type>Polymorphism</type><intervals><interval><minimumIndex>3512114</minimumIndex><maximumIndex>3512114</maximumIndex><direction>none</direction></interval></intervals><qualifiers><qualifier><name>Reference Nucleotide(s)</name><value>C</value></qualifier><qualifier><name>Variant Nucleotide(s)</name><value>A</value></qualifier><qualifier><name>Change</name><value>C -&gt; A</value></qualifier><qualifier><name>Polymorphism Type</name><value>Substitution</value></qualifier><qualifier><name>Qual</name><value>27</value></qualifier><qualifier><name>Failed Filters</name><value>PASS</value></qualifier><qualifier><name>Combined Depth</name><value>1364</value></qualifier><qualifier><name>Allele frequency</name><value>0.075513</value></qualifier><qualifier><name>Strand bias</name><value>21</value></qualifier><qualifier><name>DP4</name><value>577,668,62,41</value></qualifier></qualifiers></annotation><annotation><description>T</description><type>Polymorphism</type><intervals><interval><minimumIndex>3512117</minimumIndex><maximumIndex>3512117</maximumIndex><direction>none</direction></interval></intervals><qualifiers><qualifier><name>Reference Nucleotide(s)</name><value>G</value></qualifier><qualifier><name>Variant Nucleotide(s)</name><value>T</value></qualifier><qualifier><name>Change</name><value>G -&gt; T</value></qualifier><qualifier><name>Polymorphism Type</name><value>Substitution</value></qualifier><qualifier><name>Qual</name><value>6</value></qualifier><qualifier><name>Failed Filters</name><value>PASS</value></qualifier><qualifier><name>Combined Depth</name><value>1333</value></qualifier><qualifier><name>Allele frequency</name><value>0.063016</value></qualifier><qualifier><name>Strand bias</name><value>12</value></qualifier><qualifier><name>DP4</name><value>587,643,31,53</value></qualifier></qualifiers></annotation><annotation><description>T</description><type>Polymorphism</type><intervals><interval><minimumIndex>3525277</minimumIndex><maximumIndex>3525277</maximumIndex><direction>none</direction></interval></intervals><qualifiers><qualifier><name>Reference Nucleotide(s)</name><value>G</value></qualifier><qualifier><name>Variant Nucleotide(s)</name><value>T</value></qualifier><qualifier><name>Change</name><value>G -&gt; T</value></qualifier><qualifier><name>Polymorphism Type</name><value>Substitution</value></qualifier><qualifier><name>Qual</name><value>20</value></qualifier><qualifier><name>Failed Filters</name><value>PASS</value></qualifier><qualifier><name>Combined Depth</name><value>1417</value></qualifier><qualifier><name>Allele frequency</name><value>0.044460</value></qualifier><qualifier><name>Strand bias</name><value>14</value></qualifier><qualifier><name>DP4</name><value>583,769,36,27</value></qualifier></qualifiers></annotation><annotation><description>T</description><type>Polymorphism</type><intervals><interval><minimumIndex>3559201</minimumIndex><maximumIndex>3559201</maximumIndex><direction>none</direction></interval></intervals><qualifiers><qualifier><name>Reference Nucleotide(s)</name><value>G</value></qualifier><qualifier><name>Variant Nucleotide(s)</name><value>T</value></qualifier><qualifier><name>Change</name><value>G -&gt; T</value></qualifier><qualifier><name>Polymorphism Type</name><value>Substitution</value></qualifier><qualifier><name>Qual</name><value>29</value></qualifier><qualifier><name>Failed Filters</name><value>PASS</value></qualifier><qualifier><name>Combined Depth</name><value>1156</value></qualifier><qualifier><name>Allele frequency</name><value>0.061419</value></qualifier><qualifier><name>Strand bias</name><value>53</value></qualifier><qualifier><name>DP4</name><value>527,556,15,56</value></qualifier></qualifiers></annotation><annotation><description>G</description><type>Polymorphism</type><intervals><interval><minimumIndex>3602056</minimumIndex><maximumIndex>3602056</maximumIndex><direction>none</direction></interval></intervals><qualifiers><qualifier><name>Reference Nucleotide(s)</name><value>T</value></qualifier><qualifier><name>Variant Nucleotide(s)</name><value>G</value></qualifier><qualifier><name>Change</name><value>T -&gt; G</value></qualifier><qualifier><name>Polymorphism Type</name><value>Substitution</value></qualifier><qualifier><name>Qual</name><value>14</value></qualifier><qualifier><name>Failed Filters</name><value>PASS</value></qualifier><qualifier><name>Combined Depth</name><value>1105</value></qualifier><qualifier><name>Allele frequency</name><value>0.047059</value></qualifier><qualifier><name>Strand bias</name><value>58</value></qualifier><qualifier><name>DP4</name><value>773,279,21,31</value></qualifier></qualifiers></annotation><annotation><description>C</description><type>Polymorphism</type><intervals><interval><minimumIndex>3668380</minimumIndex><maximumIndex>3668380</maximumIndex><direction>none</direction></interval></intervals><qualifiers><qualifier><name>Reference Nucleotide(s)</name><value>A</value></qualifier><qualifier><name>Variant Nucleotide(s)</name><value>C</value></qualifier><qualifier><name>Change</name><value>A -&gt; C</value></qualifier><qualifier><name>Polymorphism Type</name><value>Substitution</value></qualifier><qualifier><name>Qual</name><value>5</value></qualifier><qualifier><name>Failed Filters</name><value>PASS</value></qualifier><qualifier><name>Combined Depth</name><value>1929</value></qualifier><qualifier><name>Allele frequency</name><value>0.046138</value></qualifier><qualifier><name>Strand bias</name><value>90</value></qualifier><qualifier><name>DP4</name><value>767,1051,67,22</value></qualifier></qualifiers></annotation><annotation><description>G</description><type>Polymorphism</type><intervals><interval><minimumIndex>3721485</minimumIndex><maximumIndex>3721485</maximumIndex><direction>none</direction></interval></intervals><qualifiers><qualifier><name>Reference Nucleotide(s)</name><value>T</value></qualifier><qualifier><name>Variant Nucleotide(s)</name><value>G</value></qualifier><qualifier><name>Change</name><value>T -&gt; G</value></qualifier><qualifier><name>Polymorphism Type</name><value>Substitution</value></qualifier><qualifier><name>Qual</name><value>13</value></qualifier><qualifier><name>Failed Filters</name><value>PASS</value></qualifier><qualifier><name>Combined Depth</name><value>1348</value></qualifier><qualifier><name>Allele frequency</name><value>0.054154</value></qualifier><qualifier><name>Strand bias</name><value>179</value></qualifier><qualifier><name>DP4</name><value>424,850,62,11</value></qualifier></qualifiers></annotation><annotation><description>G</description><type>Polymorphism</type><intervals><interval><minimumIndex>3774427</minimumIndex><maximumIndex>3774427</maximumIndex><direction>none</direction></interval></intervals><qualifiers><qualifier><name>Reference Nucleotide(s)</name><value>T</value></qualifier><qualifier><name>Variant Nucleotide(s)</name><value>G</value></qualifier><qualifier><name>Change</name><value>T -&gt; G</value></qualifier><qualifier><name>Polymorphism Type</name><value>Substitution</value></qualifier><qualifier><name>Qual</name><value>2</value></qualifier><qualifier><name>Failed Filters</name><value>PASS</value></qualifier><qualifier><name>Combined Depth</name><value>802</value></qualifier><qualifier><name>Allele frequency</name><value>0.042394</value></qualifier><qualifier><name>Strand bias</name><value>79</value></qualifier><qualifier><name>DP4</name><value>233,533,27,7</value></qualifier></qualifiers></annotation><annotation><description>T</description><type>Polymorphism</type><intervals><interval><minimumIndex>3786648</minimumIndex><maximumIndex>3786648</maximumIndex><direction>none</direction></interval></intervals><qualifiers><qualifier><name>Reference Nucleotide(s)</name><value>G</value></qualifier><qualifier><name>Variant Nucleotide(s)</name><value>T</value></qualifier><qualifier><name>Change</name><value>G -&gt; T</value></qualifier><qualifier><name>Polymorphism Type</name><value>Substitution</value></qualifier><qualifier><name>Qual</name><value>15</value></qualifier><qualifier><name>Failed Filters</name><value>PASS</value></qualifier><qualifier><name>Combined Depth</name><value>1366</value></qualifier><qualifier><name>Allele frequency</name><value>0.049048</value></qualifier><qualifier><name>Strand bias</name><value>48</value></qualifier><qualifier><name>DP4</name><value>685,613,17,50</value></qualifier></qualifiers></annotation><annotation><description>A</description><type>Polymorphism</type><intervals><interval><minimumIndex>3786662</minimumIndex><maximumIndex>3786662</maximumIndex><direction>none</direction></interval></intervals><qualifiers><qualifier><name>Reference Nucleotide(s)</name><value>C</value></qualifier><qualifier><name>Variant Nucleotide(s)</name><value>A</value></qualifier><qualifier><name>Change</name><value>C -&gt; A</value></qualifier><qualifier><name>Polymorphism Type</name><value>Substitution</value></qualifier><qualifier><name>Qual</name><value>33</value></qualifier><qualifier><name>Failed Filters</name><value>PASS</value></qualifier><qualifier><name>Combined Depth</name><value>1322</value></qualifier><qualifier><name>Allele frequency</name><value>0.096823</value></qualifier><qualifier><name>Strand bias</name><value>0</value></qualifier><qualifier><name>DP4</name><value>633,561,67,61</value></qualifier></qualifiers></annotation><annotation><description>A</description><type>Polymorphism</type><intervals><interval><minimumIndex>3786682</minimumIndex><maximumIndex>3786682</maximumIndex><direction>none</direction></interval></intervals><qualifiers><qualifier><name>Reference Nucleotide(s)</name><value>C</value></qualifier><qualifier><name>Variant Nucleotide(s)</name><value>A</value></qualifier><qualifier><name>Change</name><value>C -&gt; A</value></qualifier><qualifier><name>Polymorphism Type</name><value>Substitution</value></qualifier><qualifier><name>Qual</name><value>27</value></qualifier><qualifier><name>Failed Filters</name><value>PASS</value></qualifier><qualifier><name>Combined Depth</name><value>1260</value></qualifier><qualifier><name>Allele frequency</name><value>0.060317</value></qualifier><qualifier><name>Strand bias</name><value>56</value></qualifier><qualifier><name>DP4</name><value>677,507,22,54</value></qualifier></qualifiers></annotation><annotation><description>A</description><type>Polymorphism</type><intervals><interval><minimumIndex>3786692</minimumIndex><maximumIndex>3786692</maximumIndex><direction>none</direction></interval></intervals><qualifiers><qualifier><name>Reference Nucleotide(s)</name><value>C</value></qualifier><qualifier><name>Variant Nucleotide(s)</name><value>A</value></qualifier><qualifier><name>Change</name><value>C -&gt; A</value></qualifier><qualifier><name>Polymorphism Type</name><value>Substitution</value></qualifier><qualifier><name>Qual</name><value>27</value></qualifier><qualifier><name>Failed Filters</name><value>PASS</value></qualifier><qualifier><name>Combined Depth</name><value>1237</value></qualifier><qualifier><name>Allele frequency</name><value>0.071140</value></qualifier><qualifier><name>Strand bias</name><value>38</value></qualifier><qualifier><name>DP4</name><value>660,489,32,56</value></qualifier></qualifiers></annotation><annotation><description>T</description><type>Polymorphism</type><intervals><interval><minimumIndex>3804099</minimumIndex><maximumIndex>3804099</maximumIndex><direction>none</direction></interval></intervals><qualifiers><qualifier><name>Reference Nucleotide(s)</name><value>G</value></qualifier><qualifier><name>Variant Nucleotide(s)</name><value>T</value></qualifier><qualifier><name>Change</name><value>G -&gt; T</value></qualifier><qualifier><name>Polymorphism Type</name><value>Substitution</value></qualifier><qualifier><name>Qual</name><value>11</value></qualifier><qualifier><name>Failed Filters</name><value>PASS</value></qualifier><qualifier><name>Combined Depth</name><value>1342</value></qualifier><qualifier><name>Allele frequency</name><value>0.043219</value></qualifier><qualifier><name>Strand bias</name><value>44</value></qualifier><qualifier><name>DP4</name><value>569,715,42,16</value></qualifier></qualifiers></annotation><annotation><description>C</description><type>Polymorphism</type><intervals><interval><minimumIndex>3822340</minimumIndex><maximumIndex>3822340</maximumIndex><direction>none</direction></interval></intervals><qualifiers><qualifier><name>Reference Nucleotide(s)</name><value>A</value></qualifier><qualifier><name>Variant Nucleotide(s)</name><value>C</value></qualifier><qualifier><name>Change</name><value>A -&gt; C</value></qualifier><qualifier><name>Polymorphism Type</name><value>Substitution</value></qualifier><qualifier><name>Qual</name><value>31</value></qualifier><qualifier><name>Failed Filters</name><value>PASS</value></qualifier><qualifier><name>Combined Depth</name><value>1076</value></qualifier><qualifier><name>Allele frequency</name><value>0.102230</value></qualifier><qualifier><name>Strand bias</name><value>127</value></qualifier><qualifier><name>DP4</name><value>582,381,26,84</value></qualifier></qualifiers></annotation><annotation><description>G</description><type>Polymorphism</type><intervals><interval><minimumIndex>3822345</minimumIndex><maximumIndex>3822345</maximumIndex><direction>none</direction></interval></intervals><qualifiers><qualifier><name>Reference Nucleotide(s)</name><value>T</value></qualifier><qualifier><name>Variant Nucleotide(s)</name><value>G</value></qualifier><qualifier><name>Change</name><value>T -&gt; G</value></qualifier><qualifier><name>Polymorphism Type</name><value>Substitution</value></qualifier><qualifier><name>Qual</name><value>7</value></qualifier><qualifier><name>Failed Filters</name><value>PASS</value></qualifier><qualifier><name>Combined Depth</name><value>1075</value></qualifier><qualifier><name>Allele frequency</name><value>0.051163</value></qualifier><qualifier><name>Strand bias</name><value>19</value></qualifier><qualifier><name>DP4</name><value>563,452,40,15</value></qualifier></qualifiers></annotation><annotation><description /><type>Polymorphism</type><intervals><interval><minimumIndex>3841593</minimumIndex><maximumIndex>3841593</maximumIndex><direction>none</direction></interval></intervals><qualifiers><qualifier><name>Reference Nucleotide(s)</name><value>A</value></qualifier><qualifier><name>Variant Nucleotide(s)</name><value /></qualifier><qualifier><name>Change</name><value>-A</value></qualifier><qualifier><name>Polymorphism Type</name><value>Deletion</value></qualifier><qualifier><name>Qual</name><value>6</value></qualifier><qualifier><name>Failed Filters</name><value>PASS</value></qualifier><qualifier><name>Combined Depth</name><value>1696</value></qualifier><qualifier><name>Allele frequency</name><value>0.006486</value></qualifier><qualifier><name>Strand bias</name><value>4</value></qualifier><qualifier><name>DP4</name><value>794,909,7,4</value></qualifier><qualifier><name>HRUN</name><value>5</value></qualifier></qualifiers></annotation><annotation><description>A</description><type>Polymorphism</type><intervals><interval><minimumIndex>3870995</minimumIndex><maximumIndex>3870995</maximumIndex><direction>none</direction></interval></intervals><qualifiers><qualifier><name>Reference Nucleotide(s)</name><value>C</value></qualifier><qualifier><name>Variant Nucleotide(s)</name><value>A</value></qualifier><qualifier><name>Change</name><value>C -&gt; A</value></qualifier><qualifier><name>Polymorphism Type</name><value>Substitution</value></qualifier><qualifier><name>Qual</name><value>16</value></qualifier><qualifier><name>Failed Filters</name><value>PASS</value></qualifier><qualifier><name>Combined Depth</name><value>1738</value></qualifier><qualifier><name>Allele frequency</name><value>0.037399</value></qualifier><qualifier><name>Strand bias</name><value>28</value></qualifier><qualifier><name>DP4</name><value>880,792,21,44</value></qualifier></qualifiers></annotation><annotation><description>A</description><type>Polymorphism</type><intervals><interval><minimumIndex>3871005</minimumIndex><maximumIndex>3871005</maximumIndex><direction>none</direction></interval></intervals><qualifiers><qualifier><name>Reference Nucleotide(s)</name><value>C</value></qualifier><qualifier><name>Variant Nucleotide(s)</name><value>A</value></qualifier><qualifier><name>Change</name><value>C -&gt; A</value></qualifier><qualifier><name>Polymorphism Type</name><value>Substitution</value></qualifier><qualifier><name>Qual</name><value>4</value></qualifier><qualifier><name>Failed Filters</name><value>PASS</value></qualifier><qualifier><name>Combined Depth</name><value>1688</value></qualifier><qualifier><name>Allele frequency</name><value>0.030213</value></qualifier><qualifier><name>Strand bias</name><value>71</value></qualifier><qualifier><name>DP4</name><value>905,730,9,42</value></qualifier></qualifiers></annotation><annotation><description>A</description><type>Polymorphism</type><intervals><interval><minimumIndex>3872089</minimumIndex><maximumIndex>3872089</maximumIndex><direction>none</direction></interval></intervals><qualifiers><qualifier><name>Reference Nucleotide(s)</name><value>G</value></qualifier><qualifier><name>Variant Nucleotide(s)</name><value>A</value></qualifier><qualifier><name>Change</name><value>G -&gt; A</value></qualifier><qualifier><name>Polymorphism Type</name><value>Substitution</value></qualifier><qualifier><name>Qual</name><value>3</value></qualifier><qualifier><name>Failed Filters</name><value>PASS</value></qualifier><qualifier><name>Combined Depth</name><value>1910</value></qualifier><qualifier><name>Allele frequency</name><value>0.034555</value></qualifier><qualifier><name>Strand bias</name><value>2</value></qualifier><qualifier><name>DP4</name><value>967,867,32,34</value></qualifier></qualifiers></annotation><annotation><description>G</description><type>Polymorphism</type><intervals><interval><minimumIndex>3901867</minimumIndex><maximumIndex>3901867</maximumIndex><direction>none</direction></interval></intervals><qualifiers><qualifier><name>Reference Nucleotide(s)</name><value>T</value></qualifier><qualifier><name>Variant Nucleotide(s)</name><value>G</value></qualifier><qualifier><name>Change</name><value>T -&gt; G</value></qualifier><qualifier><name>Polymorphism Type</name><value>Substitution</value></qualifier><qualifier><name>Qual</name><value>26</value></qualifier><qualifier><name>Failed Filters</name><value>PASS</value></qualifier><qualifier><name>Combined Depth</name><value>1468</value></qualifier><qualifier><name>Allele frequency</name><value>0.048365</value></qualifier><qualifier><name>Strand bias</name><value>126</value></qualifier><qualifier><name>DP4</name><value>925,469,16,55</value></qualifier></qualifiers></annotation><annotation><description>A</description><type>Polymorphism</type><intervals><interval><minimumIndex>3952861</minimumIndex><maximumIndex>3952861</maximumIndex><direction>none</direction></interval></intervals><qualifiers><qualifier><name>Reference Nucleotide(s)</name><value>T</value></qualifier><qualifier><name>Variant Nucleotide(s)</name><value>A</value></qualifier><qualifier><name>Change</name><value>T -&gt; A</value></qualifier><qualifier><name>Polymorphism Type</name><value>Substitution</value></qualifier><qualifier><name>Qual</name><value>4</value></qualifier><qualifier><name>Failed Filters</name><value>PASS</value></qualifier><qualifier><name>Combined Depth</name><value>864</value></qualifier><qualifier><name>Allele frequency</name><value>0.062500</value></qualifier><qualifier><name>Strand bias</name><value>166</value></qualifier><qualifier><name>DP4</name><value>208,599,45,9</value></qualifier></qualifiers></annotation><annotation><description>T</description><type>Polymorphism</type><intervals><interval><minimumIndex>4027520</minimumIndex><maximumIndex>4027520</maximumIndex><direction>none</direction></interval></intervals><qualifiers><qualifier><name>Reference Nucleotide(s)</name><value>G</value></qualifier><qualifier><name>Variant Nucleotide(s)</name><value>T</value></qualifier><qualifier><name>Change</name><value>G -&gt; T</value></qualifier><qualifier><name>Polymorphism Type</name><value>Substitution</value></qualifier><qualifier><name>Qual</name><value>25</value></qualifier><qualifier><name>Failed Filters</name><value>PASS</value></qualifier><qualifier><name>Combined Depth</name><value>1498</value></qualifier><qualifier><name>Allele frequency</name><value>0.046729</value></qualifier><qualifier><name>Strand bias</name><value>59</value></qualifier><qualifier><name>DP4</name><value>704,723,55,15</value></qualifier></qualifiers></annotation><annotation><description>T</description><type>Polymorphism</type><intervals><interval><minimumIndex>4080364</minimumIndex><maximumIndex>4080364</maximumIndex><direction>none</direction></interval></intervals><qualifiers><qualifier><name>Reference Nucleotide(s)</name><value>G</value></qualifier><qualifier><name>Variant Nucleotide(s)</name><value>T</value></qualifier><qualifier><name>Change</name><value>G -&gt; T</value></qualifier><qualifier><name>Polymorphism Type</name><value>Substitution</value></qualifier><qualifier><name>Qual</name><value>27</value></qualifier><qualifier><name>Failed Filters</name><value>PASS</value></qualifier><qualifier><name>Combined Depth</name><value>1167</value></qualifier><qualifier><name>Allele frequency</name><value>0.080548</value></qualifier><qualifier><name>Strand bias</name><value>160</value></qualifier><qualifier><name>DP4</name><value>417,654,78,16</value></qualifier></qualifiers></annotation><annotation><description>T</description><type>Polymorphism</type><intervals><interval><minimumIndex>4121386</minimumIndex><maximumIndex>4121386</maximumIndex><direction>none</direction></interval></intervals><qualifiers><qualifier><name>Reference Nucleotide(s)</name><value>G</value></qualifier><qualifier><name>Variant Nucleotide(s)</name><value>T</value></qualifier><qualifier><name>Change</name><value>G -&gt; T</value></qualifier><qualifier><name>Polymorphism Type</name><value>Substitution</value></qualifier><qualifier><name>Qual</name><value>32</value></qualifier><qualifier><name>Failed Filters</name><value>PASS</value></qualifier><qualifier><name>Combined Depth</name><value>1467</value></qualifier><qualifier><name>Allele frequency</name><value>0.051125</value></qualifier><qualifier><name>Strand bias</name><value>66</value></qualifier><qualifier><name>DP4</name><value>577,815,54,21</value></qualifier></qualifiers></annotation><annotation><description>A</description><type>Polymorphism</type><intervals><interval><minimumIndex>4121431</minimumIndex><maximumIndex>4121431</maximumIndex><direction>none</direction></interval></intervals><qualifiers><qualifier><name>Reference Nucleotide(s)</name><value>C</value></qualifier><qualifier><name>Variant Nucleotide(s)</name><value>A</value></qualifier><qualifier><name>Change</name><value>C -&gt; A</value></qualifier><qualifier><name>Polymorphism Type</name><value>Substitution</value></qualifier><qualifier><name>Qual</name><value>1</value></qualifier><qualifier><name>Failed Filters</name><value>PASS</value></qualifier><qualifier><name>Combined Depth</name><value>1470</value></qualifier><qualifier><name>Allele frequency</name><value>0.041497</value></qualifier><qualifier><name>Strand bias</name><value>87</value></qualifier><qualifier><name>DP4</name><value>638,768,51,10</value></qualifier></qualifiers></annotation><annotation><description>T</description><type>Polymorphism</type><intervals><interval><minimumIndex>4121440</minimumIndex><maximumIndex>4121440</maximumIndex><direction>none</direction></interval></intervals><qualifiers><qualifier><name>Reference Nucleotide(s)</name><value>G</value></qualifier><qualifier><name>Variant Nucleotide(s)</name><value>T</value></qualifier><qualifier><name>Change</name><value>G -&gt; T</value></qualifier><qualifier><name>Polymorphism Type</name><value>Substitution</value></qualifier><qualifier><name>Qual</name><value>14</value></qualifier><qualifier><name>Failed Filters</name><value>PASS</value></qualifier><qualifier><name>Combined Depth</name><value>1488</value></qualifier><qualifier><name>Allele frequency</name><value>0.038978</value></qualifier><qualifier><name>Strand bias</name><value>5</value></qualifier><qualifier><name>DP4</name><value>680,748,32,26</value></qualifier></qualifiers></annotation><annotation><description>T</description><type>Polymorphism</type><intervals><interval><minimumIndex>4243909</minimumIndex><maximumIndex>4243909</maximumIndex><direction>none</direction></interval></intervals><qualifiers><qualifier><name>Reference Nucleotide(s)</name><value>G</value></qualifier><qualifier><name>Variant Nucleotide(s)</name><value>T</value></qualifier><qualifier><name>Change</name><value>G -&gt; T</value></qualifier><qualifier><name>Polymorphism Type</name><value>Substitution</value></qualifier><qualifier><name>Qual</name><value>6</value></qualifier><qualifier><name>Failed Filters</name><value>PASS</value></qualifier><qualifier><name>Combined Depth</name><value>1764</value></qualifier><qualifier><name>Allele frequency</name><value>0.054989</value></qualifier><qualifier><name>Strand bias</name><value>168</value></qualifier><qualifier><name>DP4</name><value>980,686,15,82</value></qualifier></qualifiers></annotation><annotation><description>A</description><type>Polymorphism</type><intervals><interval><minimumIndex>4243916</minimumIndex><maximumIndex>4243916</maximumIndex><direction>none</direction></interval></intervals><qualifiers><qualifier><name>Reference Nucleotide(s)</name><value>C</value></qualifier><qualifier><name>Variant Nucleotide(s)</name><value>A</value></qualifier><qualifier><name>Change</name><value>C -&gt; A</value></qualifier><qualifier><name>Polymorphism Type</name><value>Substitution</value></qualifier><qualifier><name>Qual</name><value>9</value></qualifier><qualifier><name>Failed Filters</name><value>PASS</value></qualifier><qualifier><name>Combined Depth</name><value>1773</value></qualifier><qualifier><name>Allele frequency</name><value>0.033841</value></qualifier><qualifier><name>Strand bias</name><value>45</value></qualifier><qualifier><name>DP4</name><value>990,721,18,42</value></qualifier></qualifiers></annotation><annotation><description /><type>Polymorphism</type><intervals><interval><minimumIndex>4278022</minimumIndex><maximumIndex>4278022</maximumIndex><direction>none</direction></interval></intervals><qualifiers><qualifier><name>Reference Nucleotide(s)</name><value>A</value></qualifier><qualifier><name>Variant Nucleotide(s)</name><value /></qualifier><qualifier><name>Change</name><value>-A</value></qualifier><qualifier><name>Polymorphism Type</name><value>Deletion</value></qualifier><qualifier><name>Qual</name><value>1</value></qualifier><qualifier><name>Failed Filters</name><value>PASS</value></qualifier><qualifier><name>Combined Depth</name><value>1656</value></qualifier><qualifier><name>Allele frequency</name><value>0.004227</value></qualifier><qualifier><name>Strand bias</name><value>0</value></qualifier><qualifier><name>DP4</name><value>860,818,4,3</value></qualifier><qualifier><name>HRUN</name><value>5</value></qualifier></qualifiers></annotation><annotation><description>T</description><type>Polymorphism</type><intervals><interval><minimumIndex>4380521</minimumIndex><maximumIndex>4380521</maximumIndex><direction>none</direction></interval></intervals><qualifiers><qualifier><name>Reference Nucleotide(s)</name><value>C</value></qualifier><qualifier><name>Variant Nucleotide(s)</name><value>T</value></qualifier><qualifier><name>Change</name><value>C -&gt; T</value></qualifier><qualifier><name>Polymorphism Type</name><value>Substitution</value></qualifier><qualifier><name>Qual</name><value>1</value></qualifier><qualifier><name>Failed Filters</name><value>PASS</value></qualifier><qualifier><name>Combined Depth</name><value>1728</value></qualifier><qualifier><name>Allele frequency</name><value>0.008681</value></qualifier><qualifier><name>Strand bias</name><value>2</value></qualifier><qualifier><name>DP4</name><value>889,823,9,6</value></qualifier></qualifiers></annotation><annotation><description /><type>Polymorphism</type><intervals><interval><minimumIndex>4380524</minimumIndex><maximumIndex>4380524</maximumIndex><direction>none</direction></interval></intervals><qualifiers><qualifier><name>Reference Nucleotide(s)</name><value>G</value></qualifier><qualifier><name>Variant Nucleotide(s)</name><value /></qualifier><qualifier><name>Change</name><value>-G</value></qualifier><qualifier><name>Polymorphism Type</name><value>Deletion</value></qualifier><qualifier><name>Qual</name><value>3</value></qualifier><qualifier><name>Failed Filters</name><value>PASS</value></qualifier><qualifier><name>Combined Depth</name><value>1714</value></qualifier><qualifier><name>Allele frequency</name><value>0.006418</value></qualifier><qualifier><name>Strand bias</name><value>0</value></qualifier><qualifier><name>DP4</name><value>899,823,6,5</value></qualifier><qualifier><name>HRUN</name><value>4</value></qualifier></qualifiers></annotation><annotation><description /><type>Polymorphism</type><intervals><interval><minimumIndex>4380640</minimumIndex><maximumIndex>4380640</maximumIndex><direction>none</direction></interval></intervals><qualifiers><qualifier><name>Reference Nucleotide(s)</name><value>C</value></qualifier><qualifier><name>Variant Nucleotide(s)</name><value /></qualifier><qualifier><name>Change</name><value>-C</value></qualifier><qualifier><name>Polymorphism Type</name><value>Deletion</value></qualifier><qualifier><name>Qual</name><value>1</value></qualifier><qualifier><name>Failed Filters</name><value>PASS</value></qualifier><qualifier><name>Combined Depth</name><value>1616</value></qualifier><qualifier><name>Allele frequency</name><value>0.006807</value></qualifier><qualifier><name>Strand bias</name><value>6</value></qualifier><qualifier><name>DP4</name><value>776,832,3,8</value></qualifier><qualifier><name>HRUN</name><value>4</value></qualifier></qualifiers></annotation><annotation><description /><type>Polymorphism</type><intervals><interval><minimumIndex>4380691</minimumIndex><maximumIndex>4380691</maximumIndex><direction>none</direction></interval></intervals><qualifiers><qualifier><name>Reference Nucleotide(s)</name><value>A</value></qualifier><qualifier><name>Variant Nucleotide(s)</name><value /></qualifier><qualifier><name>Change</name><value>-A</value></qualifier><qualifier><name>Polymorphism Type</name><value>Deletion</value></qualifier><qualifier><name>Qual</name><value>5</value></qualifier><qualifier><name>Failed Filters</name><value>PASS</value></qualifier><qualifier><name>Combined Depth</name><value>1591</value></qualifier><qualifier><name>Allele frequency</name><value>0.005657</value></qualifier><qualifier><name>Strand bias</name><value>4</value></qualifier><qualifier><name>DP4</name><value>750,842,6,3</value></qualifier><qualifier><name>HRUN</name><value>5</value></qualifier></qualifiers></annotation><annotation><description>A</description><type>Polymorphism</type><intervals><interval><minimumIndex>4380804</minimumIndex><maximumIndex>4380804</maximumIndex><direction>none</direction></interval></intervals><qualifiers><qualifier><name>Reference Nucleotide(s)</name><value>C</value></qualifier><qualifier><name>Variant Nucleotide(s)</name><value>A</value></qualifier><qualifier><name>Change</name><value>C -&gt; A</value></qualifier><qualifier><name>Polymorphism Type</name><value>Substitution</value></qualifier><qualifier><name>Qual</name><value>1</value></qualifier><qualifier><name>Failed Filters</name><value>PASS</value></qualifier><qualifier><name>Combined Depth</name><value>1503</value></qualifier><qualifier><name>Allele frequency</name><value>0.013307</value></qualifier><qualifier><name>Strand bias</name><value>0</value></qualifier><qualifier><name>DP4</name><value>744,739,10,10</value></qualifier></qualifiers></annotation><annotation><description /><type>Polymorphism</type><intervals><interval><minimumIndex>4381316</minimumIndex><maximumIndex>4381316</maximumIndex><direction>none</direction></interval></intervals><qualifiers><qualifier><name>Reference Nucleotide(s)</name><value>T</value></qualifier><qualifier><name>Variant Nucleotide(s)</name><value /></qualifier><qualifier><name>Change</name><value>-T</value></qualifier><qualifier><name>Polymorphism Type</name><value>Deletion</value></qualifier><qualifier><name>Qual</name><value>4</value></qualifier><qualifier><name>Failed Filters</name><value>PASS</value></qualifier><qualifier><name>Combined Depth</name><value>1773</value></qualifier><qualifier><name>Allele frequency</name><value>0.008460</value></qualifier><qualifier><name>Strand bias</name><value>9</value></qualifier><qualifier><name>DP4</name><value>845,918,4,11</value></qualifier><qualifier><name>HRUN</name><value>5</value></qualifier></qualifiers></annotation><annotation><description>G</description><type>Polymorphism</type><intervals><interval><minimumIndex>4411145</minimumIndex><maximumIndex>4411145</maximumIndex><direction>none</direction></interval></intervals><qualifiers><qualifier><name>Reference Nucleotide(s)</name><value>T</value></qualifier><qualifier><name>Variant Nucleotide(s)</name><value>G</value></qualifier><qualifier><name>Change</name><value>T -&gt; G</value></qualifier><qualifier><name>Polymorphism Type</name><value>Substitution</value></qualifier><qualifier><name>Qual</name><value>34</value></qualifier><qualifier><name>Failed Filters</name><value>PASS</value></qualifier><qualifier><name>Combined Depth</name><value>1848</value></qualifier><qualifier><name>Allele frequency</name><value>0.065476</value></qualifier><qualifier><name>Strand bias</name><value>127</value></qualifier><qualifier><name>DP4</name><value>713,999,92,29</value></qualifier></qualifiers></annotation><annotation><description>T</description><type>Polymorphism</type><intervals><interval><minimumIndex>4462183</minimumIndex><maximumIndex>4462183</maximumIndex><direction>none</direction></interval></intervals><qualifiers><qualifier><name>Reference Nucleotide(s)</name><value>G</value></qualifier><qualifier><name>Variant Nucleotide(s)</name><value>T</value></qualifier><qualifier><name>Change</name><value>G -&gt; T</value></qualifier><qualifier><name>Polymorphism Type</name><value>Substitution</value></qualifier><qualifier><name>Qual</name><value>17</value></qualifier><qualifier><name>Failed Filters</name><value>PASS</value></qualifier><qualifier><name>Combined Depth</name><value>1384</value></qualifier><qualifier><name>Allele frequency</name><value>0.052023</value></qualifier><qualifier><name>Strand bias</name><value>58</value></qualifier><qualifier><name>DP4</name><value>713,598,18,54</value></qualifier></qualifiers></annotation><annotation><description /><type>Polymorphism</type><intervals><interval><minimumIndex>4518699</minimumIndex><maximumIndex>4518699</maximumIndex><direction>none</direction></interval></intervals><qualifiers><qualifier><name>Reference Nucleotide(s)</name><value>T</value></qualifier><qualifier><name>Variant Nucleotide(s)</name><value /></qualifier><qualifier><name>Change</name><value>-T</value></qualifier><qualifier><name>Polymorphism Type</name><value>Deletion</value></qualifier><qualifier><name>Qual</name><value>2</value></qualifier><qualifier><name>Failed Filters</name><value>PASS</value></qualifier><qualifier><name>Combined Depth</name><value>1569</value></qualifier><qualifier><name>Allele frequency</name><value>0.005099</value></qualifier><qualifier><name>Strand bias</name><value>0</value></qualifier><qualifier><name>DP4</name><value>727,846,4,4</value></qualifier><qualifier><name>HRUN</name><value>5</value></qualifier></qualifiers></annotation><annotation><description>T</description><type>Polymorphism</type><intervals><interval><minimumIndex>4532813</minimumIndex><maximumIndex>4532813</maximumIndex><direction>none</direction></interval></intervals><qualifiers><qualifier><name>Reference Nucleotide(s)</name><value>A</value></qualifier><qualifier><name>Variant Nucleotide(s)</name><value>T</value></qualifier><qualifier><name>Change</name><value>A -&gt; T</value></qualifier><qualifier><name>Polymorphism Type</name><value>Substitution</value></qualifier><qualifier><name>Qual</name><value>5</value></qualifier><qualifier><name>Failed Filters</name><value>PASS</value></qualifier><qualifier><name>Combined Depth</name><value>1327</value></qualifier><qualifier><name>Allele frequency</name><value>0.037679</value></qualifier><qualifier><name>Strand bias</name><value>50</value></qualifier><qualifier><name>DP4</name><value>668,608,10,40</value></qualifier></qualifiers></annotation><annotation><description>T</description><type>Polymorphism</type><intervals><interval><minimumIndex>4596127</minimumIndex><maximumIndex>4596127</maximumIndex><direction>none</direction></interval></intervals><qualifiers><qualifier><name>Reference Nucleotide(s)</name><value>G</value></qualifier><qualifier><name>Variant Nucleotide(s)</name><value>T</value></qualifier><qualifier><name>Change</name><value>G -&gt; T</value></qualifier><qualifier><name>Polymorphism Type</name><value>Substitution</value></qualifier><qualifier><name>Qual</name><value>4</value></qualifier><qualifier><name>Failed Filters</name><value>PASS</value></qualifier><qualifier><name>Combined Depth</name><value>1297</value></qualifier><qualifier><name>Allele frequency</name><value>0.070933</value></qualifier><qualifier><name>Strand bias</name><value>161</value></qualifier><qualifier><name>DP4</name><value>734,432,17,75</value></qualifier></qualifiers></annotation><annotation><description>C</description><type>Polymorphism</type><intervals><interval><minimumIndex>4603125</minimumIndex><maximumIndex>4603125</maximumIndex><direction>none</direction></interval></intervals><qualifiers><qualifier><name>Reference Nucleotide(s)</name><value>A</value></qualifier><qualifier><name>Variant Nucleotide(s)</name><value>C</value></qualifier><qualifier><name>Change</name><value>A -&gt; C</value></qualifier><qualifier><name>Polymorphism Type</name><value>Substitution</value></qualifier><qualifier><name>Qual</name><value>5</value></qualifier><qualifier><name>Failed Filters</name><value>PASS</value></qualifier><qualifier><name>Combined Depth</name><value>1142</value></qualifier><qualifier><name>Allele frequency</name><value>0.051664</value></qualifier><qualifier><name>Strand bias</name><value>99</value></qualifier><qualifier><name>DP4</name><value>419,660,48,11</value></qualifier></qualifiers></annotation><annotation><description>A</description><type>Polymorphism</type><intervals><interval><minimumIndex>169938</minimumIndex><maximumIndex>169938</maximumIndex><direction>none</direction></interval></intervals><qualifiers><qualifier><name>Reference Nucleotide(s)</name><value>C</value></qualifier><qualifier><name>Variant Nucleotide(s)</name><value>A</value></qualifier><qualifier><name>Change</name><value>C -&gt; A</value></qualifier><qualifier><name>Polymorphism Type</name><value>Substitution</value></qualifier><qualifier><name>Qual</name><value>13</value></qualifier><qualifier><name>Failed Filters</name><value>PASS</value></qualifier><qualifier><name>Combined Depth</name><value>956</value></qualifier><qualifier><name>Allele frequency</name><value>0.067992</value></qualifier><qualifier><name>Strand bias</name><value>130</value></qualifier><qualifier><name>DP4</name><value>336,554,55,10</value></qualifier></qualifiers></annotation><annotation><description /><type>Polymorphism</type><intervals><interval><minimumIndex>348121</minimumIndex><maximumIndex>348121</maximumIndex><direction>none</direction></interval></intervals><qualifiers><qualifier><name>Reference Nucleotide(s)</name><value>A</value></qualifier><qualifier><name>Variant Nucleotide(s)</name><value /></qualifier><qualifier><name>Change</name><value>-A</value></qualifier><qualifier><name>Polymorphism Type</name><value>Deletion</value></qualifier><qualifier><name>Qual</name><value>3</value></qualifier><qualifier><name>Failed Filters</name><value>PASS</value></qualifier><qualifier><name>Combined Depth</name><value>1366</value></qualifier><qualifier><name>Allele frequency</name><value>0.005124</value></qualifier><qualifier><name>Strand bias</name><value>1</value></qualifier><qualifier><name>DP4</name><value>665,703,4,3</value></qualifier><qualifier><name>HRUN</name><value>5</value></qualifier></qualifiers></annotation><annotation><description>AAAAA</description><type>Polymorphism</type><intervals><interval><minimumIndex>630707</minimumIndex><maximumIndex>630706</maximumIndex><direction>none</direction></interval></intervals><qualifiers><qualifier><name>Reference Nucleotide(s)</name><value /></qualifier><qualifier><name>Variant Nucleotide(s)</name><value>AAAAA</value></qualifier><qualifier><name>Change</name><value>+AAAAA</value></qualifier><qualifier><name>Polymorphism Type</name><value>Insertion</value></qualifier><qualifier><name>Qual</name><value>2</value></qualifier><qualifier><name>Failed Filters</name><value>PASS</value></qualifier><qualifier><name>Combined Depth</name><value>1210</value></qualifier><qualifier><name>Allele frequency</name><value>0.004959</value></qualifier><qualifier><name>Strand bias</name><value>0</value></qualifier><qualifier><name>DP4</name><value>625,587,3,3</value></qualifier><qualifier><name>HRUN</name><value>3</value></qualifier></qualifiers></annotation><annotation><description>T</description><type>Polymorphism</type><intervals><interval><minimumIndex>687458</minimumIndex><maximumIndex>687458</maximumIndex><direction>none</direction></interval></intervals><qualifiers><qualifier><name>Reference Nucleotide(s)</name><value>G</value></qualifier><qualifier><name>Variant Nucleotide(s)</name><value>T</value></qualifier><qualifier><name>Change</name><value>G -&gt; T</value></qualifier><qualifier><name>Polymorphism Type</name><value>Substitution</value></qualifier><qualifier><name>Qual</name><value>1</value></qualifier><qualifier><name>Failed Filters</name><value>PASS</value></qualifier><qualifier><name>Combined Depth</name><value>1327</value></qualifier><qualifier><name>Allele frequency</name><value>0.016579</value></qualifier><qualifier><name>Strand bias</name><value>10</value></qualifier><qualifier><name>DP4</name><value>707,598,16,6</value></qualifier></qualifiers></annotation><annotation><description>A</description><type>Polymorphism</type><intervals><interval><minimumIndex>687527</minimumIndex><maximumIndex>687527</maximumIndex><direction>none</direction></interval></intervals><qualifiers><qualifier><name>Reference Nucleotide(s)</name><value>G</value></qualifier><qualifier><name>Variant Nucleotide(s)</name><value>A</value></qualifier><qualifier><name>Change</name><value>G -&gt; A</value></qualifier><qualifier><name>Polymorphism Type</name><value>Substitution</value></qualifier><qualifier><name>Qual</name><value>1</value></qualifier><qualifier><name>Failed Filters</name><value>PASS</value></qualifier><qualifier><name>Combined Depth</name><value>1312</value></qualifier><qualifier><name>Allele frequency</name><value>0.027439</value></qualifier><qualifier><name>Strand bias</name><value>3</value></qualifier><qualifier><name>DP4</name><value>624,652,20,16</value></qualifier></qualifiers></annotation><annotation><description>TTA</description><type>Polymorphism</type><intervals><interval><minimumIndex>929374</minimumIndex><maximumIndex>929373</maximumIndex><direction>none</direction></interval></intervals><qualifiers><qualifier><name>Reference Nucleotide(s)</name><value /></qualifier><qualifier><name>Variant Nucleotide(s)</name><value>TTA</value></qualifier><qualifier><name>Change</name><value>+TTA</value></qualifier><qualifier><name>Polymorphism Type</name><value>Insertion</value></qualifier><qualifier><name>Qual</name><value>1</value></qualifier><qualifier><name>Failed Filters</name><value>PASS</value></qualifier><qualifier><name>Combined Depth</name><value>1387</value></qualifier><qualifier><name>Allele frequency</name><value>0.007210</value></qualifier><qualifier><name>Strand bias</name><value>0</value></qualifier><qualifier><name>DP4</name><value>748,648,5,5</value></qualifier><qualifier><name>HRUN</name><value>1</value></qualifier></qualifiers></annotation><annotation><description>A</description><type>Polymorphism</type><intervals><interval><minimumIndex>1191664</minimumIndex><maximumIndex>1191664</maximumIndex><direction>none</direction></interval></intervals><qualifiers><qualifier><name>Reference Nucleotide(s)</name><value>G</value></qualifier><qualifier><name>Variant Nucleotide(s)</name><value>A</value></qualifier><qualifier><name>Change</name><value>G -&gt; A</value></qualifier><qualifier><name>Polymorphism Type</name><value>Substitution</value></qualifier><qualifier><name>Qual</name><value>2</value></qualifier><qualifier><name>Failed Filters</name><value>PASS</value></qualifier><qualifier><name>Combined Depth</name><value>1190</value></qualifier><qualifier><name>Allele frequency</name><value>0.105042</value></qualifier><qualifier><name>Strand bias</name><value>147</value></qualifier><qualifier><name>DP4</name><value>516,543,106,19</value></qualifier></qualifiers></annotation><annotation><description>G</description><type>Polymorphism</type><intervals><interval><minimumIndex>1203245</minimumIndex><maximumIndex>1203245</maximumIndex><direction>none</direction></interval></intervals><qualifiers><qualifier><name>Reference Nucleotide(s)</name><value>C</value></qualifier><qualifier><name>Variant Nucleotide(s)</name><value>G</value></qualifier><qualifier><name>Change</name><value>C -&gt; G</value></qualifier><qualifier><name>Polymorphism Type</name><value>Substitution</value></qualifier><qualifier><name>Qual</name><value>10</value></qualifier><qualifier><name>Failed Filters</name><value>PASS</value></qualifier><qualifier><name>Combined Depth</name><value>1287</value></qualifier><qualifier><name>Allele frequency</name><value>0.146853</value></qualifier><qualifier><name>Strand bias</name><value>266</value></qualifier><qualifier><name>DP4</name><value>462,635,158,31</value></qualifier></qualifiers></annotation><annotation><description>G</description><type>Polymorphism</type><intervals><interval><minimumIndex>1391500</minimumIndex><maximumIndex>1391500</maximumIndex><direction>none</direction></interval></intervals><qualifiers><qualifier><name>Reference Nucleotide(s)</name><value>C</value></qualifier><qualifier><name>Variant Nucleotide(s)</name><value>G</value></qualifier><qualifier><name>Change</name><value>C -&gt; G</value></qualifier><qualifier><name>Polymorphism Type</name><value>Substitution</value></qualifier><qualifier><name>Qual</name><value>17</value></qualifier><qualifier><name>Failed Filters</name><value>PASS</value></qualifier><qualifier><name>Combined Depth</name><value>1390</value></qualifier><qualifier><name>Allele frequency</name><value>0.085612</value></qualifier><qualifier><name>Strand bias</name><value>105</value></qualifier><qualifier><name>DP4</name><value>662,605,25,94</value></qualifier></qualifiers></annotation><annotation><description>G</description><type>Polymorphism</type><intervals><interval><minimumIndex>1924035</minimumIndex><maximumIndex>1924034</maximumIndex><direction>none</direction></interval></intervals><qualifiers><qualifier><name>Reference Nucleotide(s)</name><value /></qualifier><qualifier><name>Variant Nucleotide(s)</name><value>G</value></qualifier><qualifier><name>Change</name><value>+G</value></qualifier><qualifier><name>Polymorphism Type</name><value>Insertion</value></qualifier><qualifier><name>Qual</name><value>3</value></qualifier><qualifier><name>Failed Filters</name><value>PASS</value></qualifier><qualifier><name>Combined Depth</name><value>1334</value></qualifier><qualifier><name>Allele frequency</name><value>0.004498</value></qualifier><qualifier><name>Strand bias</name><value>0</value></qualifier><qualifier><name>DP4</name><value>671,663,3,3</value></qualifier><qualifier><name>HRUN</name><value>1</value></qualifier></qualifiers></annotation><annotation><description>T</description><type>Polymorphism</type><intervals><interval><minimumIndex>2170749</minimumIndex><maximumIndex>2170749</maximumIndex><direction>none</direction></interval></intervals><qualifiers><qualifier><name>Reference Nucleotide(s)</name><value>G</value></qualifier><qualifier><name>Variant Nucleotide(s)</name><value>T</value></qualifier><qualifier><name>Change</name><value>G -&gt; T</value></qualifier><qualifier><name>Polymorphism Type</name><value>Substitution</value></qualifier><qualifier><name>Qual</name><value>27</value></qualifier><qualifier><name>Failed Filters</name><value>PASS</value></qualifier><qualifier><name>Combined Depth</name><value>775</value></qualifier><qualifier><name>Allele frequency</name><value>0.166452</value></qualifier><qualifier><name>Strand bias</name><value>195</value></qualifier><qualifier><name>DP4</name><value>369,270,20,113</value></qualifier></qualifiers></annotation><annotation><description>T</description><type>Polymorphism</type><intervals><interval><minimumIndex>2332544</minimumIndex><maximumIndex>2332544</maximumIndex><direction>none</direction></interval></intervals><qualifiers><qualifier><name>Reference Nucleotide(s)</name><value>G</value></qualifier><qualifier><name>Variant Nucleotide(s)</name><value>T</value></qualifier><qualifier><name>Change</name><value>G -&gt; T</value></qualifier><qualifier><name>Polymorphism Type</name><value>Substitution</value></qualifier><qualifier><name>Qual</name><value>1</value></qualifier><qualifier><name>Failed Filters</name><value>PASS</value></qualifier><qualifier><name>Combined Depth</name><value>1491</value></qualifier><qualifier><name>Allele frequency</name><value>0.011402</value></qualifier><qualifier><name>Strand bias</name><value>0</value></qualifier><qualifier><name>DP4</name><value>780,694,10,7</value></qualifier></qualifiers></annotation><annotation><description>G</description><type>Polymorphism</type><intervals><interval><minimumIndex>2332545</minimumIndex><maximumIndex>2332545</maximumIndex><direction>none</direction></interval></intervals><qualifiers><qualifier><name>Reference Nucleotide(s)</name><value>C</value></qualifier><qualifier><name>Variant Nucleotide(s)</name><value>G</value></qualifier><qualifier><name>Change</name><value>C -&gt; G</value></qualifier><qualifier><name>Polymorphism Type</name><value>Substitution</value></qualifier><qualifier><name>Qual</name><value>1</value></qualifier><qualifier><name>Failed Filters</name><value>PASS</value></qualifier><qualifier><name>Combined Depth</name><value>1492</value></qualifier><qualifier><name>Allele frequency</name><value>0.017426</value></qualifier><qualifier><name>Strand bias</name><value>7</value></qualifier><qualifier><name>DP4</name><value>782,683,10,16</value></qualifier></qualifiers></annotation><annotation><description>C</description><type>Polymorphism</type><intervals><interval><minimumIndex>2332640</minimumIndex><maximumIndex>2332640</maximumIndex><direction>none</direction></interval></intervals><qualifiers><qualifier><name>Reference Nucleotide(s)</name><value>T</value></qualifier><qualifier><name>Variant Nucleotide(s)</name><value>C</value></qualifier><qualifier><name>Change</name><value>T -&gt; C</value></qualifier><qualifier><name>Polymorphism Type</name><value>Substitution</value></qualifier><qualifier><name>Qual</name><value>2</value></qualifier><qualifier><name>Failed Filters</name><value>PASS</value></qualifier><qualifier><name>Combined Depth</name><value>1457</value></qualifier><qualifier><name>Allele frequency</name><value>0.013040</value></qualifier><qualifier><name>Strand bias</name><value>9</value></qualifier><qualifier><name>DP4</name><value>708,726,13,6</value></qualifier></qualifiers></annotation><annotation><description>A</description><type>Polymorphism</type><intervals><interval><minimumIndex>2463938</minimumIndex><maximumIndex>2463938</maximumIndex><direction>none</direction></interval></intervals><qualifiers><qualifier><name>Reference Nucleotide(s)</name><value>C</value></qualifier><qualifier><name>Variant Nucleotide(s)</name><value>A</value></qualifier><qualifier><name>Change</name><value>C -&gt; A</value></qualifier><qualifier><name>Polymorphism Type</name><value>Substitution</value></qualifier><qualifier><name>Qual</name><value>3</value></qualifier><qualifier><name>Failed Filters</name><value>PASS</value></qualifier><qualifier><name>Combined Depth</name><value>760</value></qualifier><qualifier><name>Allele frequency</name><value>0.057895</value></qualifier><qualifier><name>Strand bias</name><value>15</value></qualifier><qualifier><name>DP4</name><value>279,437,25,19</value></qualifier></qualifiers></annotation><annotation><description>A</description><type>Polymorphism</type><intervals><interval><minimumIndex>2738935</minimumIndex><maximumIndex>2738935</maximumIndex><direction>none</direction></interval></intervals><qualifiers><qualifier><name>Reference Nucleotide(s)</name><value>G</value></qualifier><qualifier><name>Variant Nucleotide(s)</name><value>A</value></qualifier><qualifier><name>Change</name><value>G -&gt; A</value></qualifier><qualifier><name>Polymorphism Type</name><value>Substitution</value></qualifier><qualifier><name>Qual</name><value>1</value></qualifier><qualifier><name>Failed Filters</name><value>PASS</value></qualifier><qualifier><name>Combined Depth</name><value>1278</value></qualifier><qualifier><name>Allele frequency</name><value>0.012520</value></qualifier><qualifier><name>Strand bias</name><value>4</value></qualifier><qualifier><name>DP4</name><value>634,627,6,10</value></qualifier></qualifiers></annotation><annotation><description>CTGCC</description><type>Polymorphism</type><intervals><interval><minimumIndex>2739110</minimumIndex><maximumIndex>2739109</maximumIndex><direction>none</direction></interval></intervals><qualifiers><qualifier><name>Reference Nucleotide(s)</name><value /></qualifier><qualifier><name>Variant Nucleotide(s)</name><value>CTGCC</value></qualifier><qualifier><name>Change</name><value>+CTGCC</value></qualifier><qualifier><name>Polymorphism Type</name><value>Insertion</value></qualifier><qualifier><name>Qual</name><value>1</value></qualifier><qualifier><name>Failed Filters</name><value>PASS</value></qualifier><qualifier><name>Combined Depth</name><value>1238</value></qualifier><qualifier><name>Allele frequency</name><value>0.012924</value></qualifier><qualifier><name>Strand bias</name><value>2</value></qualifier><qualifier><name>DP4</name><value>613,625,9,7</value></qualifier><qualifier><name>HRUN</name><value>1</value></qualifier></qualifiers></annotation><annotation><description>G</description><type>Polymorphism</type><intervals><interval><minimumIndex>2832598</minimumIndex><maximumIndex>2832598</maximumIndex><direction>none</direction></interval></intervals><qualifiers><qualifier><name>Reference Nucleotide(s)</name><value>T</value></qualifier><qualifier><name>Variant Nucleotide(s)</name><value>G</value></qualifier><qualifier><name>Change</name><value>T -&gt; G</value></qualifier><qualifier><name>Polymorphism Type</name><value>Substitution</value></qualifier><qualifier><name>Qual</name><value>18</value></qualifier><qualifier><name>Failed Filters</name><value>PASS</value></qualifier><qualifier><name>Combined Depth</name><value>1068</value></qualifier><qualifier><name>Allele frequency</name><value>0.058052</value></qualifier><qualifier><name>Strand bias</name><value>109</value></qualifier><qualifier><name>DP4</name><value>352,651,49,13</value></qualifier></qualifiers></annotation><annotation><description /><type>Polymorphism</type><intervals><interval><minimumIndex>3264821</minimumIndex><maximumIndex>3264821</maximumIndex><direction>none</direction></interval></intervals><qualifiers><qualifier><name>Reference Nucleotide(s)</name><value>T</value></qualifier><qualifier><name>Variant Nucleotide(s)</name><value /></qualifier><qualifier><name>Change</name><value>-T</value></qualifier><qualifier><name>Polymorphism Type</name><value>Deletion</value></qualifier><qualifier><name>Qual</name><value>2</value></qualifier><qualifier><name>Failed Filters</name><value>PASS</value></qualifier><qualifier><name>Combined Depth</name><value>1561</value></qualifier><qualifier><name>Allele frequency</name><value>0.003844</value></qualifier><qualifier><name>Strand bias</name><value>3</value></qualifier><qualifier><name>DP4</name><value>727,836,4,2</value></qualifier><qualifier><name>HRUN</name><value>5</value></qualifier></qualifiers></annotation><annotation><description /><type>Polymorphism</type><intervals><interval><minimumIndex>3306487</minimumIndex><maximumIndex>3306487</maximumIndex><direction>none</direction></interval></intervals><qualifiers><qualifier><name>Reference Nucleotide(s)</name><value>T</value></qualifier><qualifier><name>Variant Nucleotide(s)</name><value /></qualifier><qualifier><name>Change</name><value>-T</value></qualifier><qualifier><name>Polymorphism Type</name><value>Deletion</value></qualifier><qualifier><name>Qual</name><value>3</value></qualifier><qualifier><name>Failed Filters</name><value>PASS</value></qualifier><qualifier><name>Combined Depth</name><value>1844</value></qualifier><qualifier><name>Allele frequency</name><value>0.003254</value></qualifier><qualifier><name>Strand bias</name><value>0</value></qualifier><qualifier><name>DP4</name><value>966,888,3,3</value></qualifier><qualifier><name>HRUN</name><value>5</value></qualifier></qualifiers></annotation><annotation><description /><type>Polymorphism</type><intervals><interval><minimumIndex>3599357</minimumIndex><maximumIndex>3599357</maximumIndex><direction>none</direction></interval></intervals><qualifiers><qualifier><name>Reference Nucleotide(s)</name><value>T</value></qualifier><qualifier><name>Variant Nucleotide(s)</name><value /></qualifier><qualifier><name>Change</name><value>-T</value></qualifier><qualifier><name>Polymorphism Type</name><value>Deletion</value></qualifier><qualifier><name>Qual</name><value>2</value></qualifier><qualifier><name>Failed Filters</name><value>PASS</value></qualifier><qualifier><name>Combined Depth</name><value>1543</value></qualifier><qualifier><name>Allele frequency</name><value>0.003889</value></qualifier><qualifier><name>Strand bias</name><value>0</value></qualifier><qualifier><name>DP4</name><value>720,825,3,3</value></qualifier><qualifier><name>HRUN</name><value>5</value></qualifier></qualifiers></annotation><annotation><description>C</description><type>Polymorphism</type><intervals><interval><minimumIndex>3721469</minimumIndex><maximumIndex>3721469</maximumIndex><direction>none</direction></interval></intervals><qualifiers><qualifier><name>Reference Nucleotide(s)</name><value>A</value></qualifier><qualifier><name>Variant Nucleotide(s)</name><value>C</value></qualifier><qualifier><name>Change</name><value>A -&gt; C</value></qualifier><qualifier><name>Polymorphism Type</name><value>Substitution</value></qualifier><qualifier><name>Qual</name><value>8</value></qualifier><qualifier><name>Failed Filters</name><value>PASS</value></qualifier><qualifier><name>Combined Depth</name><value>1487</value></qualifier><qualifier><name>Allele frequency</name><value>0.041022</value></qualifier><qualifier><name>Strand bias</name><value>121</value></qualifier><qualifier><name>DP4</name><value>457,946,48,13</value></qualifier></qualifiers></annotation><annotation><description>C</description><type>Polymorphism</type><intervals><interval><minimumIndex>3822339</minimumIndex><maximumIndex>3822339</maximumIndex><direction>none</direction></interval></intervals><qualifiers><qualifier><name>Reference Nucleotide(s)</name><value>A</value></qualifier><qualifier><name>Variant Nucleotide(s)</name><value>C</value></qualifier><qualifier><name>Change</name><value>A -&gt; C</value></qualifier><qualifier><name>Polymorphism Type</name><value>Substitution</value></qualifier><qualifier><name>Qual</name><value>10</value></qualifier><qualifier><name>Failed Filters</name><value>PASS</value></qualifier><qualifier><name>Combined Depth</name><value>975</value></qualifier><qualifier><name>Allele frequency</name><value>0.068718</value></qualifier><qualifier><name>Strand bias</name><value>60</value></qualifier><qualifier><name>DP4</name><value>470,435,55,12</value></qualifier></qualifiers></annotation><annotation><description>G</description><type>Polymorphism</type><intervals><interval><minimumIndex>3872082</minimumIndex><maximumIndex>3872082</maximumIndex><direction>none</direction></interval></intervals><qualifiers><qualifier><name>Reference Nucleotide(s)</name><value>T</value></qualifier><qualifier><name>Variant Nucleotide(s)</name><value>G</value></qualifier><qualifier><name>Change</name><value>T -&gt; G</value></qualifier><qualifier><name>Polymorphism Type</name><value>Substitution</value></qualifier><qualifier><name>Qual</name><value>1</value></qualifier><qualifier><name>Failed Filters</name><value>PASS</value></qualifier><qualifier><name>Combined Depth</name><value>1788</value></qualifier><qualifier><name>Allele frequency</name><value>0.049776</value></qualifier><qualifier><name>Strand bias</name><value>1</value></qualifier><qualifier><name>DP4</name><value>879,818,44,45</value></qualifier></qualifiers></annotation><annotation><description>T</description><type>Polymorphism</type><intervals><interval><minimumIndex>3872084</minimumIndex><maximumIndex>3872084</maximumIndex><direction>none</direction></interval></intervals><qualifiers><qualifier><name>Reference Nucleotide(s)</name><value>C</value></qualifier><qualifier><name>Variant Nucleotide(s)</name><value>T</value></qualifier><qualifier><name>Change</name><value>C -&gt; T</value></qualifier><qualifier><name>Polymorphism Type</name><value>Substitution</value></qualifier><qualifier><name>Qual</name><value>1</value></qualifier><qualifier><name>Failed Filters</name><value>PASS</value></qualifier><qualifier><name>Combined Depth</name><value>1790</value></qualifier><qualifier><name>Allele frequency</name><value>0.010056</value></qualifier><qualifier><name>Strand bias</name><value>1</value></qualifier><qualifier><name>DP4</name><value>913,858,8,10</value></qualifier></qualifiers></annotation><annotation><description>T</description><type>Polymorphism</type><intervals><interval><minimumIndex>4027518</minimumIndex><maximumIndex>4027518</maximumIndex><direction>none</direction></interval></intervals><qualifiers><qualifier><name>Reference Nucleotide(s)</name><value>A</value></qualifier><qualifier><name>Variant Nucleotide(s)</name><value>T</value></qualifier><qualifier><name>Change</name><value>A -&gt; T</value></qualifier><qualifier><name>Polymorphism Type</name><value>Substitution</value></qualifier><qualifier><name>Qual</name><value>11</value></qualifier><qualifier><name>Failed Filters</name><value>PASS</value></qualifier><qualifier><name>Combined Depth</name><value>1289</value></qualifier><qualifier><name>Allele frequency</name><value>0.047324</value></qualifier><qualifier><name>Strand bias</name><value>17</value></qualifier><qualifier><name>DP4</name><value>635,591,22,39</value></qualifier></qualifiers></annotation><annotation><description>AGAGA</description><type>Polymorphism</type><intervals><interval><minimumIndex>4273129</minimumIndex><maximumIndex>4273128</maximumIndex><direction>none</direction></interval></intervals><qualifiers><qualifier><name>Reference Nucleotide(s)</name><value /></qualifier><qualifier><name>Variant Nucleotide(s)</name><value>AGAGA</value></qualifier><qualifier><name>Change</name><value>+AGAGA</value></qualifier><qualifier><name>Polymorphism Type</name><value>Insertion</value></qualifier><qualifier><name>Qual</name><value>6</value></qualifier><qualifier><name>Failed Filters</name><value>PASS</value></qualifier><qualifier><name>Combined Depth</name><value>1218</value></qualifier><qualifier><name>Allele frequency</name><value>0.007389</value></qualifier><qualifier><name>Strand bias</name><value>2</value></qualifier><qualifier><name>DP4</name><value>681,535,4,5</value></qualifier><qualifier><name>HRUN</name><value>1</value></qualifier></qualifiers></annotation><annotation><description>AG</description><type>Polymorphism</type><intervals><interval><minimumIndex>4356834</minimumIndex><maximumIndex>4356833</maximumIndex><direction>none</direction></interval></intervals><qualifiers><qualifier><name>Reference Nucleotide(s)</name><value /></qualifier><qualifier><name>Variant Nucleotide(s)</name><value>AG</value></qualifier><qualifier><name>Change</name><value>+AG</value></qualifier><qualifier><name>Polymorphism Type</name><value>Insertion</value></qualifier><qualifier><name>Qual</name><value>3</value></qualifier><qualifier><name>Failed Filters</name><value>PASS</value></qualifier><qualifier><name>Combined Depth</name><value>1472</value></qualifier><qualifier><name>Allele frequency</name><value>0.004755</value></qualifier><qualifier><name>Strand bias</name><value>1</value></qualifier><qualifier><name>DP4</name><value>752,725,3,4</value></qualifier><qualifier><name>HRUN</name><value>1</value></qualifier></qualifiers></annotation><annotation><description>T</description><type>Polymorphism</type><intervals><interval><minimumIndex>4366584</minimumIndex><maximumIndex>4366584</maximumIndex><direction>none</direction></interval></intervals><qualifiers><qualifier><name>Reference Nucleotide(s)</name><value>G</value></qualifier><qualifier><name>Variant Nucleotide(s)</name><value>T</value></qualifier><qualifier><name>Change</name><value>G -&gt; T</value></qualifier><qualifier><name>Polymorphism Type</name><value>Substitution</value></qualifier><qualifier><name>Qual</name><value>24</value></qualifier><qualifier><name>Failed Filters</name><value>PASS</value></qualifier><qualifier><name>Combined Depth</name><value>1273</value></qualifier><qualifier><name>Allele frequency</name><value>0.050275</value></qualifier><qualifier><name>Strand bias</name><value>76</value></qualifier><qualifier><name>DP4</name><value>652,550,12,52</value></qualifier></qualifiers></annotation><annotation><description /><type>Polymorphism</type><intervals><interval><minimumIndex>4380387</minimumIndex><maximumIndex>4380400</maximumIndex><direction>none</direction></interval></intervals><qualifiers><qualifier><name>Reference Nucleotide(s)</name><value>CCCGGATAGCGCAG</value></qualifier><qualifier><name>Variant Nucleotide(s)</name><value /></qualifier><qualifier><name>Change</name><value>-CCCGGATAGCGCAG</value></qualifier><qualifier><name>Polymorphism Type</name><value>Deletion</value></qualifier><qualifier><name>Qual</name><value>1</value></qualifier><qualifier><name>Failed Filters</name><value>PASS</value></qualifier><qualifier><name>Combined Depth</name><value>1579</value></qualifier><qualifier><name>Allele frequency</name><value>0.005066</value></qualifier><qualifier><name>Strand bias</name><value>5</value></qualifier><qualifier><name>DP4</name><value>758,820,2,6</value></qualifier><qualifier><name>HRUN</name><value>3</value></qualifier></qualifiers></annotation><annotation><description /><type>Polymorphism</type><intervals><interval><minimumIndex>4380976</minimumIndex><maximumIndex>4380976</maximumIndex><direction>none</direction></interval></intervals><qualifiers><qualifier><name>Reference Nucleotide(s)</name><value>T</value></qualifier><qualifier><name>Variant Nucleotide(s)</name><value /></qualifier><qualifier><name>Change</name><value>-T</value></qualifier><qualifier><name>Polymorphism Type</name><value>Deletion</value></qualifier><qualifier><name>Qual</name><value>2</value></qualifier><qualifier><name>Failed Filters</name><value>PASS</value></qualifier><qualifier><name>Combined Depth</name><value>1567</value></qualifier><qualifier><name>Allele frequency</name><value>0.007020</value></qualifier><qualifier><name>Strand bias</name><value>1</value></qualifier><qualifier><name>DP4</name><value>781,786,6,5</value></qualifier><qualifier><name>HRUN</name><value>4</value></qualifier></qualifiers></annotation><annotation><description>C</description><type>Polymorphism</type><intervals><interval><minimumIndex>4381146</minimumIndex><maximumIndex>4381145</maximumIndex><direction>none</direction></interval></intervals><qualifiers><qualifier><name>Reference Nucleotide(s)</name><value /></qualifier><qualifier><name>Variant Nucleotide(s)</name><value>C</value></qualifier><qualifier><name>Change</name><value>+C</value></qualifier><qualifier><name>Polymorphism Type</name><value>Insertion</value></qualifier><qualifier><name>Qual</name><value>1</value></qualifier><qualifier><name>Failed Filters</name><value>PASS</value></qualifier><qualifier><name>Combined Depth</name><value>1474</value></qualifier><qualifier><name>Allele frequency</name><value>0.004749</value></qualifier><qualifier><name>Strand bias</name><value>0</value></qualifier><qualifier><name>DP4</name><value>733,740,3,4</value></qualifier><qualifier><name>HRUN</name><value>1</value></qualifier></qualifiers></annotation><annotation><description /><type>Polymorphism</type><intervals><interval><minimumIndex>4474332</minimumIndex><maximumIndex>4474332</maximumIndex><direction>none</direction></interval></intervals><qualifiers><qualifier><name>Reference Nucleotide(s)</name><value>T</value></qualifier><qualifier><name>Variant Nucleotide(s)</name><value /></qualifier><qualifier><name>Change</name><value>-T</value></qualifier><qualifier><name>Polymorphism Type</name><value>Deletion</value></qualifier><qualifier><name>Qual</name><value>2</value></qualifier><qualifier><name>Failed Filters</name><value>PASS</value></qualifier><qualifier><name>Combined Depth</name><value>1781</value></qualifier><qualifier><name>Allele frequency</name><value>0.003930</value></qualifier><qualifier><name>Strand bias</name><value>1</value></qualifier><qualifier><name>DP4</name><value>876,917,4,3</value></qualifier><qualifier><name>HRUN</name><value>4</value></qualifier></qualifiers></annotation><annotation><description>T</description><type>Polymorphism</type><intervals><interval><minimumIndex>4532498</minimumIndex><maximumIndex>4532498</maximumIndex><direction>none</direction></interval></intervals><qualifiers><qualifier><name>Reference Nucleotide(s)</name><value>A</value></qualifier><qualifier><name>Variant Nucleotide(s)</name><value>T</value></qualifier><qualifier><name>Change</name><value>A -&gt; T</value></qualifier><qualifier><name>Polymorphism Type</name><value>Substitution</value></qualifier><qualifier><name>Qual</name><value>2</value></qualifier><qualifier><name>Failed Filters</name><value>PASS</value></qualifier><qualifier><name>Combined Depth</name><value>986</value></qualifier><qualifier><name>Allele frequency</name><value>0.037525</value></qualifier><qualifier><name>Strand bias</name><value>32</value></qualifier><qualifier><name>DP4</name><value>438,505,28,9</value></qualifier></qualifiers></annotation><annotation><description>A</description><type>Polymorphism</type><intervals><interval><minimumIndex>4596114</minimumIndex><maximumIndex>4596114</maximumIndex><direction>none</direction></interval></intervals><qualifiers><qualifier><name>Reference Nucleotide(s)</name><value>C</value></qualifier><qualifier><name>Variant Nucleotide(s)</name><value>A</value></qualifier><qualifier><name>Change</name><value>C -&gt; A</value></qualifier><qualifier><name>Polymorphism Type</name><value>Substitution</value></qualifier><qualifier><name>Qual</name><value>27</value></qualifier><qualifier><name>Failed Filters</name><value>PASS</value></qualifier><qualifier><name>Combined Depth</name><value>1207</value></qualifier><qualifier><name>Allele frequency</name><value>0.042254</value></qualifier><qualifier><name>Strand bias</name><value>36</value></qualifier><qualifier><name>DP4</name><value>672,481,16,35</value></qualifier></qualifiers></annotation><annotation><description /><type>Polymorphism</type><intervals><interval><minimumIndex>2126</minimumIndex><maximumIndex>2126</maximumIndex><direction>none</direction></interval></intervals><qualifiers><qualifier><name>Reference Nucleotide(s)</name><value>A</value></qualifier><qualifier><name>Variant Nucleotide(s)</name><value /></qualifier><qualifier><name>Change</name><value>-A</value></qualifier><qualifier><name>Polymorphism Type</name><value>Deletion</value></qualifier><qualifier><name>Qual</name><value>2</value></qualifier><qualifier><name>Failed Filters</name><value>PASS</value></qualifier><qualifier><name>Combined Depth</name><value>1526</value></qualifier><qualifier><name>Allele frequency</name><value>0.005242</value></qualifier><qualifier><name>Strand bias</name><value>3</value></qualifier><qualifier><name>DP4</name><value>755,779,5,3</value></qualifier><qualifier><name>HRUN</name><value>5</value></qualifier></qualifiers></annotation><annotation><description>G</description><type>Polymorphism</type><intervals><interval><minimumIndex>635062</minimumIndex><maximumIndex>635062</maximumIndex><direction>none</direction></interval></intervals><qualifiers><qualifier><name>Reference Nucleotide(s)</name><value>T</value></qualifier><qualifier><name>Variant Nucleotide(s)</name><value>G</value></qualifier><qualifier><name>Change</name><value>T -&gt; G</value></qualifier><qualifier><name>Polymorphism Type</name><value>Substitution</value></qualifier><qualifier><name>Qual</name><value>4</value></qualifier><qualifier><name>Failed Filters</name><value>PASS</value></qualifier><qualifier><name>Combined Depth</name><value>942</value></qualifier><qualifier><name>Allele frequency</name><value>0.040340</value></qualifier><qualifier><name>Strand bias</name><value>87</value></qualifier><qualifier><name>DP4</name><value>287,593,31,7</value></qualifier></qualifiers></annotation><annotation><description>A</description><type>Polymorphism</type><intervals><interval><minimumIndex>687686</minimumIndex><maximumIndex>687686</maximumIndex><direction>none</direction></interval></intervals><qualifiers><qualifier><name>Reference Nucleotide(s)</name><value>C</value></qualifier><qualifier><name>Variant Nucleotide(s)</name><value>A</value></qualifier><qualifier><name>Change</name><value>C -&gt; A</value></qualifier><qualifier><name>Polymorphism Type</name><value>Substitution</value></qualifier><qualifier><name>Qual</name><value>1</value></qualifier><qualifier><name>Failed Filters</name><value>PASS</value></qualifier><qualifier><name>Combined Depth</name><value>1548</value></qualifier><qualifier><name>Allele frequency</name><value>0.009690</value></qualifier><qualifier><name>Strand bias</name><value>5</value></qualifier><qualifier><name>DP4</name><value>761,771,5,10</value></qualifier></qualifiers></annotation><annotation><description>CGTCCAGCA</description><type>Polymorphism</type><intervals><interval><minimumIndex>983229</minimumIndex><maximumIndex>983228</maximumIndex><direction>none</direction></interval></intervals><qualifiers><qualifier><name>Reference Nucleotide(s)</name><value /></qualifier><qualifier><name>Variant Nucleotide(s)</name><value>CGTCCAGCA</value></qualifier><qualifier><name>Change</name><value>+CGTCCAGCA</value></qualifier><qualifier><name>Polymorphism Type</name><value>Insertion</value></qualifier><qualifier><name>Qual</name><value>3</value></qualifier><qualifier><name>Failed Filters</name><value>PASS</value></qualifier><qualifier><name>Combined Depth</name><value>1193</value></qualifier><qualifier><name>Allele frequency</name><value>0.005029</value></qualifier><qualifier><name>Strand bias</name><value>1</value></qualifier><qualifier><name>DP4</name><value>617,580,4,2</value></qualifier><qualifier><name>HRUN</name><value>1</value></qualifier></qualifiers></annotation><annotation><description /><type>Polymorphism</type><intervals><interval><minimumIndex>992248</minimumIndex><maximumIndex>992248</maximumIndex><direction>none</direction></interval></intervals><qualifiers><qualifier><name>Reference Nucleotide(s)</name><value>T</value></qualifier><qualifier><name>Variant Nucleotide(s)</name><value /></qualifier><qualifier><name>Change</name><value>-T</value></qualifier><qualifier><name>Polymorphism Type</name><value>Deletion</value></qualifier><qualifier><name>Qual</name><value>2</value></qualifier><qualifier><name>Failed Filters</name><value>PASS</value></qualifier><qualifier><name>Combined Depth</name><value>1264</value></qualifier><qualifier><name>Allele frequency</name><value>0.006329</value></qualifier><qualifier><name>Strand bias</name><value>0</value></qualifier><qualifier><name>DP4</name><value>612,652,4,4</value></qualifier><qualifier><name>HRUN</name><value>5</value></qualifier></qualifiers></annotation><annotation><description>T</description><type>Polymorphism</type><intervals><interval><minimumIndex>1620379</minimumIndex><maximumIndex>1620379</maximumIndex><direction>none</direction></interval></intervals><qualifiers><qualifier><name>Reference Nucleotide(s)</name><value>G</value></qualifier><qualifier><name>Variant Nucleotide(s)</name><value>T</value></qualifier><qualifier><name>Change</name><value>G -&gt; T</value></qualifier><qualifier><name>Polymorphism Type</name><value>Substitution</value></qualifier><qualifier><name>Qual</name><value>4</value></qualifier><qualifier><name>Failed Filters</name><value>PASS</value></qualifier><qualifier><name>Combined Depth</name><value>1176</value></qualifier><qualifier><name>Allele frequency</name><value>0.046769</value></qualifier><qualifier><name>Strand bias</name><value>48</value></qualifier><qualifier><name>DP4</name><value>512,607,43,14</value></qualifier></qualifiers></annotation><annotation><description>AC</description><type>Polymorphism</type><intervals><interval><minimumIndex>2104788</minimumIndex><maximumIndex>2104787</maximumIndex><direction>none</direction></interval></intervals><qualifiers><qualifier><name>Reference Nucleotide(s)</name><value /></qualifier><qualifier><name>Variant Nucleotide(s)</name><value>AC</value></qualifier><qualifier><name>Change</name><value>+AC</value></qualifier><qualifier><name>Polymorphism Type</name><value>Insertion</value></qualifier><qualifier><name>Qual</name><value>1</value></qualifier><qualifier><name>Failed Filters</name><value>PASS</value></qualifier><qualifier><name>Combined Depth</name><value>1241</value></qualifier><qualifier><name>Allele frequency</name><value>0.004835</value></qualifier><qualifier><name>Strand bias</name><value>0</value></qualifier><qualifier><name>DP4</name><value>600,645,3,3</value></qualifier><qualifier><name>HRUN</name><value>1</value></qualifier></qualifiers></annotation><annotation><description>A</description><type>Polymorphism</type><intervals><interval><minimumIndex>2346008</minimumIndex><maximumIndex>2346008</maximumIndex><direction>none</direction></interval></intervals><qualifiers><qualifier><name>Reference Nucleotide(s)</name><value>C</value></qualifier><qualifier><name>Variant Nucleotide(s)</name><value>A</value></qualifier><qualifier><name>Change</name><value>C -&gt; A</value></qualifier><qualifier><name>Polymorphism Type</name><value>Substitution</value></qualifier><qualifier><name>Qual</name><value>8</value></qualifier><qualifier><name>Failed Filters</name><value>PASS</value></qualifier><qualifier><name>Combined Depth</name><value>1265</value></qualifier><qualifier><name>Allele frequency</name><value>0.031621</value></qualifier><qualifier><name>Strand bias</name><value>50</value></qualifier><qualifier><name>DP4</name><value>586,635,34,7</value></qualifier></qualifiers></annotation><annotation><description>A</description><type>Polymorphism</type><intervals><interval><minimumIndex>2463906</minimumIndex><maximumIndex>2463906</maximumIndex><direction>none</direction></interval></intervals><qualifiers><qualifier><name>Reference Nucleotide(s)</name><value>C</value></qualifier><qualifier><name>Variant Nucleotide(s)</name><value>A</value></qualifier><qualifier><name>Change</name><value>C -&gt; A</value></qualifier><qualifier><name>Polymorphism Type</name><value>Substitution</value></qualifier><qualifier><name>Qual</name><value>10</value></qualifier><qualifier><name>Failed Filters</name><value>PASS</value></qualifier><qualifier><name>Combined Depth</name><value>798</value></qualifier><qualifier><name>Allele frequency</name><value>0.192982</value></qualifier><qualifier><name>Strand bias</name><value>397</value></qualifier><qualifier><name>DP4</name><value>175,462,134,24</value></qualifier></qualifiers></annotation><annotation><description>A</description><type>Polymorphism</type><intervals><interval><minimumIndex>2463915</minimumIndex><maximumIndex>2463915</maximumIndex><direction>none</direction></interval></intervals><qualifiers><qualifier><name>Reference Nucleotide(s)</name><value>C</value></qualifier><qualifier><name>Variant Nucleotide(s)</name><value>A</value></qualifier><qualifier><name>Change</name><value>C -&gt; A</value></qualifier><qualifier><name>Polymorphism Type</name><value>Substitution</value></qualifier><qualifier><name>Qual</name><value>5</value></qualifier><qualifier><name>Failed Filters</name><value>PASS</value></qualifier><qualifier><name>Combined Depth</name><value>800</value></qualifier><qualifier><name>Allele frequency</name><value>0.140000</value></qualifier><qualifier><name>Strand bias</name><value>242</value></qualifier><qualifier><name>DP4</name><value>233,454,96,17</value></qualifier></qualifiers></annotation><annotation><description /><type>Polymorphism</type><intervals><interval><minimumIndex>2564157</minimumIndex><maximumIndex>2564157</maximumIndex><direction>none</direction></interval></intervals><qualifiers><qualifier><name>Reference Nucleotide(s)</name><value>T</value></qualifier><qualifier><name>Variant Nucleotide(s)</name><value /></qualifier><qualifier><name>Change</name><value>-T</value></qualifier><qualifier><name>Polymorphism Type</name><value>Deletion</value></qualifier><qualifier><name>Qual</name><value>2</value></qualifier><qualifier><name>Failed Filters</name><value>PASS</value></qualifier><qualifier><name>Combined Depth</name><value>1372</value></qualifier><qualifier><name>Allele frequency</name><value>0.003644</value></qualifier><qualifier><name>Strand bias</name><value>0</value></qualifier><qualifier><name>DP4</name><value>634,738,2,3</value></qualifier><qualifier><name>HRUN</name><value>4</value></qualifier></qualifiers></annotation><annotation><description /><type>Polymorphism</type><intervals><interval><minimumIndex>2760417</minimumIndex><maximumIndex>2760417</maximumIndex><direction>none</direction></interval></intervals><qualifiers><qualifier><name>Reference Nucleotide(s)</name><value>T</value></qualifier><qualifier><name>Variant Nucleotide(s)</name><value /></qualifier><qualifier><name>Change</name><value>-T</value></qualifier><qualifier><name>Polymorphism Type</name><value>Deletion</value></qualifier><qualifier><name>Qual</name><value>1</value></qualifier><qualifier><name>Failed Filters</name><value>PASS</value></qualifier><qualifier><name>Combined Depth</name><value>1277</value></qualifier><qualifier><name>Allele frequency</name><value>0.021143</value></qualifier><qualifier><name>Strand bias</name><value>7</value></qualifier><qualifier><name>DP4</name><value>617,641,17,10</value></qualifier><qualifier><name>HRUN</name><value>3</value></qualifier></qualifiers></annotation><annotation><description /><type>Polymorphism</type><intervals><interval><minimumIndex>2801292</minimumIndex><maximumIndex>2801292</maximumIndex><direction>none</direction></interval></intervals><qualifiers><qualifier><name>Reference Nucleotide(s)</name><value>A</value></qualifier><qualifier><name>Variant Nucleotide(s)</name><value /></qualifier><qualifier><name>Change</name><value>-A</value></qualifier><qualifier><name>Polymorphism Type</name><value>Deletion</value></qualifier><qualifier><name>Qual</name><value>2</value></qualifier><qualifier><name>Failed Filters</name><value>PASS</value></qualifier><qualifier><name>Combined Depth</name><value>1536</value></qualifier><qualifier><name>Allele frequency</name><value>0.003906</value></qualifier><qualifier><name>Strand bias</name><value>1</value></qualifier><qualifier><name>DP4</name><value>803,730,4,2</value></qualifier><qualifier><name>HRUN</name><value>5</value></qualifier></qualifiers></annotation><annotation><description>T</description><type>Polymorphism</type><intervals><interval><minimumIndex>2998389</minimumIndex><maximumIndex>2998389</maximumIndex><direction>none</direction></interval></intervals><qualifiers><qualifier><name>Reference Nucleotide(s)</name><value>G</value></qualifier><qualifier><name>Variant Nucleotide(s)</name><value>T</value></qualifier><qualifier><name>Change</name><value>G -&gt; T</value></qualifier><qualifier><name>Polymorphism Type</name><value>Substitution</value></qualifier><qualifier><name>Qual</name><value>2</value></qualifier><qualifier><name>Failed Filters</name><value>PASS</value></qualifier><qualifier><name>Combined Depth</name><value>1154</value></qualifier><qualifier><name>Allele frequency</name><value>0.024263</value></qualifier><qualifier><name>Strand bias</name><value>47</value></qualifier><qualifier><name>DP4</name><value>467,659,23,5</value></qualifier></qualifiers></annotation><annotation><description /><type>Polymorphism</type><intervals><interval><minimumIndex>3046080</minimumIndex><maximumIndex>3046081</maximumIndex><direction>none</direction></interval></intervals><qualifiers><qualifier><name>Reference Nucleotide(s)</name><value>AT</value></qualifier><qualifier><name>Variant Nucleotide(s)</name><value /></qualifier><qualifier><name>Change</name><value>-AT</value></qualifier><qualifier><name>Polymorphism Type</name><value>Deletion</value></qualifier><qualifier><name>Qual</name><value>1</value></qualifier><qualifier><name>Failed Filters</name><value>PASS</value></qualifier><qualifier><name>Combined Depth</name><value>1461</value></qualifier><qualifier><name>Allele frequency</name><value>0.004107</value></qualifier><qualifier><name>Strand bias</name><value>0</value></qualifier><qualifier><name>DP4</name><value>743,729,3,3</value></qualifier><qualifier><name>HRUN</name><value>1</value></qualifier></qualifiers></annotation><annotation><description /><type>Polymorphism</type><intervals><interval><minimumIndex>3306307</minimumIndex><maximumIndex>3306308</maximumIndex><direction>none</direction></interval></intervals><qualifiers><qualifier><name>Reference Nucleotide(s)</name><value>AC</value></qualifier><qualifier><name>Variant Nucleotide(s)</name><value /></qualifier><qualifier><name>Change</name><value>-AC</value></qualifier><qualifier><name>Polymorphism Type</name><value>Deletion</value></qualifier><qualifier><name>Qual</name><value>1</value></qualifier><qualifier><name>Failed Filters</name><value>PASS</value></qualifier><qualifier><name>Combined Depth</name><value>1623</value></qualifier><qualifier><name>Allele frequency</name><value>0.004313</value></qualifier><qualifier><name>Strand bias</name><value>0</value></qualifier><qualifier><name>DP4</name><value>831,792,4,3</value></qualifier><qualifier><name>HRUN</name><value>3</value></qualifier></qualifiers></annotation><annotation><description /><type>Polymorphism</type><intervals><interval><minimumIndex>3306440</minimumIndex><maximumIndex>3306440</maximumIndex><direction>none</direction></interval></intervals><qualifiers><qualifier><name>Reference Nucleotide(s)</name><value>C</value></qualifier><qualifier><name>Variant Nucleotide(s)</name><value /></qualifier><qualifier><name>Change</name><value>-C</value></qualifier><qualifier><name>Polymorphism Type</name><value>Deletion</value></qualifier><qualifier><name>Qual</name><value>1</value></qualifier><qualifier><name>Failed Filters</name><value>PASS</value></qualifier><qualifier><name>Combined Depth</name><value>1969</value></qualifier><qualifier><name>Allele frequency</name><value>0.004063</value></qualifier><qualifier><name>Strand bias</name><value>3</value></qualifier><qualifier><name>DP4</name><value>1030,939,3,5</value></qualifier><qualifier><name>HRUN</name><value>3</value></qualifier></qualifiers></annotation><annotation><description /><type>Polymorphism</type><intervals><interval><minimumIndex>3670537</minimumIndex><maximumIndex>3670537</maximumIndex><direction>none</direction></interval></intervals><qualifiers><qualifier><name>Reference Nucleotide(s)</name><value>T</value></qualifier><qualifier><name>Variant Nucleotide(s)</name><value /></qualifier><qualifier><name>Change</name><value>-T</value></qualifier><qualifier><name>Polymorphism Type</name><value>Deletion</value></qualifier><qualifier><name>Qual</name><value>2</value></qualifier><qualifier><name>Failed Filters</name><value>PASS</value></qualifier><qualifier><name>Combined Depth</name><value>1897</value></qualifier><qualifier><name>Allele frequency</name><value>0.007907</value></qualifier><qualifier><name>Strand bias</name><value>3</value></qualifier><qualifier><name>DP4</name><value>922,974,9,6</value></qualifier><qualifier><name>HRUN</name><value>6</value></qualifier></qualifiers></annotation><annotation><description>C</description><type>Polymorphism</type><intervals><interval><minimumIndex>3952840</minimumIndex><maximumIndex>3952840</maximumIndex><direction>none</direction></interval></intervals><qualifiers><qualifier><name>Reference Nucleotide(s)</name><value>A</value></qualifier><qualifier><name>Variant Nucleotide(s)</name><value>C</value></qualifier><qualifier><name>Change</name><value>A -&gt; C</value></qualifier><qualifier><name>Polymorphism Type</name><value>Substitution</value></qualifier><qualifier><name>Qual</name><value>11</value></qualifier><qualifier><name>Failed Filters</name><value>PASS</value></qualifier><qualifier><name>Combined Depth</name><value>777</value></qualifier><qualifier><name>Allele frequency</name><value>0.059202</value></qualifier><qualifier><name>Strand bias</name><value>105</value></qualifier><qualifier><name>DP4</name><value>145,582,31,15</value></qualifier></qualifiers></annotation><annotation><description>C</description><type>Polymorphism</type><intervals><interval><minimumIndex>3952842</minimumIndex><maximumIndex>3952842</maximumIndex><direction>none</direction></interval></intervals><qualifiers><qualifier><name>Reference Nucleotide(s)</name><value>A</value></qualifier><qualifier><name>Variant Nucleotide(s)</name><value>C</value></qualifier><qualifier><name>Change</name><value>A -&gt; C</value></qualifier><qualifier><name>Polymorphism Type</name><value>Substitution</value></qualifier><qualifier><name>Qual</name><value>3</value></qualifier><qualifier><name>Failed Filters</name><value>PASS</value></qualifier><qualifier><name>Combined Depth</name><value>774</value></qualifier><qualifier><name>Allele frequency</name><value>0.050388</value></qualifier><qualifier><name>Strand bias</name><value>103</value></qualifier><qualifier><name>DP4</name><value>150,581,28,11</value></qualifier></qualifiers></annotation><annotation><description>A</description><type>Polymorphism</type><intervals><interval><minimumIndex>4080334</minimumIndex><maximumIndex>4080334</maximumIndex><direction>none</direction></interval></intervals><qualifiers><qualifier><name>Reference Nucleotide(s)</name><value>C</value></qualifier><qualifier><name>Variant Nucleotide(s)</name><value>A</value></qualifier><qualifier><name>Change</name><value>C -&gt; A</value></qualifier><qualifier><name>Polymorphism Type</name><value>Substitution</value></qualifier><qualifier><name>Qual</name><value>4</value></qualifier><qualifier><name>Failed Filters</name><value>PASS</value></qualifier><qualifier><name>Combined Depth</name><value>903</value></qualifier><qualifier><name>Allele frequency</name><value>0.095238</value></qualifier><qualifier><name>Strand bias</name><value>216</value></qualifier><qualifier><name>DP4</name><value>239,557,75,16</value></qualifier></qualifiers></annotation><annotation><description /><type>Polymorphism</type><intervals><interval><minimumIndex>4380345</minimumIndex><maximumIndex>4380356</maximumIndex><direction>none</direction></interval></intervals><qualifiers><qualifier><name>Reference Nucleotide(s)</name><value>TTTCGAAACGGG</value></qualifier><qualifier><name>Variant Nucleotide(s)</name><value /></qualifier><qualifier><name>Change</name><value>-TTTCGAAACGGG</value></qualifier><qualifier><name>Polymorphism Type</name><value>Deletion</value></qualifier><qualifier><name>Qual</name><value>1</value></qualifier><qualifier><name>Failed Filters</name><value>PASS</value></qualifier><qualifier><name>Combined Depth</name><value>1436</value></qualifier><qualifier><name>Allele frequency</name><value>0.017409</value></qualifier><qualifier><name>Strand bias</name><value>1</value></qualifier><qualifier><name>DP4</name><value>729,687,14,11</value></qualifier><qualifier><name>HRUN</name><value>4</value></qualifier></qualifiers></annotation><annotation><description /><type>Polymorphism</type><intervals><interval><minimumIndex>4380521</minimumIndex><maximumIndex>4380521</maximumIndex><direction>none</direction></interval></intervals><qualifiers><qualifier><name>Reference Nucleotide(s)</name><value>C</value></qualifier><qualifier><name>Variant Nucleotide(s)</name><value /></qualifier><qualifier><name>Change</name><value>-C</value></qualifier><qualifier><name>Polymorphism Type</name><value>Deletion</value></qualifier><qualifier><name>Qual</name><value>1</value></qualifier><qualifier><name>Failed Filters</name><value>PASS</value></qualifier><qualifier><name>Combined Depth</name><value>1547</value></qualifier><qualifier><name>Allele frequency</name><value>0.010343</value></qualifier><qualifier><name>Strand bias</name><value>2</value></qualifier><qualifier><name>DP4</name><value>786,750,7,9</value></qualifier><qualifier><name>HRUN</name><value>2</value></qualifier></qualifiers></annotation><annotation><description /><type>Polymorphism</type><intervals><interval><minimumIndex>4380730</minimumIndex><maximumIndex>4380730</maximumIndex><direction>none</direction></interval></intervals><qualifiers><qualifier><name>Reference Nucleotide(s)</name><value>T</value></qualifier><qualifier><name>Variant Nucleotide(s)</name><value /></qualifier><qualifier><name>Change</name><value>-T</value></qualifier><qualifier><name>Polymorphism Type</name><value>Deletion</value></qualifier><qualifier><name>Qual</name><value>2</value></qualifier><qualifier><name>Failed Filters</name><value>PASS</value></qualifier><qualifier><name>Combined Depth</name><value>1482</value></qualifier><qualifier><name>Allele frequency</name><value>0.004049</value></qualifier><qualifier><name>Strand bias</name><value>6</value></qualifier><qualifier><name>DP4</name><value>733,752,1,5</value></qualifier><qualifier><name>HRUN</name><value>4</value></qualifier></qualifiers></annotation><annotation><description /><type>Polymorphism</type><intervals><interval><minimumIndex>4477111</minimumIndex><maximumIndex>4477111</maximumIndex><direction>none</direction></interval></intervals><qualifiers><qualifier><name>Reference Nucleotide(s)</name><value>T</value></qualifier><qualifier><name>Variant Nucleotide(s)</name><value /></qualifier><qualifier><name>Change</name><value>-T</value></qualifier><qualifier><name>Polymorphism Type</name><value>Deletion</value></qualifier><qualifier><name>Qual</name><value>1</value></qualifier><qualifier><name>Failed Filters</name><value>PASS</value></qualifier><qualifier><name>Combined Depth</name><value>1626</value></qualifier><qualifier><name>Allele frequency</name><value>0.003690</value></qualifier><qualifier><name>Strand bias</name><value>0</value></qualifier><qualifier><name>DP4</name><value>783,839,3,3</value></qualifier><qualifier><name>HRUN</name><value>5</value></qualifier></qualifiers></annotation><annotation><description>A</description><type>Polymorphism</type><intervals><interval><minimumIndex>4627552</minimumIndex><maximumIndex>4627551</maximumIndex><direction>none</direction></interval></intervals><qualifiers><qualifier><name>Reference Nucleotide(s)</name><value /></qualifier><qualifier><name>Variant Nucleotide(s)</name><value>A</value></qualifier><qualifier><name>Change</name><value>+A</value></qualifier><qualifier><name>Polymorphism Type</name><value>Insertion</value></qualifier><qualifier><name>Qual</name><value>2</value></qualifier><qualifier><name>Failed Filters</name><value>PASS</value></qualifier><qualifier><name>Combined Depth</name><value>1483</value></qualifier><qualifier><name>Allele frequency</name><value>0.012138</value></qualifier><qualifier><name>Strand bias</name><value>3</value></qualifier><qualifier><name>DP4</name><value>751,726,11,7</value></qualifier><qualifier><name>HRUN</name><value>9</value></qualifier></qualifiers></annotation><annotation><description>G</description><type>Polymorphism</type><intervals><interval><minimumIndex>104033</minimumIndex><maximumIndex>104032</maximumIndex><direction>none</direction></interval></intervals><qualifiers><qualifier><name>Reference Nucleotide(s)</name><value /></qualifier><qualifier><name>Variant Nucleotide(s)</name><value>G</value></qualifier><qualifier><name>Change</name><value>+G</value></qualifier><qualifier><name>Polymorphism Type</name><value>Insertion</value></qualifier><qualifier><name>Qual</name><value>14</value></qualifier><qualifier><name>Failed Filters</name><value>PASS</value></qualifier><qualifier><name>Combined Depth</name><value>1584</value></qualifier><qualifier><name>Allele frequency</name><value>0.021465</value></qualifier><qualifier><name>Strand bias</name><value>146</value></qualifier><qualifier><name>DP4</name><value>618,1073,34,0</value></qualifier><qualifier><name>HRUN</name><value>9</value></qualifier></qualifiers></annotation><annotation><description>A</description><type>Polymorphism</type><intervals><interval><minimumIndex>124184</minimumIndex><maximumIndex>124184</maximumIndex><direction>none</direction></interval></intervals><qualifiers><qualifier><name>Reference Nucleotide(s)</name><value>C</value></qualifier><qualifier><name>Variant Nucleotide(s)</name><value>A</value></qualifier><qualifier><name>Change</name><value>C -&gt; A</value></qualifier><qualifier><name>Polymorphism Type</name><value>Substitution</value></qualifier><qualifier><name>Qual</name><value>6</value></qualifier><qualifier><name>Failed Filters</name><value>PASS</value></qualifier><qualifier><name>Combined Depth</name><value>1995</value></qualifier><qualifier><name>Allele frequency</name><value>0.037594</value></qualifier><qualifier><name>Strand bias</name><value>6</value></qualifier><qualifier><name>DP4</name><value>988,932,33,42</value></qualifier></qualifiers></annotation><annotation><description>CA</description><type>Polymorphism</type><intervals><interval><minimumIndex>153592</minimumIndex><maximumIndex>153591</maximumIndex><direction>none</direction></interval></intervals><qualifiers><qualifier><name>Reference Nucleotide(s)</name><value /></qualifier><qualifier><name>Variant Nucleotide(s)</name><value>CA</value></qualifier><qualifier><name>Change</name><value>+CA</value></qualifier><qualifier><name>Polymorphism Type</name><value>Insertion</value></qualifier><qualifier><name>Qual</name><value>2</value></qualifier><qualifier><name>Failed Filters</name><value>PASS</value></qualifier><qualifier><name>Combined Depth</name><value>1888</value></qualifier><qualifier><name>Allele frequency</name><value>0.007415</value></qualifier><qualifier><name>Strand bias</name><value>0</value></qualifier><qualifier><name>DP4</name><value>937,949,7,7</value></qualifier><qualifier><name>HRUN</name><value>1</value></qualifier></qualifiers></annotation><annotation><description /><type>Polymorphism</type><intervals><interval><minimumIndex>542629</minimumIndex><maximumIndex>542629</maximumIndex><direction>none</direction></interval></intervals><qualifiers><qualifier><name>Reference Nucleotide(s)</name><value>A</value></qualifier><qualifier><name>Variant Nucleotide(s)</name><value /></qualifier><qualifier><name>Change</name><value>-A</value></qualifier><qualifier><name>Polymorphism Type</name><value>Deletion</value></qualifier><qualifier><name>Qual</name><value>3</value></qualifier><qualifier><name>Failed Filters</name><value>PASS</value></qualifier><qualifier><name>Combined Depth</name><value>2582</value></qualifier><qualifier><name>Allele frequency</name><value>0.003486</value></qualifier><qualifier><name>Strand bias</name><value>4</value></qualifier><qualifier><name>DP4</name><value>1295,1301,6,3</value></qualifier><qualifier><name>HRUN</name><value>5</value></qualifier></qualifiers></annotation><annotation><description /><type>Polymorphism</type><intervals><interval><minimumIndex>687420</minimumIndex><maximumIndex>687420</maximumIndex><direction>none</direction></interval></intervals><qualifiers><qualifier><name>Reference Nucleotide(s)</name><value>T</value></qualifier><qualifier><name>Variant Nucleotide(s)</name><value /></qualifier><qualifier><name>Change</name><value>-T</value></qualifier><qualifier><name>Polymorphism Type</name><value>Deletion</value></qualifier><qualifier><name>Qual</name><value>1</value></qualifier><qualifier><name>Failed Filters</name><value>PASS</value></qualifier><qualifier><name>Combined Depth</name><value>2357</value></qualifier><qualifier><name>Allele frequency</name><value>0.006788</value></qualifier><qualifier><name>Strand bias</name><value>0</value></qualifier><qualifier><name>DP4</name><value>1282,1067,8,8</value></qualifier><qualifier><name>HRUN</name><value>2</value></qualifier></qualifiers></annotation><annotation><description>T</description><type>Polymorphism</type><intervals><interval><minimumIndex>687454</minimumIndex><maximumIndex>687454</maximumIndex><direction>none</direction></interval></intervals><qualifiers><qualifier><name>Reference Nucleotide(s)</name><value>C</value></qualifier><qualifier><name>Variant Nucleotide(s)</name><value>T</value></qualifier><qualifier><name>Change</name><value>C -&gt; T</value></qualifier><qualifier><name>Polymorphism Type</name><value>Substitution</value></qualifier><qualifier><name>Qual</name><value>1</value></qualifier><qualifier><name>Failed Filters</name><value>PASS</value></qualifier><qualifier><name>Combined Depth</name><value>2447</value></qualifier><qualifier><name>Allele frequency</name><value>0.007765</value></qualifier><qualifier><name>Strand bias</name><value>0</value></qualifier><qualifier><name>DP4</name><value>1342,1083,11,8</value></qualifier></qualifiers></annotation><annotation><description>GTT</description><type>Polymorphism</type><intervals><interval><minimumIndex>723542</minimumIndex><maximumIndex>723541</maximumIndex><direction>none</direction></interval></intervals><qualifiers><qualifier><name>Reference Nucleotide(s)</name><value /></qualifier><qualifier><name>Variant Nucleotide(s)</name><value>GTT</value></qualifier><qualifier><name>Change</name><value>+GTT</value></qualifier><qualifier><name>Polymorphism Type</name><value>Insertion</value></qualifier><qualifier><name>Qual</name><value>2</value></qualifier><qualifier><name>Failed Filters</name><value>PASS</value></qualifier><qualifier><name>Combined Depth</name><value>1962</value></qualifier><qualifier><name>Allele frequency</name><value>0.003568</value></qualifier><qualifier><name>Strand bias</name><value>1</value></qualifier><qualifier><name>DP4</name><value>942,1035,4,3</value></qualifier><qualifier><name>HRUN</name><value>1</value></qualifier></qualifiers></annotation><annotation><description>A</description><type>Polymorphism</type><intervals><interval><minimumIndex>816094</minimumIndex><maximumIndex>816094</maximumIndex><direction>none</direction></interval></intervals><qualifiers><qualifier><name>Reference Nucleotide(s)</name><value>C</value></qualifier><qualifier><name>Variant Nucleotide(s)</name><value>A</value></qualifier><qualifier><name>Change</name><value>C -&gt; A</value></qualifier><qualifier><name>Polymorphism Type</name><value>Substitution</value></qualifier><qualifier><name>Qual</name><value>4</value></qualifier><qualifier><name>Failed Filters</name><value>PASS</value></qualifier><qualifier><name>Combined Depth</name><value>1596</value></qualifier><qualifier><name>Allele frequency</name><value>0.062030</value></qualifier><qualifier><name>Strand bias</name><value>21</value></qualifier><qualifier><name>DP4</name><value>742,754,35,64</value></qualifier></qualifiers></annotation><annotation><description>ATTT</description><type>Polymorphism</type><intervals><interval><minimumIndex>889554</minimumIndex><maximumIndex>889553</maximumIndex><direction>none</direction></interval></intervals><qualifiers><qualifier><name>Reference Nucleotide(s)</name><value /></qualifier><qualifier><name>Variant Nucleotide(s)</name><value>ATTT</value></qualifier><qualifier><name>Change</name><value>+ATTT</value></qualifier><qualifier><name>Polymorphism Type</name><value>Insertion</value></qualifier><qualifier><name>Qual</name><value>2</value></qualifier><qualifier><name>Failed Filters</name><value>PASS</value></qualifier><qualifier><name>Combined Depth</name><value>1961</value></qualifier><qualifier><name>Allele frequency</name><value>0.003060</value></qualifier><qualifier><name>Strand bias</name><value>0</value></qualifier><qualifier><name>DP4</name><value>965,1003,3,3</value></qualifier><qualifier><name>HRUN</name><value>3</value></qualifier></qualifiers></annotation><annotation><description>G</description><type>Polymorphism</type><intervals><interval><minimumIndex>930957</minimumIndex><maximumIndex>930957</maximumIndex><direction>none</direction></interval></intervals><qualifiers><qualifier><name>Reference Nucleotide(s)</name><value>C</value></qualifier><qualifier><name>Variant Nucleotide(s)</name><value>G</value></qualifier><qualifier><name>Change</name><value>C -&gt; G</value></qualifier><qualifier><name>Polymorphism Type</name><value>Substitution</value></qualifier><qualifier><name>Qual</name><value>5</value></qualifier><qualifier><name>Failed Filters</name><value>PASS</value></qualifier><qualifier><name>Combined Depth</name><value>2061</value></qualifier><qualifier><name>Allele frequency</name><value>0.011160</value></qualifier><qualifier><name>Strand bias</name><value>22</value></qualifier><qualifier><name>DP4</name><value>1046,990,5,18</value></qualifier></qualifiers></annotation><annotation><description /><type>Polymorphism</type><intervals><interval><minimumIndex>1027217</minimumIndex><maximumIndex>1027220</maximumIndex><direction>none</direction></interval></intervals><qualifiers><qualifier><name>Reference Nucleotide(s)</name><value>TTTG</value></qualifier><qualifier><name>Variant Nucleotide(s)</name><value /></qualifier><qualifier><name>Change</name><value>-TTTG</value></qualifier><qualifier><name>Polymorphism Type</name><value>Deletion</value></qualifier><qualifier><name>Qual</name><value>2</value></qualifier><qualifier><name>Failed Filters</name><value>PASS</value></qualifier><qualifier><name>Combined Depth</name><value>1798</value></qualifier><qualifier><name>Allele frequency</name><value>0.013348</value></qualifier><qualifier><name>Strand bias</name><value>2</value></qualifier><qualifier><name>DP4</name><value>847,933,13,11</value></qualifier><qualifier><name>HRUN</name><value>3</value></qualifier></qualifiers></annotation><annotation><description>T</description><type>Polymorphism</type><intervals><interval><minimumIndex>1391496</minimumIndex><maximumIndex>1391496</maximumIndex><direction>none</direction></interval></intervals><qualifiers><qualifier><name>Reference Nucleotide(s)</name><value>C</value></qualifier><qualifier><name>Variant Nucleotide(s)</name><value>T</value></qualifier><qualifier><name>Change</name><value>C -&gt; T</value></qualifier><qualifier><name>Polymorphism Type</name><value>Substitution</value></qualifier><qualifier><name>Qual</name><value>10</value></qualifier><qualifier><name>Failed Filters</name><value>PASS</value></qualifier><qualifier><name>Combined Depth</name><value>2509</value></qualifier><qualifier><name>Allele frequency</name><value>0.100837</value></qualifier><qualifier><name>Strand bias</name><value>182</value></qualifier><qualifier><name>DP4</name><value>1106,1142,52,201</value></qualifier></qualifiers></annotation><annotation><description>T</description><type>Polymorphism</type><intervals><interval><minimumIndex>1429253</minimumIndex><maximumIndex>1429253</maximumIndex><direction>none</direction></interval></intervals><qualifiers><qualifier><name>Reference Nucleotide(s)</name><value>G</value></qualifier><qualifier><name>Variant Nucleotide(s)</name><value>T</value></qualifier><qualifier><name>Change</name><value>G -&gt; T</value></qualifier><qualifier><name>Polymorphism Type</name><value>Substitution</value></qualifier><qualifier><name>Qual</name><value>2</value></qualifier><qualifier><name>Failed Filters</name><value>PASS</value></qualifier><qualifier><name>Combined Depth</name><value>1793</value></qualifier><qualifier><name>Allele frequency</name><value>0.087005</value></qualifier><qualifier><name>Strand bias</name><value>255</value></qualifier><qualifier><name>DP4</name><value>959,675,24,132</value></qualifier></qualifiers></annotation><annotation><description>ACGA</description><type>Polymorphism</type><intervals><interval><minimumIndex>1524205</minimumIndex><maximumIndex>1524204</maximumIndex><direction>none</direction></interval></intervals><qualifiers><qualifier><name>Reference Nucleotide(s)</name><value /></qualifier><qualifier><name>Variant Nucleotide(s)</name><value>ACGA</value></qualifier><qualifier><name>Change</name><value>+ACGA</value></qualifier><qualifier><name>Polymorphism Type</name><value>Insertion</value></qualifier><qualifier><name>Qual</name><value>2</value></qualifier><qualifier><name>Failed Filters</name><value>PASS</value></qualifier><qualifier><name>Combined Depth</name><value>1923</value></qualifier><qualifier><name>Allele frequency</name><value>0.006240</value></qualifier><qualifier><name>Strand bias</name><value>1</value></qualifier><qualifier><name>DP4</name><value>879,1039,6,6</value></qualifier><qualifier><name>HRUN</name><value>2</value></qualifier></qualifiers></annotation><annotation><description>A</description><type>Polymorphism</type><intervals><interval><minimumIndex>1864962</minimumIndex><maximumIndex>1864962</maximumIndex><direction>none</direction></interval></intervals><qualifiers><qualifier><name>Reference Nucleotide(s)</name><value>C</value></qualifier><qualifier><name>Variant Nucleotide(s)</name><value>A</value></qualifier><qualifier><name>Change</name><value>C -&gt; A</value></qualifier><qualifier><name>Polymorphism Type</name><value>Substitution</value></qualifier><qualifier><name>Qual</name><value>1</value></qualifier><qualifier><name>Failed Filters</name><value>PASS</value></qualifier><qualifier><name>Combined Depth</name><value>1826</value></qualifier><qualifier><name>Allele frequency</name><value>0.035049</value></qualifier><qualifier><name>Strand bias</name><value>56</value></qualifier><qualifier><name>DP4</name><value>847,912,50,14</value></qualifier></qualifiers></annotation><annotation><description>T</description><type>Polymorphism</type><intervals><interval><minimumIndex>1864971</minimumIndex><maximumIndex>1864971</maximumIndex><direction>none</direction></interval></intervals><qualifiers><qualifier><name>Reference Nucleotide(s)</name><value>G</value></qualifier><qualifier><name>Variant Nucleotide(s)</name><value>T</value></qualifier><qualifier><name>Change</name><value>G -&gt; T</value></qualifier><qualifier><name>Polymorphism Type</name><value>Substitution</value></qualifier><qualifier><name>Qual</name><value>10</value></qualifier><qualifier><name>Failed Filters</name><value>PASS</value></qualifier><qualifier><name>Combined Depth</name><value>1815</value></qualifier><qualifier><name>Allele frequency</name><value>0.040771</value></qualifier><qualifier><name>Strand bias</name><value>12</value></qualifier><qualifier><name>DP4</name><value>861,880,45,29</value></qualifier></qualifiers></annotation><annotation><description>TC</description><type>Polymorphism</type><intervals><interval><minimumIndex>1998351</minimumIndex><maximumIndex>1998350</maximumIndex><direction>none</direction></interval></intervals><qualifiers><qualifier><name>Reference Nucleotide(s)</name><value /></qualifier><qualifier><name>Variant Nucleotide(s)</name><value>TC</value></qualifier><qualifier><name>Change</name><value>+TC</value></qualifier><qualifier><name>Polymorphism Type</name><value>Insertion</value></qualifier><qualifier><name>Qual</name><value>2</value></qualifier><qualifier><name>Failed Filters</name><value>PASS</value></qualifier><qualifier><name>Combined Depth</name><value>2046</value></qualifier><qualifier><name>Allele frequency</name><value>0.003910</value></qualifier><qualifier><name>Strand bias</name><value>0</value></qualifier><qualifier><name>DP4</name><value>1053,995,4,4</value></qualifier><qualifier><name>HRUN</name><value>1</value></qualifier></qualifiers></annotation><annotation><description>G</description><type>Polymorphism</type><intervals><interval><minimumIndex>2332653</minimumIndex><maximumIndex>2332653</maximumIndex><direction>none</direction></interval></intervals><qualifiers><qualifier><name>Reference Nucleotide(s)</name><value>A</value></qualifier><qualifier><name>Variant Nucleotide(s)</name><value>G</value></qualifier><qualifier><name>Change</name><value>A -&gt; G</value></qualifier><qualifier><name>Polymorphism Type</name><value>Substitution</value></qualifier><qualifier><name>Qual</name><value>1</value></qualifier><qualifier><name>Failed Filters</name><value>PASS</value></qualifier><qualifier><name>Combined Depth</name><value>2107</value></qualifier><qualifier><name>Allele frequency</name><value>0.011391</value></qualifier><qualifier><name>Strand bias</name><value>1</value></qualifier><qualifier><name>DP4</name><value>1038,1021,11,13</value></qualifier></qualifiers></annotation><annotation><description>A</description><type>Polymorphism</type><intervals><interval><minimumIndex>2344796</minimumIndex><maximumIndex>2344796</maximumIndex><direction>none</direction></interval></intervals><qualifiers><qualifier><name>Reference Nucleotide(s)</name><value>C</value></qualifier><qualifier><name>Variant Nucleotide(s)</name><value>A</value></qualifier><qualifier><name>Change</name><value>C -&gt; A</value></qualifier><qualifier><name>Polymorphism Type</name><value>Substitution</value></qualifier><qualifier><name>Qual</name><value>2</value></qualifier><qualifier><name>Failed Filters</name><value>PASS</value></qualifier><qualifier><name>Combined Depth</name><value>1650</value></qualifier><qualifier><name>Allele frequency</name><value>0.035758</value></qualifier><qualifier><name>Strand bias</name><value>12</value></qualifier><qualifier><name>DP4</name><value>826,765,23,36</value></qualifier></qualifiers></annotation><annotation><description>T</description><type>Polymorphism</type><intervals><interval><minimumIndex>2346005</minimumIndex><maximumIndex>2346005</maximumIndex><direction>none</direction></interval></intervals><qualifiers><qualifier><name>Reference Nucleotide(s)</name><value>G</value></qualifier><qualifier><name>Variant Nucleotide(s)</name><value>T</value></qualifier><qualifier><name>Change</name><value>G -&gt; T</value></qualifier><qualifier><name>Polymorphism Type</name><value>Substitution</value></qualifier><qualifier><name>Qual</name><value>5</value></qualifier><qualifier><name>Failed Filters</name><value>PASS</value></qualifier><qualifier><name>Combined Depth</name><value>2032</value></qualifier><qualifier><name>Allele frequency</name><value>0.031988</value></qualifier><qualifier><name>Strand bias</name><value>73</value></qualifier><qualifier><name>DP4</name><value>937,1029,53,12</value></qualifier></qualifiers></annotation><annotation><description>GGGGG</description><type>Polymorphism</type><intervals><interval><minimumIndex>2470482</minimumIndex><maximumIndex>2470481</maximumIndex><direction>none</direction></interval></intervals><qualifiers><qualifier><name>Reference Nucleotide(s)</name><value /></qualifier><qualifier><name>Variant Nucleotide(s)</name><value>GGGGG</value></qualifier><qualifier><name>Change</name><value>+GGGGG</value></qualifier><qualifier><name>Polymorphism Type</name><value>Insertion</value></qualifier><qualifier><name>Qual</name><value>2</value></qualifier><qualifier><name>Failed Filters</name><value>PASS</value></qualifier><qualifier><name>Combined Depth</name><value>1592</value></qualifier><qualifier><name>Allele frequency</name><value>0.008794</value></qualifier><qualifier><name>Strand bias</name><value>58</value></qualifier><qualifier><name>DP4</name><value>604,999,14,0</value></qualifier><qualifier><name>HRUN</name><value>1</value></qualifier></qualifiers></annotation><annotation><description>GGGGGG</description><type>Polymorphism</type><intervals><interval><minimumIndex>2470482</minimumIndex><maximumIndex>2470481</maximumIndex><direction>none</direction></interval></intervals><qualifiers><qualifier><name>Reference Nucleotide(s)</name><value /></qualifier><qualifier><name>Variant Nucleotide(s)</name><value>GGGGGG</value></qualifier><qualifier><name>Change</name><value>+GGGGGG</value></qualifier><qualifier><name>Polymorphism Type</name><value>Insertion</value></qualifier><qualifier><name>Qual</name><value>1</value></qualifier><qualifier><name>Failed Filters</name><value>PASS</value></qualifier><qualifier><name>Combined Depth</name><value>1592</value></qualifier><qualifier><name>Allele frequency</name><value>0.006281</value></qualifier><qualifier><name>Strand bias</name><value>42</value></qualifier><qualifier><name>DP4</name><value>604,999,10,0</value></qualifier><qualifier><name>HRUN</name><value>1</value></qualifier></qualifiers></annotation><annotation><description>C</description><type>Polymorphism</type><intervals><interval><minimumIndex>2661997</minimumIndex><maximumIndex>2661996</maximumIndex><direction>none</direction></interval></intervals><qualifiers><qualifier><name>Reference Nucleotide(s)</name><value /></qualifier><qualifier><name>Variant Nucleotide(s)</name><value>C</value></qualifier><qualifier><name>Change</name><value>+C</value></qualifier><qualifier><name>Polymorphism Type</name><value>Insertion</value></qualifier><qualifier><name>Qual</name><value>3</value></qualifier><qualifier><name>Failed Filters</name><value>PASS</value></qualifier><qualifier><name>Combined Depth</name><value>2013</value></qualifier><qualifier><name>Allele frequency</name><value>0.004968</value></qualifier><qualifier><name>Strand bias</name><value>0</value></qualifier><qualifier><name>DP4</name><value>1080,936,5,5</value></qualifier><qualifier><name>HRUN</name><value>1</value></qualifier></qualifiers></annotation><annotation><description /><type>Polymorphism</type><intervals><interval><minimumIndex>2728588</minimumIndex><maximumIndex>2728588</maximumIndex><direction>none</direction></interval></intervals><qualifiers><qualifier><name>Reference Nucleotide(s)</name><value>T</value></qualifier><qualifier><name>Variant Nucleotide(s)</name><value /></qualifier><qualifier><name>Change</name><value>-T</value></qualifier><qualifier><name>Polymorphism Type</name><value>Deletion</value></qualifier><qualifier><name>Qual</name><value>1</value></qualifier><qualifier><name>Failed Filters</name><value>PASS</value></qualifier><qualifier><name>Combined Depth</name><value>2307</value></qualifier><qualifier><name>Allele frequency</name><value>0.004335</value></qualifier><qualifier><name>Strand bias</name><value>0</value></qualifier><qualifier><name>DP4</name><value>1215,1102,5,5</value></qualifier><qualifier><name>HRUN</name><value>4</value></qualifier></qualifiers></annotation><annotation><description>A</description><type>Polymorphism</type><intervals><interval><minimumIndex>2888868</minimumIndex><maximumIndex>2888868</maximumIndex><direction>none</direction></interval></intervals><qualifiers><qualifier><name>Reference Nucleotide(s)</name><value>C</value></qualifier><qualifier><name>Variant Nucleotide(s)</name><value>A</value></qualifier><qualifier><name>Change</name><value>C -&gt; A</value></qualifier><qualifier><name>Polymorphism Type</name><value>Substitution</value></qualifier><qualifier><name>Qual</name><value>1</value></qualifier><qualifier><name>Failed Filters</name><value>PASS</value></qualifier><qualifier><name>Combined Depth</name><value>1803</value></qualifier><qualifier><name>Allele frequency</name><value>0.042707</value></qualifier><qualifier><name>Strand bias</name><value>137</value></qualifier><qualifier><name>DP4</name><value>703,1023,65,12</value></qualifier></qualifiers></annotation><annotation><description>G</description><type>Polymorphism</type><intervals><interval><minimumIndex>3123500</minimumIndex><maximumIndex>3123500</maximumIndex><direction>none</direction></interval></intervals><qualifiers><qualifier><name>Reference Nucleotide(s)</name><value>A</value></qualifier><qualifier><name>Variant Nucleotide(s)</name><value>G</value></qualifier><qualifier><name>Change</name><value>A -&gt; G</value></qualifier><qualifier><name>Polymorphism Type</name><value>Substitution</value></qualifier><qualifier><name>Qual</name><value>12</value></qualifier><qualifier><name>Failed Filters</name><value>PASS</value></qualifier><qualifier><name>Combined Depth</name><value>2477</value></qualifier><qualifier><name>Allele frequency</name><value>0.109407</value></qualifier><qualifier><name>Strand bias</name><value>268</value></qualifier><qualifier><name>DP4</name><value>1129,1072,229,42</value></qualifier></qualifiers></annotation><annotation><description>TT</description><type>Polymorphism</type><intervals><interval><minimumIndex>3207748</minimumIndex><maximumIndex>3207747</maximumIndex><direction>none</direction></interval></intervals><qualifiers><qualifier><name>Reference Nucleotide(s)</name><value /></qualifier><qualifier><name>Variant Nucleotide(s)</name><value>TT</value></qualifier><qualifier><name>Change</name><value>+TT</value></qualifier><qualifier><name>Polymorphism Type</name><value>Insertion</value></qualifier><qualifier><name>Qual</name><value>2</value></qualifier><qualifier><name>Failed Filters</name><value>PASS</value></qualifier><qualifier><name>Combined Depth</name><value>2414</value></qualifier><qualifier><name>Allele frequency</name><value>0.004143</value></qualifier><qualifier><name>Strand bias</name><value>0</value></qualifier><qualifier><name>DP4</name><value>1182,1239,5,5</value></qualifier><qualifier><name>HRUN</name><value>1</value></qualifier></qualifiers></annotation><annotation><description>A</description><type>Polymorphism</type><intervals><interval><minimumIndex>3275169</minimumIndex><maximumIndex>3275169</maximumIndex><direction>none</direction></interval></intervals><qualifiers><qualifier><name>Reference Nucleotide(s)</name><value>C</value></qualifier><qualifier><name>Variant Nucleotide(s)</name><value>A</value></qualifier><qualifier><name>Change</name><value>C -&gt; A</value></qualifier><qualifier><name>Polymorphism Type</name><value>Substitution</value></qualifier><qualifier><name>Qual</name><value>2</value></qualifier><qualifier><name>Failed Filters</name><value>PASS</value></qualifier><qualifier><name>Combined Depth</name><value>2356</value></qualifier><qualifier><name>Allele frequency</name><value>0.023769</value></qualifier><qualifier><name>Strand bias</name><value>94</value></qualifier><qualifier><name>DP4</name><value>966,1331,47,9</value></qualifier></qualifiers></annotation><annotation><description>A</description><type>Polymorphism</type><intervals><interval><minimumIndex>3462441</minimumIndex><maximumIndex>3462441</maximumIndex><direction>none</direction></interval></intervals><qualifiers><qualifier><name>Reference Nucleotide(s)</name><value>C</value></qualifier><qualifier><name>Variant Nucleotide(s)</name><value>A</value></qualifier><qualifier><name>Change</name><value>C -&gt; A</value></qualifier><qualifier><name>Polymorphism Type</name><value>Substitution</value></qualifier><qualifier><name>Qual</name><value>4</value></qualifier><qualifier><name>Failed Filters</name><value>PASS</value></qualifier><qualifier><name>Combined Depth</name><value>2368</value></qualifier><qualifier><name>Allele frequency</name><value>0.013091</value></qualifier><qualifier><name>Strand bias</name><value>11</value></qualifier><qualifier><name>DP4</name><value>1167,1170,21,10</value></qualifier></qualifiers></annotation><annotation><description>T</description><type>Polymorphism</type><intervals><interval><minimumIndex>3525240</minimumIndex><maximumIndex>3525240</maximumIndex><direction>none</direction></interval></intervals><qualifiers><qualifier><name>Reference Nucleotide(s)</name><value>G</value></qualifier><qualifier><name>Variant Nucleotide(s)</name><value>T</value></qualifier><qualifier><name>Change</name><value>G -&gt; T</value></qualifier><qualifier><name>Polymorphism Type</name><value>Substitution</value></qualifier><qualifier><name>Qual</name><value>1</value></qualifier><qualifier><name>Failed Filters</name><value>PASS</value></qualifier><qualifier><name>Combined Depth</name><value>1991</value></qualifier><qualifier><name>Allele frequency</name><value>0.045706</value></qualifier><qualifier><name>Strand bias</name><value>62</value></qualifier><qualifier><name>DP4</name><value>793,1104,15,76</value></qualifier></qualifiers></annotation><annotation><description>T</description><type>Polymorphism</type><intervals><interval><minimumIndex>3648153</minimumIndex><maximumIndex>3648153</maximumIndex><direction>none</direction></interval></intervals><qualifiers><qualifier><name>Reference Nucleotide(s)</name><value>G</value></qualifier><qualifier><name>Variant Nucleotide(s)</name><value>T</value></qualifier><qualifier><name>Change</name><value>G -&gt; T</value></qualifier><qualifier><name>Polymorphism Type</name><value>Substitution</value></qualifier><qualifier><name>Qual</name><value>1</value></qualifier><qualifier><name>Failed Filters</name><value>PASS</value></qualifier><qualifier><name>Combined Depth</name><value>2201</value></qualifier><qualifier><name>Allele frequency</name><value>0.017265</value></qualifier><qualifier><name>Strand bias</name><value>46</value></qualifier><qualifier><name>DP4</name><value>1013,1149,31,7</value></qualifier></qualifiers></annotation><annotation><description>T</description><type>Polymorphism</type><intervals><interval><minimumIndex>3701846</minimumIndex><maximumIndex>3701846</maximumIndex><direction>none</direction></interval></intervals><qualifiers><qualifier><name>Reference Nucleotide(s)</name><value>G</value></qualifier><qualifier><name>Variant Nucleotide(s)</name><value>T</value></qualifier><qualifier><name>Change</name><value>G -&gt; T</value></qualifier><qualifier><name>Polymorphism Type</name><value>Substitution</value></qualifier><qualifier><name>Qual</name><value>2</value></qualifier><qualifier><name>Failed Filters</name><value>PASS</value></qualifier><qualifier><name>Combined Depth</name><value>2113</value></qualifier><qualifier><name>Allele frequency</name><value>0.019877</value></qualifier><qualifier><name>Strand bias</name><value>12</value></qualifier><qualifier><name>DP4</name><value>1006,1062,14,28</value></qualifier></qualifiers></annotation><annotation><description>G</description><type>Polymorphism</type><intervals><interval><minimumIndex>3774435</minimumIndex><maximumIndex>3774435</maximumIndex><direction>none</direction></interval></intervals><qualifiers><qualifier><name>Reference Nucleotide(s)</name><value>T</value></qualifier><qualifier><name>Variant Nucleotide(s)</name><value>G</value></qualifier><qualifier><name>Change</name><value>T -&gt; G</value></qualifier><qualifier><name>Polymorphism Type</name><value>Substitution</value></qualifier><qualifier><name>Qual</name><value>3</value></qualifier><qualifier><name>Failed Filters</name><value>PASS</value></qualifier><qualifier><name>Combined Depth</name><value>1099</value></qualifier><qualifier><name>Allele frequency</name><value>0.030937</value></qualifier><qualifier><name>Strand bias</name><value>71</value></qualifier><qualifier><name>DP4</name><value>385,676,28,6</value></qualifier></qualifiers></annotation><annotation><description>T</description><type>Polymorphism</type><intervals><interval><minimumIndex>3870988</minimumIndex><maximumIndex>3870988</maximumIndex><direction>none</direction></interval></intervals><qualifiers><qualifier><name>Reference Nucleotide(s)</name><value>G</value></qualifier><qualifier><name>Variant Nucleotide(s)</name><value>T</value></qualifier><qualifier><name>Change</name><value>G -&gt; T</value></qualifier><qualifier><name>Polymorphism Type</name><value>Substitution</value></qualifier><qualifier><name>Qual</name><value>12</value></qualifier><qualifier><name>Failed Filters</name><value>PASS</value></qualifier><qualifier><name>Combined Depth</name><value>2352</value></qualifier><qualifier><name>Allele frequency</name><value>0.054422</value></qualifier><qualifier><name>Strand bias</name><value>190</value></qualifier><qualifier><name>DP4</name><value>1219,967,20,108</value></qualifier></qualifiers></annotation><annotation><description>C</description><type>Polymorphism</type><intervals><interval><minimumIndex>3872067</minimumIndex><maximumIndex>3872067</maximumIndex><direction>none</direction></interval></intervals><qualifiers><qualifier><name>Reference Nucleotide(s)</name><value>G</value></qualifier><qualifier><name>Variant Nucleotide(s)</name><value>C</value></qualifier><qualifier><name>Change</name><value>G -&gt; C</value></qualifier><qualifier><name>Polymorphism Type</name><value>Substitution</value></qualifier><qualifier><name>Qual</name><value>1</value></qualifier><qualifier><name>Failed Filters</name><value>PASS</value></qualifier><qualifier><name>Combined Depth</name><value>2550</value></qualifier><qualifier><name>Allele frequency</name><value>0.007059</value></qualifier><qualifier><name>Strand bias</name><value>1</value></qualifier><qualifier><name>DP4</name><value>1349,1182,11,7</value></qualifier></qualifiers></annotation><annotation><description>C</description><type>Polymorphism</type><intervals><interval><minimumIndex>4063849</minimumIndex><maximumIndex>4063849</maximumIndex><direction>none</direction></interval></intervals><qualifiers><qualifier><name>Reference Nucleotide(s)</name><value>A</value></qualifier><qualifier><name>Variant Nucleotide(s)</name><value>C</value></qualifier><qualifier><name>Change</name><value>A -&gt; C</value></qualifier><qualifier><name>Polymorphism Type</name><value>Substitution</value></qualifier><qualifier><name>Qual</name><value>7</value></qualifier><qualifier><name>Failed Filters</name><value>PASS</value></qualifier><qualifier><name>Combined Depth</name><value>1413</value></qualifier><qualifier><name>Allele frequency</name><value>0.046001</value></qualifier><qualifier><name>Strand bias</name><value>197</value></qualifier><qualifier><name>DP4</name><value>1047,301,14,51</value></qualifier></qualifiers></annotation><annotation><description>T</description><type>Polymorphism</type><intervals><interval><minimumIndex>4224547</minimumIndex><maximumIndex>4224547</maximumIndex><direction>none</direction></interval></intervals><qualifiers><qualifier><name>Reference Nucleotide(s)</name><value>G</value></qualifier><qualifier><name>Variant Nucleotide(s)</name><value>T</value></qualifier><qualifier><name>Change</name><value>G -&gt; T</value></qualifier><qualifier><name>Polymorphism Type</name><value>Substitution</value></qualifier><qualifier><name>Qual</name><value>2</value></qualifier><qualifier><name>Failed Filters</name><value>PASS</value></qualifier><qualifier><name>Combined Depth</name><value>2186</value></qualifier><qualifier><name>Allele frequency</name><value>0.027447</value></qualifier><qualifier><name>Strand bias</name><value>80</value></qualifier><qualifier><name>DP4</name><value>986,1140,50,10</value></qualifier></qualifiers></annotation><annotation><description /><type>Polymorphism</type><intervals><interval><minimumIndex>4380400</minimumIndex><maximumIndex>4380403</maximumIndex><direction>none</direction></interval></intervals><qualifiers><qualifier><name>Reference Nucleotide(s)</name><value>GCCC</value></qualifier><qualifier><name>Variant Nucleotide(s)</name><value /></qualifier><qualifier><name>Change</name><value>-GCCC</value></qualifier><qualifier><name>Polymorphism Type</name><value>Deletion</value></qualifier><qualifier><name>Qual</name><value>1</value></qualifier><qualifier><name>Failed Filters</name><value>PASS</value></qualifier><qualifier><name>Combined Depth</name><value>2386</value></qualifier><qualifier><name>Allele frequency</name><value>0.010897</value></qualifier><qualifier><name>Strand bias</name><value>1</value></qualifier><qualifier><name>DP4</name><value>1138,1235,11,15</value></qualifier><qualifier><name>HRUN</name><value>1</value></qualifier></qualifiers></annotation><annotation><description /><type>Polymorphism</type><intervals><interval><minimumIndex>4380685</minimumIndex><maximumIndex>4380685</maximumIndex><direction>none</direction></interval></intervals><qualifiers><qualifier><name>Reference Nucleotide(s)</name><value>C</value></qualifier><qualifier><name>Variant Nucleotide(s)</name><value /></qualifier><qualifier><name>Change</name><value>-C</value></qualifier><qualifier><name>Polymorphism Type</name><value>Deletion</value></qualifier><qualifier><name>Qual</name><value>1</value></qualifier><qualifier><name>Failed Filters</name><value>PASS</value></qualifier><qualifier><name>Combined Depth</name><value>2271</value></qualifier><qualifier><name>Allele frequency</name><value>0.009247</value></qualifier><qualifier><name>Strand bias</name><value>4</value></qualifier><qualifier><name>DP4</name><value>1066,1189,12,9</value></qualifier><qualifier><name>HRUN</name><value>3</value></qualifier></qualifiers></annotation><annotation><description /><type>Polymorphism</type><intervals><interval><minimumIndex>4398697</minimumIndex><maximumIndex>4398697</maximumIndex><direction>none</direction></interval></intervals><qualifiers><qualifier><name>Reference Nucleotide(s)</name><value>A</value></qualifier><qualifier><name>Variant Nucleotide(s)</name><value /></qualifier><qualifier><name>Change</name><value>-A</value></qualifier><qualifier><name>Polymorphism Type</name><value>Deletion</value></qualifier><qualifier><name>Qual</name><value>2</value></qualifier><qualifier><name>Failed Filters</name><value>PASS</value></qualifier><qualifier><name>Combined Depth</name><value>2722</value></qualifier><qualifier><name>Allele frequency</name><value>0.004041</value></qualifier><qualifier><name>Strand bias</name><value>1</value></qualifier><qualifier><name>DP4</name><value>1340,1401,6,5</value></qualifier><qualifier><name>HRUN</name><value>6</value></qualifier></qualifiers></annotation><annotation><description>T</description><type>Polymorphism</type><intervals><interval><minimumIndex>4441927</minimumIndex><maximumIndex>4441926</maximumIndex><direction>none</direction></interval></intervals><qualifiers><qualifier><name>Reference Nucleotide(s)</name><value /></qualifier><qualifier><name>Variant Nucleotide(s)</name><value>T</value></qualifier><qualifier><name>Change</name><value>+T</value></qualifier><qualifier><name>Polymorphism Type</name><value>Insertion</value></qualifier><qualifier><name>Qual</name><value>2</value></qualifier><qualifier><name>Failed Filters</name><value>PASS</value></qualifier><qualifier><name>Combined Depth</name><value>2505</value></qualifier><qualifier><name>Allele frequency</name><value>0.003194</value></qualifier><qualifier><name>Strand bias</name><value>0</value></qualifier><qualifier><name>DP4</name><value>1323,1179,4,4</value></qualifier><qualifier><name>HRUN</name><value>1</value></qualifier></qualifiers></annotation><annotation><description>A</description><type>Polymorphism</type><intervals><interval><minimumIndex>4596010</minimumIndex><maximumIndex>4596010</maximumIndex><direction>none</direction></interval></intervals><qualifiers><qualifier><name>Reference Nucleotide(s)</name><value>C</value></qualifier><qualifier><name>Variant Nucleotide(s)</name><value>A</value></qualifier><qualifier><name>Change</name><value>C -&gt; A</value></qualifier><qualifier><name>Polymorphism Type</name><value>Substitution</value></qualifier><qualifier><name>Qual</name><value>4</value></qualifier><qualifier><name>Failed Filters</name><value>PASS</value></qualifier><qualifier><name>Combined Depth</name><value>1826</value></qualifier><qualifier><name>Allele frequency</name><value>0.047645</value></qualifier><qualifier><name>Strand bias</name><value>48</value></qualifier><qualifier><name>DP4</name><value>868,866,64,23</value></qualifier></qualifiers></annotation><annotation><description>T</description><type>Polymorphism</type><intervals><interval><minimumIndex>4603146</minimumIndex><maximumIndex>4603146</maximumIndex><direction>none</direction></interval></intervals><qualifiers><qualifier><name>Reference Nucleotide(s)</name><value>G</value></qualifier><qualifier><name>Variant Nucleotide(s)</name><value>T</value></qualifier><qualifier><name>Change</name><value>G -&gt; T</value></qualifier><qualifier><name>Polymorphism Type</name><value>Substitution</value></qualifier><qualifier><name>Qual</name><value>1</value></qualifier><qualifier><name>Failed Filters</name><value>PASS</value></qualifier><qualifier><name>Combined Depth</name><value>1483</value></qualifier><qualifier><name>Allele frequency</name><value>0.061362</value></qualifier><qualifier><name>Strand bias</name><value>47</value></qualifier><qualifier><name>DP4</name><value>661,714,23,68</value></qualifier></qualifiers></annotation><annotation><description /><type>Polymorphism</type><intervals><interval><minimumIndex>1182471</minimumIndex><maximumIndex>1182471</maximumIndex><direction>none</direction></interval></intervals><qualifiers><qualifier><name>Reference Nucleotide(s)</name><value>A</value></qualifier><qualifier><name>Variant Nucleotide(s)</name><value /></qualifier><qualifier><name>Change</name><value>-A</value></qualifier><qualifier><name>Polymorphism Type</name><value>Deletion</value></qualifier><qualifier><name>Qual</name><value>2</value></qualifier><qualifier><name>Failed Filters</name><value>PASS</value></qualifier><qualifier><name>Combined Depth</name><value>1217</value></qualifier><qualifier><name>Allele frequency</name><value>0.008217</value></qualifier><qualifier><name>Strand bias</name><value>0</value></qualifier><qualifier><name>DP4</name><value>562,655,5,5</value></qualifier><qualifier><name>HRUN</name><value>5</value></qualifier></qualifiers></annotation><annotation><description>A</description><type>Polymorphism</type><intervals><interval><minimumIndex>1208467</minimumIndex><maximumIndex>1208467</maximumIndex><direction>none</direction></interval></intervals><qualifiers><qualifier><name>Reference Nucleotide(s)</name><value>C</value></qualifier><qualifier><name>Variant Nucleotide(s)</name><value>A</value></qualifier><qualifier><name>Change</name><value>C -&gt; A</value></qualifier><qualifier><name>Polymorphism Type</name><value>Substitution</value></qualifier><qualifier><name>Qual</name><value>6</value></qualifier><qualifier><name>Failed Filters</name><value>PASS</value></qualifier><qualifier><name>Combined Depth</name><value>870</value></qualifier><qualifier><name>Allele frequency</name><value>0.041379</value></qualifier><qualifier><name>Strand bias</name><value>43</value></qualifier><qualifier><name>DP4</name><value>427,406,6,30</value></qualifier></qualifiers></annotation><annotation><description /><type>Polymorphism</type><intervals><interval><minimumIndex>1270289</minimumIndex><maximumIndex>1270289</maximumIndex><direction>none</direction></interval></intervals><qualifiers><qualifier><name>Reference Nucleotide(s)</name><value>A</value></qualifier><qualifier><name>Variant Nucleotide(s)</name><value /></qualifier><qualifier><name>Change</name><value>-A</value></qualifier><qualifier><name>Polymorphism Type</name><value>Deletion</value></qualifier><qualifier><name>Qual</name><value>1</value></qualifier><qualifier><name>Failed Filters</name><value>PASS</value></qualifier><qualifier><name>Combined Depth</name><value>1191</value></qualifier><qualifier><name>Allele frequency</name><value>0.005038</value></qualifier><qualifier><name>Strand bias</name><value>0</value></qualifier><qualifier><name>DP4</name><value>611,586,3,3</value></qualifier><qualifier><name>HRUN</name><value>5</value></qualifier></qualifiers></annotation><annotation><description /><type>Polymorphism</type><intervals><interval><minimumIndex>1700434</minimumIndex><maximumIndex>1700434</maximumIndex><direction>none</direction></interval></intervals><qualifiers><qualifier><name>Reference Nucleotide(s)</name><value>T</value></qualifier><qualifier><name>Variant Nucleotide(s)</name><value /></qualifier><qualifier><name>Change</name><value>-T</value></qualifier><qualifier><name>Polymorphism Type</name><value>Deletion</value></qualifier><qualifier><name>Qual</name><value>2</value></qualifier><qualifier><name>Failed Filters</name><value>PASS</value></qualifier><qualifier><name>Combined Depth</name><value>1156</value></qualifier><qualifier><name>Allele frequency</name><value>0.004325</value></qualifier><qualifier><name>Strand bias</name><value>0</value></qualifier><qualifier><name>DP4</name><value>585,574,3,2</value></qualifier><qualifier><name>HRUN</name><value>5</value></qualifier></qualifiers></annotation><annotation><description>T</description><type>Polymorphism</type><intervals><interval><minimumIndex>1985396</minimumIndex><maximumIndex>1985396</maximumIndex><direction>none</direction></interval></intervals><qualifiers><qualifier><name>Reference Nucleotide(s)</name><value>G</value></qualifier><qualifier><name>Variant Nucleotide(s)</name><value>T</value></qualifier><qualifier><name>Change</name><value>G -&gt; T</value></qualifier><qualifier><name>Polymorphism Type</name><value>Substitution</value></qualifier><qualifier><name>Qual</name><value>5</value></qualifier><qualifier><name>Failed Filters</name><value>PASS</value></qualifier><qualifier><name>Combined Depth</name><value>1154</value></qualifier><qualifier><name>Allele frequency</name><value>0.012998</value></qualifier><qualifier><name>Strand bias</name><value>11</value></qualifier><qualifier><name>DP4</name><value>577,561,4,11</value></qualifier></qualifiers></annotation><annotation><description /><type>Polymorphism</type><intervals><interval><minimumIndex>2066823</minimumIndex><maximumIndex>2066823</maximumIndex><direction>none</direction></interval></intervals><qualifiers><qualifier><name>Reference Nucleotide(s)</name><value>A</value></qualifier><qualifier><name>Variant Nucleotide(s)</name><value /></qualifier><qualifier><name>Change</name><value>-A</value></qualifier><qualifier><name>Polymorphism Type</name><value>Deletion</value></qualifier><qualifier><name>Qual</name><value>1</value></qualifier><qualifier><name>Failed Filters</name><value>PASS</value></qualifier><qualifier><name>Combined Depth</name><value>1290</value></qualifier><qualifier><name>Allele frequency</name><value>0.004651</value></qualifier><qualifier><name>Strand bias</name><value>3</value></qualifier><qualifier><name>DP4</name><value>665,634,2,4</value></qualifier><qualifier><name>HRUN</name><value>5</value></qualifier></qualifiers></annotation><annotation><description /><type>Polymorphism</type><intervals><interval><minimumIndex>2232554</minimumIndex><maximumIndex>2232556</maximumIndex><direction>none</direction></interval></intervals><qualifiers><qualifier><name>Reference Nucleotide(s)</name><value>AAT</value></qualifier><qualifier><name>Variant Nucleotide(s)</name><value /></qualifier><qualifier><name>Change</name><value>-AAT</value></qualifier><qualifier><name>Polymorphism Type</name><value>Deletion</value></qualifier><qualifier><name>Qual</name><value>1</value></qualifier><qualifier><name>Failed Filters</name><value>PASS</value></qualifier><qualifier><name>Combined Depth</name><value>1155</value></qualifier><qualifier><name>Allele frequency</name><value>0.008658</value></qualifier><qualifier><name>Strand bias</name><value>0</value></qualifier><qualifier><name>DP4</name><value>540,623,5,5</value></qualifier><qualifier><name>HRUN</name><value>2</value></qualifier></qualifiers></annotation><annotation><description>A</description><type>Polymorphism</type><intervals><interval><minimumIndex>3123498</minimumIndex><maximumIndex>3123498</maximumIndex><direction>none</direction></interval></intervals><qualifiers><qualifier><name>Reference Nucleotide(s)</name><value>T</value></qualifier><qualifier><name>Variant Nucleotide(s)</name><value>A</value></qualifier><qualifier><name>Change</name><value>T -&gt; A</value></qualifier><qualifier><name>Polymorphism Type</name><value>Substitution</value></qualifier><qualifier><name>Qual</name><value>8</value></qualifier><qualifier><name>Failed Filters</name><value>PASS</value></qualifier><qualifier><name>Combined Depth</name><value>1410</value></qualifier><qualifier><name>Allele frequency</name><value>0.106383</value></qualifier><qualifier><name>Strand bias</name><value>150</value></qualifier><qualifier><name>DP4</name><value>639,621,126,24</value></qualifier></qualifiers></annotation><annotation><description /><type>Polymorphism</type><intervals><interval><minimumIndex>3304900</minimumIndex><maximumIndex>3304900</maximumIndex><direction>none</direction></interval></intervals><qualifiers><qualifier><name>Reference Nucleotide(s)</name><value>T</value></qualifier><qualifier><name>Variant Nucleotide(s)</name><value /></qualifier><qualifier><name>Change</name><value>-T</value></qualifier><qualifier><name>Polymorphism Type</name><value>Deletion</value></qualifier><qualifier><name>Qual</name><value>2</value></qualifier><qualifier><name>Failed Filters</name><value>PASS</value></qualifier><qualifier><name>Combined Depth</name><value>1245</value></qualifier><qualifier><name>Allele frequency</name><value>0.007229</value></qualifier><qualifier><name>Strand bias</name><value>0</value></qualifier><qualifier><name>DP4</name><value>590,655,4,5</value></qualifier><qualifier><name>HRUN</name><value>6</value></qualifier></qualifiers></annotation><annotation><description /><type>Polymorphism</type><intervals><interval><minimumIndex>3501684</minimumIndex><maximumIndex>3501684</maximumIndex><direction>none</direction></interval></intervals><qualifiers><qualifier><name>Reference Nucleotide(s)</name><value>A</value></qualifier><qualifier><name>Variant Nucleotide(s)</name><value /></qualifier><qualifier><name>Change</name><value>-A</value></qualifier><qualifier><name>Polymorphism Type</name><value>Deletion</value></qualifier><qualifier><name>Qual</name><value>10</value></qualifier><qualifier><name>Failed Filters</name><value>PASS</value></qualifier><qualifier><name>Combined Depth</name><value>1445</value></qualifier><qualifier><name>Allele frequency</name><value>0.004152</value></qualifier><qualifier><name>Strand bias</name><value>1</value></qualifier><qualifier><name>DP4</name><value>697,762,2,4</value></qualifier><qualifier><name>HRUN</name><value>5</value></qualifier></qualifiers></annotation><annotation><description>T</description><type>Polymorphism</type><intervals><interval><minimumIndex>3779316</minimumIndex><maximumIndex>3779316</maximumIndex><direction>none</direction></interval></intervals><qualifiers><qualifier><name>Reference Nucleotide(s)</name><value>G</value></qualifier><qualifier><name>Variant Nucleotide(s)</name><value>T</value></qualifier><qualifier><name>Change</name><value>G -&gt; T</value></qualifier><qualifier><name>Polymorphism Type</name><value>Substitution</value></qualifier><qualifier><name>Qual</name><value>16</value></qualifier><qualifier><name>Failed Filters</name><value>PASS</value></qualifier><qualifier><name>Combined Depth</name><value>1099</value></qualifier><qualifier><name>Allele frequency</name><value>0.062784</value></qualifier><qualifier><name>Strand bias</name><value>85</value></qualifier><qualifier><name>DP4</name><value>597,430,15,55</value></qualifier></qualifiers></annotation><annotation><description /><type>Polymorphism</type><intervals><interval><minimumIndex>4148941</minimumIndex><maximumIndex>4148941</maximumIndex><direction>none</direction></interval></intervals><qualifiers><qualifier><name>Reference Nucleotide(s)</name><value>G</value></qualifier><qualifier><name>Variant Nucleotide(s)</name><value /></qualifier><qualifier><name>Change</name><value>-G</value></qualifier><qualifier><name>Polymorphism Type</name><value>Deletion</value></qualifier><qualifier><name>Qual</name><value>1</value></qualifier><qualifier><name>Failed Filters</name><value>PASS</value></qualifier><qualifier><name>Combined Depth</name><value>1346</value></qualifier><qualifier><name>Allele frequency</name><value>0.004458</value></qualifier><qualifier><name>Strand bias</name><value>0</value></qualifier><qualifier><name>DP4</name><value>672,678,3,3</value></qualifier><qualifier><name>HRUN</name><value>3</value></qualifier></qualifiers></annotation><annotation><description>C</description><type>Polymorphism</type><intervals><interval><minimumIndex>4239845</minimumIndex><maximumIndex>4239844</maximumIndex><direction>none</direction></interval></intervals><qualifiers><qualifier><name>Reference Nucleotide(s)</name><value /></qualifier><qualifier><name>Variant Nucleotide(s)</name><value>C</value></qualifier><qualifier><name>Change</name><value>+C</value></qualifier><qualifier><name>Polymorphism Type</name><value>Insertion</value></qualifier><qualifier><name>Qual</name><value>2</value></qualifier><qualifier><name>Failed Filters</name><value>PASS</value></qualifier><qualifier><name>Combined Depth</name><value>1400</value></qualifier><qualifier><name>Allele frequency</name><value>0.004286</value></qualifier><qualifier><name>Strand bias</name><value>0</value></qualifier><qualifier><name>DP4</name><value>683,720,3,3</value></qualifier><qualifier><name>HRUN</name><value>1</value></qualifier></qualifiers></annotation><annotation><description /><type>Polymorphism</type><intervals><interval><minimumIndex>4380579</minimumIndex><maximumIndex>4380579</maximumIndex><direction>none</direction></interval></intervals><qualifiers><qualifier><name>Reference Nucleotide(s)</name><value>T</value></qualifier><qualifier><name>Variant Nucleotide(s)</name><value /></qualifier><qualifier><name>Change</name><value>-T</value></qualifier><qualifier><name>Polymorphism Type</name><value>Deletion</value></qualifier><qualifier><name>Qual</name><value>1</value></qualifier><qualifier><name>Failed Filters</name><value>PASS</value></qualifier><qualifier><name>Combined Depth</name><value>1315</value></qualifier><qualifier><name>Allele frequency</name><value>0.003802</value></qualifier><qualifier><name>Strand bias</name><value>1</value></qualifier><qualifier><name>DP4</name><value>643,676,3,2</value></qualifier><qualifier><name>HRUN</name><value>1</value></qualifier></qualifiers></annotation><annotation><description /><type>Polymorphism</type><intervals><interval><minimumIndex>627811</minimumIndex><maximumIndex>627811</maximumIndex><direction>none</direction></interval></intervals><qualifiers><qualifier><name>Reference Nucleotide(s)</name><value>A</value></qualifier><qualifier><name>Variant Nucleotide(s)</name><value /></qualifier><qualifier><name>Change</name><value>-A</value></qualifier><qualifier><name>Polymorphism Type</name><value>Deletion</value></qualifier><qualifier><name>Qual</name><value>1</value></qualifier><qualifier><name>Failed Filters</name><value>PASS</value></qualifier><qualifier><name>Combined Depth</name><value>1496</value></qualifier><qualifier><name>Allele frequency</name><value>0.004679</value></qualifier><qualifier><name>Strand bias</name><value>0</value></qualifier><qualifier><name>DP4</name><value>742,756,3,4</value></qualifier><qualifier><name>HRUN</name><value>4</value></qualifier></qualifiers></annotation><annotation><description /><type>Polymorphism</type><intervals><interval><minimumIndex>1260102</minimumIndex><maximumIndex>1260102</maximumIndex><direction>none</direction></interval></intervals><qualifiers><qualifier><name>Reference Nucleotide(s)</name><value>G</value></qualifier><qualifier><name>Variant Nucleotide(s)</name><value /></qualifier><qualifier><name>Change</name><value>-G</value></qualifier><qualifier><name>Polymorphism Type</name><value>Deletion</value></qualifier><qualifier><name>Qual</name><value>1</value></qualifier><qualifier><name>Failed Filters</name><value>PASS</value></qualifier><qualifier><name>Combined Depth</name><value>1230</value></qualifier><qualifier><name>Allele frequency</name><value>0.004878</value></qualifier><qualifier><name>Strand bias</name><value>0</value></qualifier><qualifier><name>DP4</name><value>701,534,3,3</value></qualifier><qualifier><name>HRUN</name><value>2</value></qualifier></qualifiers></annotation><annotation><description /><type>Polymorphism</type><intervals><interval><minimumIndex>1304794</minimumIndex><maximumIndex>1304794</maximumIndex><direction>none</direction></interval></intervals><qualifiers><qualifier><name>Reference Nucleotide(s)</name><value>A</value></qualifier><qualifier><name>Variant Nucleotide(s)</name><value /></qualifier><qualifier><name>Change</name><value>-A</value></qualifier><qualifier><name>Polymorphism Type</name><value>Deletion</value></qualifier><qualifier><name>Qual</name><value>3</value></qualifier><qualifier><name>Failed Filters</name><value>PASS</value></qualifier><qualifier><name>Combined Depth</name><value>1039</value></qualifier><qualifier><name>Allele frequency</name><value>0.004812</value></qualifier><qualifier><name>Strand bias</name><value>1</value></qualifier><qualifier><name>DP4</name><value>520,526,3,2</value></qualifier><qualifier><name>HRUN</name><value>5</value></qualifier></qualifiers></annotation><annotation><description /><type>Polymorphism</type><intervals><interval><minimumIndex>1471307</minimumIndex><maximumIndex>1471307</maximumIndex><direction>none</direction></interval></intervals><qualifiers><qualifier><name>Reference Nucleotide(s)</name><value>A</value></qualifier><qualifier><name>Variant Nucleotide(s)</name><value /></qualifier><qualifier><name>Change</name><value>-A</value></qualifier><qualifier><name>Polymorphism Type</name><value>Deletion</value></qualifier><qualifier><name>Qual</name><value>2</value></qualifier><qualifier><name>Failed Filters</name><value>PASS</value></qualifier><qualifier><name>Combined Depth</name><value>1184</value></qualifier><qualifier><name>Allele frequency</name><value>0.005912</value></qualifier><qualifier><name>Strand bias</name><value>3</value></qualifier><qualifier><name>DP4</name><value>579,610,2,5</value></qualifier><qualifier><name>HRUN</name><value>4</value></qualifier></qualifiers></annotation><annotation><description /><type>Polymorphism</type><intervals><interval><minimumIndex>1618607</minimumIndex><maximumIndex>1618607</maximumIndex><direction>none</direction></interval></intervals><qualifiers><qualifier><name>Reference Nucleotide(s)</name><value>T</value></qualifier><qualifier><name>Variant Nucleotide(s)</name><value /></qualifier><qualifier><name>Change</name><value>-T</value></qualifier><qualifier><name>Polymorphism Type</name><value>Deletion</value></qualifier><qualifier><name>Qual</name><value>1</value></qualifier><qualifier><name>Failed Filters</name><value>PASS</value></qualifier><qualifier><name>Combined Depth</name><value>1206</value></qualifier><qualifier><name>Allele frequency</name><value>0.008292</value></qualifier><qualifier><name>Strand bias</name><value>1</value></qualifier><qualifier><name>DP4</name><value>552,651,4,6</value></qualifier><qualifier><name>HRUN</name><value>8</value></qualifier></qualifiers></annotation><annotation><description>T</description><type>Polymorphism</type><intervals><interval><minimumIndex>2235299</minimumIndex><maximumIndex>2235299</maximumIndex><direction>none</direction></interval></intervals><qualifiers><qualifier><name>Reference Nucleotide(s)</name><value>G</value></qualifier><qualifier><name>Variant Nucleotide(s)</name><value>T</value></qualifier><qualifier><name>Change</name><value>G -&gt; T</value></qualifier><qualifier><name>Polymorphism Type</name><value>Substitution</value></qualifier><qualifier><name>Qual</name><value>1</value></qualifier><qualifier><name>Failed Filters</name><value>PASS</value></qualifier><qualifier><name>Combined Depth</name><value>1338</value></qualifier><qualifier><name>Allele frequency</name><value>0.032885</value></qualifier><qualifier><name>Strand bias</name><value>26</value></qualifier><qualifier><name>DP4</name><value>634,660,32,12</value></qualifier></qualifiers></annotation><annotation><description>T</description><type>Polymorphism</type><intervals><interval><minimumIndex>2335045</minimumIndex><maximumIndex>2335045</maximumIndex><direction>none</direction></interval></intervals><qualifiers><qualifier><name>Reference Nucleotide(s)</name><value>G</value></qualifier><qualifier><name>Variant Nucleotide(s)</name><value>T</value></qualifier><qualifier><name>Change</name><value>G -&gt; T</value></qualifier><qualifier><name>Polymorphism Type</name><value>Substitution</value></qualifier><qualifier><name>Qual</name><value>1</value></qualifier><qualifier><name>Failed Filters</name><value>PASS</value></qualifier><qualifier><name>Combined Depth</name><value>1249</value></qualifier><qualifier><name>Allele frequency</name><value>0.015212</value></qualifier><qualifier><name>Strand bias</name><value>23</value></qualifier><qualifier><name>DP4</name><value>615,615,16,3</value></qualifier></qualifiers></annotation><annotation><description /><type>Polymorphism</type><intervals><interval><minimumIndex>3077185</minimumIndex><maximumIndex>3077185</maximumIndex><direction>none</direction></interval></intervals><qualifiers><qualifier><name>Reference Nucleotide(s)</name><value>A</value></qualifier><qualifier><name>Variant Nucleotide(s)</name><value /></qualifier><qualifier><name>Change</name><value>-A</value></qualifier><qualifier><name>Polymorphism Type</name><value>Deletion</value></qualifier><qualifier><name>Qual</name><value>2</value></qualifier><qualifier><name>Failed Filters</name><value>PASS</value></qualifier><qualifier><name>Combined Depth</name><value>1255</value></qualifier><qualifier><name>Allele frequency</name><value>0.008765</value></qualifier><qualifier><name>Strand bias</name><value>11</value></qualifier><qualifier><name>DP4</name><value>626,633,9,2</value></qualifier><qualifier><name>HRUN</name><value>7</value></qualifier></qualifiers></annotation><annotation><description /><type>Polymorphism</type><intervals><interval><minimumIndex>3118773</minimumIndex><maximumIndex>3118774</maximumIndex><direction>none</direction></interval></intervals><qualifiers><qualifier><name>Reference Nucleotide(s)</name><value>GC</value></qualifier><qualifier><name>Variant Nucleotide(s)</name><value /></qualifier><qualifier><name>Change</name><value>-GC</value></qualifier><qualifier><name>Polymorphism Type</name><value>Deletion</value></qualifier><qualifier><name>Qual</name><value>6</value></qualifier><qualifier><name>Failed Filters</name><value>PASS</value></qualifier><qualifier><name>Combined Depth</name><value>1518</value></qualifier><qualifier><name>Allele frequency</name><value>0.005270</value></qualifier><qualifier><name>Strand bias</name><value>0</value></qualifier><qualifier><name>DP4</name><value>805,707,4,4</value></qualifier><qualifier><name>HRUN</name><value>1</value></qualifier></qualifiers></annotation><annotation><description /><type>Polymorphism</type><intervals><interval><minimumIndex>3229187</minimumIndex><maximumIndex>3229187</maximumIndex><direction>none</direction></interval></intervals><qualifiers><qualifier><name>Reference Nucleotide(s)</name><value>A</value></qualifier><qualifier><name>Variant Nucleotide(s)</name><value /></qualifier><qualifier><name>Change</name><value>-A</value></qualifier><qualifier><name>Polymorphism Type</name><value>Deletion</value></qualifier><qualifier><name>Qual</name><value>1</value></qualifier><qualifier><name>Failed Filters</name><value>PASS</value></qualifier><qualifier><name>Combined Depth</name><value>1583</value></qualifier><qualifier><name>Allele frequency</name><value>0.005054</value></qualifier><qualifier><name>Strand bias</name><value>5</value></qualifier><qualifier><name>DP4</name><value>732,867,2,6</value></qualifier><qualifier><name>HRUN</name><value>4</value></qualifier></qualifiers></annotation><annotation><description>T</description><type>Polymorphism</type><intervals><interval><minimumIndex>3525289</minimumIndex><maximumIndex>3525289</maximumIndex><direction>none</direction></interval></intervals><qualifiers><qualifier><name>Reference Nucleotide(s)</name><value>G</value></qualifier><qualifier><name>Variant Nucleotide(s)</name><value>T</value></qualifier><qualifier><name>Change</name><value>G -&gt; T</value></qualifier><qualifier><name>Polymorphism Type</name><value>Substitution</value></qualifier><qualifier><name>Qual</name><value>1</value></qualifier><qualifier><name>Failed Filters</name><value>PASS</value></qualifier><qualifier><name>Combined Depth</name><value>1227</value></qualifier><qualifier><name>Allele frequency</name><value>0.025265</value></qualifier><qualifier><name>Strand bias</name><value>51</value></qualifier><qualifier><name>DP4</name><value>478,718,25,6</value></qualifier></qualifiers></annotation><annotation><description /><type>Polymorphism</type><intervals><interval><minimumIndex>3872039</minimumIndex><maximumIndex>3872050</maximumIndex><direction>none</direction></interval></intervals><qualifiers><qualifier><name>Reference Nucleotide(s)</name><value>CACGACCGATAC</value></qualifier><qualifier><name>Variant Nucleotide(s)</name><value /></qualifier><qualifier><name>Change</name><value>-CACGACCGATAC</value></qualifier><qualifier><name>Polymorphism Type</name><value>Deletion</value></qualifier><qualifier><name>Qual</name><value>1</value></qualifier><qualifier><name>Failed Filters</name><value>PASS</value></qualifier><qualifier><name>Combined Depth</name><value>1595</value></qualifier><qualifier><name>Allele frequency</name><value>0.005643</value></qualifier><qualifier><name>Strand bias</name><value>7</value></qualifier><qualifier><name>DP4</name><value>858,740,7,2</value></qualifier><qualifier><name>HRUN</name><value>1</value></qualifier></qualifiers></annotation><annotation><description>G</description><type>Polymorphism</type><intervals><interval><minimumIndex>4027560</minimumIndex><maximumIndex>4027560</maximumIndex><direction>none</direction></interval></intervals><qualifiers><qualifier><name>Reference Nucleotide(s)</name><value>T</value></qualifier><qualifier><name>Variant Nucleotide(s)</name><value>G</value></qualifier><qualifier><name>Change</name><value>T -&gt; G</value></qualifier><qualifier><name>Polymorphism Type</name><value>Substitution</value></qualifier><qualifier><name>Qual</name><value>4</value></qualifier><qualifier><name>Failed Filters</name><value>PASS</value></qualifier><qualifier><name>Combined Depth</name><value>1300</value></qualifier><qualifier><name>Allele frequency</name><value>0.042308</value></qualifier><qualifier><name>Strand bias</name><value>85</value></qualifier><qualifier><name>DP4</name><value>700,544,9,46</value></qualifier></qualifiers></annotation><annotation><description>A</description><type>Polymorphism</type><intervals><interval><minimumIndex>4080339</minimumIndex><maximumIndex>4080339</maximumIndex><direction>none</direction></interval></intervals><qualifiers><qualifier><name>Reference Nucleotide(s)</name><value>C</value></qualifier><qualifier><name>Variant Nucleotide(s)</name><value>A</value></qualifier><qualifier><name>Change</name><value>C -&gt; A</value></qualifier><qualifier><name>Polymorphism Type</name><value>Substitution</value></qualifier><qualifier><name>Qual</name><value>5</value></qualifier><qualifier><name>Failed Filters</name><value>PASS</value></qualifier><qualifier><name>Combined Depth</name><value>947</value></qualifier><qualifier><name>Allele frequency</name><value>0.072862</value></qualifier><qualifier><name>Strand bias</name><value>245</value></qualifier><qualifier><name>DP4</name><value>219,632,68,13</value></qualifier></qualifiers></annotation><annotation><description>T</description><type>Polymorphism</type><intervals><interval><minimumIndex>4603200</minimumIndex><maximumIndex>4603200</maximumIndex><direction>none</direction></interval></intervals><qualifiers><qualifier><name>Reference Nucleotide(s)</name><value>G</value></qualifier><qualifier><name>Variant Nucleotide(s)</name><value>T</value></qualifier><qualifier><name>Change</name><value>G -&gt; T</value></qualifier><qualifier><name>Polymorphism Type</name><value>Substitution</value></qualifier><qualifier><name>Qual</name><value>2</value></qualifier><qualifier><name>Failed Filters</name><value>PASS</value></qualifier><qualifier><name>Combined Depth</name><value>1152</value></qualifier><qualifier><name>Allele frequency</name><value>0.038194</value></qualifier><qualifier><name>Strand bias</name><value>35</value></qualifier><qualifier><name>DP4</name><value>547,561,34,10</value></qualifier></qualifiers></annotation><annotation><description>C</description><type>Polymorphism</type><intervals><interval><minimumIndex>274641</minimumIndex><maximumIndex>274640</maximumIndex><direction>none</direction></interval></intervals><qualifiers><qualifier><name>Reference Nucleotide(s)</name><value /></qualifier><qualifier><name>Variant Nucleotide(s)</name><value>C</value></qualifier><qualifier><name>Change</name><value>+C</value></qualifier><qualifier><name>Polymorphism Type</name><value>Insertion</value></qualifier><qualifier><name>Qual</name><value>3</value></qualifier><qualifier><name>Failed Filters</name><value>PASS</value></qualifier><qualifier><name>Combined Depth</name><value>1383</value></qualifier><qualifier><name>Allele frequency</name><value>0.004338</value></qualifier><qualifier><name>Strand bias</name><value>1</value></qualifier><qualifier><name>DP4</name><value>752,627,4,2</value></qualifier><qualifier><name>HRUN</name><value>1</value></qualifier></qualifiers></annotation><annotation><description /><type>Polymorphism</type><intervals><interval><minimumIndex>1234578</minimumIndex><maximumIndex>1234578</maximumIndex><direction>none</direction></interval></intervals><qualifiers><qualifier><name>Reference Nucleotide(s)</name><value>T</value></qualifier><qualifier><name>Variant Nucleotide(s)</name><value /></qualifier><qualifier><name>Change</name><value>-T</value></qualifier><qualifier><name>Polymorphism Type</name><value>Deletion</value></qualifier><qualifier><name>Qual</name><value>2</value></qualifier><qualifier><name>Failed Filters</name><value>PASS</value></qualifier><qualifier><name>Combined Depth</name><value>1381</value></qualifier><qualifier><name>Allele frequency</name><value>0.005069</value></qualifier><qualifier><name>Strand bias</name><value>1</value></qualifier><qualifier><name>DP4</name><value>670,711,4,3</value></qualifier><qualifier><name>HRUN</name><value>5</value></qualifier></qualifiers></annotation><annotation><description>T</description><type>Polymorphism</type><intervals><interval><minimumIndex>1295092</minimumIndex><maximumIndex>1295091</maximumIndex><direction>none</direction></interval></intervals><qualifiers><qualifier><name>Reference Nucleotide(s)</name><value /></qualifier><qualifier><name>Variant Nucleotide(s)</name><value>T</value></qualifier><qualifier><name>Change</name><value>+T</value></qualifier><qualifier><name>Polymorphism Type</name><value>Insertion</value></qualifier><qualifier><name>Qual</name><value>2</value></qualifier><qualifier><name>Failed Filters</name><value>PASS</value></qualifier><qualifier><name>Combined Depth</name><value>1223</value></qualifier><qualifier><name>Allele frequency</name><value>0.006541</value></qualifier><qualifier><name>Strand bias</name><value>0</value></qualifier><qualifier><name>DP4</name><value>612,604,4,4</value></qualifier><qualifier><name>HRUN</name><value>1</value></qualifier></qualifiers></annotation><annotation><description /><type>Polymorphism</type><intervals><interval><minimumIndex>1579185</minimumIndex><maximumIndex>1579185</maximumIndex><direction>none</direction></interval></intervals><qualifiers><qualifier><name>Reference Nucleotide(s)</name><value>T</value></qualifier><qualifier><name>Variant Nucleotide(s)</name><value /></qualifier><qualifier><name>Change</name><value>-T</value></qualifier><qualifier><name>Polymorphism Type</name><value>Deletion</value></qualifier><qualifier><name>Qual</name><value>2</value></qualifier><qualifier><name>Failed Filters</name><value>PASS</value></qualifier><qualifier><name>Combined Depth</name><value>1430</value></qualifier><qualifier><name>Allele frequency</name><value>0.007692</value></qualifier><qualifier><name>Strand bias</name><value>0</value></qualifier><qualifier><name>DP4</name><value>705,731,5,6</value></qualifier><qualifier><name>HRUN</name><value>7</value></qualifier></qualifiers></annotation><annotation><description>G</description><type>Polymorphism</type><intervals><interval><minimumIndex>1816746</minimumIndex><maximumIndex>1816746</maximumIndex><direction>none</direction></interval></intervals><qualifiers><qualifier><name>Reference Nucleotide(s)</name><value>T</value></qualifier><qualifier><name>Variant Nucleotide(s)</name><value>G</value></qualifier><qualifier><name>Change</name><value>T -&gt; G</value></qualifier><qualifier><name>Polymorphism Type</name><value>Substitution</value></qualifier><qualifier><name>Qual</name><value>1</value></qualifier><qualifier><name>Failed Filters</name><value>PASS</value></qualifier><qualifier><name>Combined Depth</name><value>1329</value></qualifier><qualifier><name>Allele frequency</name><value>0.041384</value></qualifier><qualifier><name>Strand bias</name><value>58</value></qualifier><qualifier><name>DP4</name><value>641,628,10,45</value></qualifier></qualifiers></annotation><annotation><description>GAATG</description><type>Polymorphism</type><intervals><interval><minimumIndex>1981972</minimumIndex><maximumIndex>1981971</maximumIndex><direction>none</direction></interval></intervals><qualifiers><qualifier><name>Reference Nucleotide(s)</name><value /></qualifier><qualifier><name>Variant Nucleotide(s)</name><value>GAATG</value></qualifier><qualifier><name>Change</name><value>+GAATG</value></qualifier><qualifier><name>Polymorphism Type</name><value>Insertion</value></qualifier><qualifier><name>Qual</name><value>2</value></qualifier><qualifier><name>Failed Filters</name><value>PASS</value></qualifier><qualifier><name>Combined Depth</name><value>1270</value></qualifier><qualifier><name>Allele frequency</name><value>0.008661</value></qualifier><qualifier><name>Strand bias</name><value>1</value></qualifier><qualifier><name>DP4</name><value>600,667,6,5</value></qualifier><qualifier><name>HRUN</name><value>2</value></qualifier></qualifiers></annotation><annotation><description /><type>Polymorphism</type><intervals><interval><minimumIndex>2261947</minimumIndex><maximumIndex>2261947</maximumIndex><direction>none</direction></interval></intervals><qualifiers><qualifier><name>Reference Nucleotide(s)</name><value>A</value></qualifier><qualifier><name>Variant Nucleotide(s)</name><value /></qualifier><qualifier><name>Change</name><value>-A</value></qualifier><qualifier><name>Polymorphism Type</name><value>Deletion</value></qualifier><qualifier><name>Qual</name><value>2</value></qualifier><qualifier><name>Failed Filters</name><value>PASS</value></qualifier><qualifier><name>Combined Depth</name><value>1487</value></qualifier><qualifier><name>Allele frequency</name><value>0.005380</value></qualifier><qualifier><name>Strand bias</name><value>7</value></qualifier><qualifier><name>DP4</name><value>767,717,2,6</value></qualifier><qualifier><name>HRUN</name><value>6</value></qualifier></qualifiers></annotation><annotation><description>GGGGGGGG</description><type>Polymorphism</type><intervals><interval><minimumIndex>2470482</minimumIndex><maximumIndex>2470481</maximumIndex><direction>none</direction></interval></intervals><qualifiers><qualifier><name>Reference Nucleotide(s)</name><value /></qualifier><qualifier><name>Variant Nucleotide(s)</name><value>GGGGGGGG</value></qualifier><qualifier><name>Change</name><value>+GGGGGGGG</value></qualifier><qualifier><name>Polymorphism Type</name><value>Insertion</value></qualifier><qualifier><name>Qual</name><value>1</value></qualifier><qualifier><name>Failed Filters</name><value>PASS</value></qualifier><qualifier><name>Combined Depth</name><value>941</value></qualifier><qualifier><name>Allele frequency</name><value>0.010627</value></qualifier><qualifier><name>Strand bias</name><value>43</value></qualifier><qualifier><name>DP4</name><value>344,603,10,0</value></qualifier><qualifier><name>HRUN</name><value>1</value></qualifier></qualifiers></annotation><annotation><description>A</description><type>Polymorphism</type><intervals><interval><minimumIndex>2511600</minimumIndex><maximumIndex>2511600</maximumIndex><direction>none</direction></interval></intervals><qualifiers><qualifier><name>Reference Nucleotide(s)</name><value>T</value></qualifier><qualifier><name>Variant Nucleotide(s)</name><value>A</value></qualifier><qualifier><name>Change</name><value>T -&gt; A</value></qualifier><qualifier><name>Polymorphism Type</name><value>Substitution</value></qualifier><qualifier><name>Qual</name><value>3</value></qualifier><qualifier><name>Failed Filters</name><value>PASS</value></qualifier><qualifier><name>Combined Depth</name><value>1180</value></qualifier><qualifier><name>Allele frequency</name><value>0.041525</value></qualifier><qualifier><name>Strand bias</name><value>54</value></qualifier><qualifier><name>DP4</name><value>515,604,39,10</value></qualifier></qualifiers></annotation><annotation><description>C</description><type>Polymorphism</type><intervals><interval><minimumIndex>2802949</minimumIndex><maximumIndex>2802948</maximumIndex><direction>none</direction></interval></intervals><qualifiers><qualifier><name>Reference Nucleotide(s)</name><value /></qualifier><qualifier><name>Variant Nucleotide(s)</name><value>C</value></qualifier><qualifier><name>Change</name><value>+C</value></qualifier><qualifier><name>Polymorphism Type</name><value>Insertion</value></qualifier><qualifier><name>Qual</name><value>3</value></qualifier><qualifier><name>Failed Filters</name><value>PASS</value></qualifier><qualifier><name>Combined Depth</name><value>1321</value></qualifier><qualifier><name>Allele frequency</name><value>0.004542</value></qualifier><qualifier><name>Strand bias</name><value>0</value></qualifier><qualifier><name>DP4</name><value>631,685,3,3</value></qualifier><qualifier><name>HRUN</name><value>1</value></qualifier></qualifiers></annotation><annotation><description>CATTCAA</description><type>Polymorphism</type><intervals><interval><minimumIndex>3270617</minimumIndex><maximumIndex>3270616</maximumIndex><direction>none</direction></interval></intervals><qualifiers><qualifier><name>Reference Nucleotide(s)</name><value /></qualifier><qualifier><name>Variant Nucleotide(s)</name><value>CATTCAA</value></qualifier><qualifier><name>Change</name><value>+CATTCAA</value></qualifier><qualifier><name>Polymorphism Type</name><value>Insertion</value></qualifier><qualifier><name>Qual</name><value>3</value></qualifier><qualifier><name>Failed Filters</name><value>PASS</value></qualifier><qualifier><name>Combined Depth</name><value>1363</value></qualifier><qualifier><name>Allele frequency</name><value>0.638298</value></qualifier><qualifier><name>Strand bias</name><value>0</value></qualifier><qualifier><name>DP4</name><value>226,237,425,445</value></qualifier><qualifier><name>HRUN</name><value>2</value></qualifier></qualifiers></annotation><annotation><description>AA</description><type>Polymorphism</type><intervals><interval><minimumIndex>3270617</minimumIndex><maximumIndex>3270616</maximumIndex><direction>none</direction></interval></intervals><qualifiers><qualifier><name>Reference Nucleotide(s)</name><value /></qualifier><qualifier><name>Variant Nucleotide(s)</name><value>AA</value></qualifier><qualifier><name>Change</name><value>+AA</value></qualifier><qualifier><name>Polymorphism Type</name><value>Insertion</value></qualifier><qualifier><name>Qual</name><value>2</value></qualifier><qualifier><name>Failed Filters</name><value>PASS</value></qualifier><qualifier><name>Combined Depth</name><value>1363</value></qualifier><qualifier><name>Allele frequency</name><value>0.013940</value></qualifier><qualifier><name>Strand bias</name><value>6</value></qualifier><qualifier><name>DP4</name><value>226,237,12,7</value></qualifier><qualifier><name>HRUN</name><value>2</value></qualifier></qualifiers></annotation><annotation><description>G</description><type>Polymorphism</type><intervals><interval><minimumIndex>3721497</minimumIndex><maximumIndex>3721497</maximumIndex><direction>none</direction></interval></intervals><qualifiers><qualifier><name>Reference Nucleotide(s)</name><value>T</value></qualifier><qualifier><name>Variant Nucleotide(s)</name><value>G</value></qualifier><qualifier><name>Change</name><value>T -&gt; G</value></qualifier><qualifier><name>Polymorphism Type</name><value>Substitution</value></qualifier><qualifier><name>Qual</name><value>3</value></qualifier><qualifier><name>Failed Filters</name><value>PASS</value></qualifier><qualifier><name>Combined Depth</name><value>1185</value></qualifier><qualifier><name>Allele frequency</name><value>0.029536</value></qualifier><qualifier><name>Strand bias</name><value>84</value></qualifier><qualifier><name>DP4</name><value>382,768,29,6</value></qualifier></qualifiers></annotation><annotation><description>T</description><type>Polymorphism</type><intervals><interval><minimumIndex>3779319</minimumIndex><maximumIndex>3779319</maximumIndex><direction>none</direction></interval></intervals><qualifiers><qualifier><name>Reference Nucleotide(s)</name><value>G</value></qualifier><qualifier><name>Variant Nucleotide(s)</name><value>T</value></qualifier><qualifier><name>Change</name><value>G -&gt; T</value></qualifier><qualifier><name>Polymorphism Type</name><value>Substitution</value></qualifier><qualifier><name>Qual</name><value>9</value></qualifier><qualifier><name>Failed Filters</name><value>PASS</value></qualifier><qualifier><name>Combined Depth</name><value>1154</value></qualifier><qualifier><name>Allele frequency</name><value>0.060659</value></qualifier><qualifier><name>Strand bias</name><value>96</value></qualifier><qualifier><name>DP4</name><value>618,462,13,57</value></qualifier></qualifiers></annotation><annotation><description>T</description><type>Polymorphism</type><intervals><interval><minimumIndex>4366551</minimumIndex><maximumIndex>4366551</maximumIndex><direction>none</direction></interval></intervals><qualifiers><qualifier><name>Reference Nucleotide(s)</name><value>G</value></qualifier><qualifier><name>Variant Nucleotide(s)</name><value>T</value></qualifier><qualifier><name>Change</name><value>G -&gt; T</value></qualifier><qualifier><name>Polymorphism Type</name><value>Substitution</value></qualifier><qualifier><name>Qual</name><value>6</value></qualifier><qualifier><name>Failed Filters</name><value>PASS</value></qualifier><qualifier><name>Combined Depth</name><value>1335</value></qualifier><qualifier><name>Allele frequency</name><value>0.038202</value></qualifier><qualifier><name>Strand bias</name><value>43</value></qualifier><qualifier><name>DP4</name><value>615,669,10,41</value></qualifier></qualifiers></annotation><annotation><description /><type>Polymorphism</type><intervals><interval><minimumIndex>4494078</minimumIndex><maximumIndex>4494078</maximumIndex><direction>none</direction></interval></intervals><qualifiers><qualifier><name>Reference Nucleotide(s)</name><value>T</value></qualifier><qualifier><name>Variant Nucleotide(s)</name><value /></qualifier><qualifier><name>Change</name><value>-T</value></qualifier><qualifier><name>Polymorphism Type</name><value>Deletion</value></qualifier><qualifier><name>Qual</name><value>2</value></qualifier><qualifier><name>Failed Filters</name><value>PASS</value></qualifier><qualifier><name>Combined Depth</name><value>1269</value></qualifier><qualifier><name>Allele frequency</name><value>0.007880</value></qualifier><qualifier><name>Strand bias</name><value>0</value></qualifier><qualifier><name>DP4</name><value>693,578,5,5</value></qualifier><qualifier><name>HRUN</name><value>7</value></qualifier></qualifiers></annotation><annotation><description>G</description><type>Polymorphism</type><intervals><interval><minimumIndex>295796</minimumIndex><maximumIndex>295796</maximumIndex><direction>none</direction></interval></intervals><qualifiers><qualifier><name>Reference Nucleotide(s)</name><value>C</value></qualifier><qualifier><name>Variant Nucleotide(s)</name><value>G</value></qualifier><qualifier><name>Change</name><value>C -&gt; G</value></qualifier><qualifier><name>Polymorphism Type</name><value>Substitution</value></qualifier><qualifier><name>Qual</name><value>3</value></qualifier><qualifier><name>Failed Filters</name><value>PASS</value></qualifier><qualifier><name>Combined Depth</name><value>1594</value></qualifier><qualifier><name>Allele frequency</name><value>0.020703</value></qualifier><qualifier><name>Strand bias</name><value>54</value></qualifier><qualifier><name>DP4</name><value>694,864,28,5</value></qualifier></qualifiers></annotation><annotation><description>T</description><type>Polymorphism</type><intervals><interval><minimumIndex>1118554</minimumIndex><maximumIndex>1118554</maximumIndex><direction>none</direction></interval></intervals><qualifiers><qualifier><name>Reference Nucleotide(s)</name><value>G</value></qualifier><qualifier><name>Variant Nucleotide(s)</name><value>T</value></qualifier><qualifier><name>Change</name><value>G -&gt; T</value></qualifier><qualifier><name>Polymorphism Type</name><value>Substitution</value></qualifier><qualifier><name>Qual</name><value>3</value></qualifier><qualifier><name>Failed Filters</name><value>PASS</value></qualifier><qualifier><name>Combined Depth</name><value>952</value></qualifier><qualifier><name>Allele frequency</name><value>0.051471</value></qualifier><qualifier><name>Strand bias</name><value>15</value></qualifier><qualifier><name>DP4</name><value>486,417,18,31</value></qualifier></qualifiers></annotation><annotation><description>T</description><type>Polymorphism</type><intervals><interval><minimumIndex>1208432</minimumIndex><maximumIndex>1208432</maximumIndex><direction>none</direction></interval></intervals><qualifiers><qualifier><name>Reference Nucleotide(s)</name><value>G</value></qualifier><qualifier><name>Variant Nucleotide(s)</name><value>T</value></qualifier><qualifier><name>Change</name><value>G -&gt; T</value></qualifier><qualifier><name>Polymorphism Type</name><value>Substitution</value></qualifier><qualifier><name>Qual</name><value>1</value></qualifier><qualifier><name>Failed Filters</name><value>PASS</value></qualifier><qualifier><name>Combined Depth</name><value>1255</value></qualifier><qualifier><name>Allele frequency</name><value>0.029482</value></qualifier><qualifier><name>Strand bias</name><value>2</value></qualifier><qualifier><name>DP4</name><value>588,630,16,21</value></qualifier></qualifiers></annotation><annotation><description>A</description><type>Polymorphism</type><intervals><interval><minimumIndex>1675979</minimumIndex><maximumIndex>1675979</maximumIndex><direction>none</direction></interval></intervals><qualifiers><qualifier><name>Reference Nucleotide(s)</name><value>C</value></qualifier><qualifier><name>Variant Nucleotide(s)</name><value>A</value></qualifier><qualifier><name>Change</name><value>C -&gt; A</value></qualifier><qualifier><name>Polymorphism Type</name><value>Substitution</value></qualifier><qualifier><name>Qual</name><value>3</value></qualifier><qualifier><name>Failed Filters</name><value>PASS</value></qualifier><qualifier><name>Combined Depth</name><value>1262</value></qualifier><qualifier><name>Allele frequency</name><value>0.041997</value></qualifier><qualifier><name>Strand bias</name><value>37</value></qualifier><qualifier><name>DP4</name><value>665,543,43,10</value></qualifier></qualifiers></annotation><annotation><description>C</description><type>Polymorphism</type><intervals><interval><minimumIndex>1676007</minimumIndex><maximumIndex>1676007</maximumIndex><direction>none</direction></interval></intervals><qualifiers><qualifier><name>Reference Nucleotide(s)</name><value>G</value></qualifier><qualifier><name>Variant Nucleotide(s)</name><value>C</value></qualifier><qualifier><name>Change</name><value>G -&gt; C</value></qualifier><qualifier><name>Polymorphism Type</name><value>Substitution</value></qualifier><qualifier><name>Qual</name><value>1</value></qualifier><qualifier><name>Failed Filters</name><value>PASS</value></qualifier><qualifier><name>Combined Depth</name><value>1276</value></qualifier><qualifier><name>Allele frequency</name><value>0.036050</value></qualifier><qualifier><name>Strand bias</name><value>96</value></qualifier><qualifier><name>DP4</name><value>760,464,7,39</value></qualifier></qualifiers></annotation><annotation><description>T</description><type>Polymorphism</type><intervals><interval><minimumIndex>2587412</minimumIndex><maximumIndex>2587412</maximumIndex><direction>none</direction></interval></intervals><qualifiers><qualifier><name>Reference Nucleotide(s)</name><value>G</value></qualifier><qualifier><name>Variant Nucleotide(s)</name><value>T</value></qualifier><qualifier><name>Change</name><value>G -&gt; T</value></qualifier><qualifier><name>Polymorphism Type</name><value>Substitution</value></qualifier><qualifier><name>Qual</name><value>5</value></qualifier><qualifier><name>Failed Filters</name><value>PASS</value></qualifier><qualifier><name>Combined Depth</name><value>1385</value></qualifier><qualifier><name>Allele frequency</name><value>0.041155</value></qualifier><qualifier><name>Strand bias</name><value>20</value></qualifier><qualifier><name>DP4</name><value>601,727,36,21</value></qualifier></qualifiers></annotation><annotation><description>C</description><type>Polymorphism</type><intervals><interval><minimumIndex>2630696</minimumIndex><maximumIndex>2630696</maximumIndex><direction>none</direction></interval></intervals><qualifiers><qualifier><name>Reference Nucleotide(s)</name><value>A</value></qualifier><qualifier><name>Variant Nucleotide(s)</name><value>C</value></qualifier><qualifier><name>Change</name><value>A -&gt; C</value></qualifier><qualifier><name>Polymorphism Type</name><value>Substitution</value></qualifier><qualifier><name>Qual</name><value>2</value></qualifier><qualifier><name>Failed Filters</name><value>PASS</value></qualifier><qualifier><name>Combined Depth</name><value>1442</value></qualifier><qualifier><name>Allele frequency</name><value>0.027739</value></qualifier><qualifier><name>Strand bias</name><value>29</value></qualifier><qualifier><name>DP4</name><value>689,710,9,31</value></qualifier></qualifiers></annotation><annotation><description>A</description><type>Polymorphism</type><intervals><interval><minimumIndex>2700481</minimumIndex><maximumIndex>2700481</maximumIndex><direction>none</direction></interval></intervals><qualifiers><qualifier><name>Reference Nucleotide(s)</name><value>C</value></qualifier><qualifier><name>Variant Nucleotide(s)</name><value>A</value></qualifier><qualifier><name>Change</name><value>C -&gt; A</value></qualifier><qualifier><name>Polymorphism Type</name><value>Substitution</value></qualifier><qualifier><name>Qual</name><value>2</value></qualifier><qualifier><name>Failed Filters</name><value>PASS</value></qualifier><qualifier><name>Combined Depth</name><value>1315</value></qualifier><qualifier><name>Allele frequency</name><value>0.026616</value></qualifier><qualifier><name>Strand bias</name><value>33</value></qualifier><qualifier><name>DP4</name><value>648,632,7,28</value></qualifier></qualifiers></annotation><annotation><description>C</description><type>Polymorphism</type><intervals><interval><minimumIndex>3392594</minimumIndex><maximumIndex>3392594</maximumIndex><direction>none</direction></interval></intervals><qualifiers><qualifier><name>Reference Nucleotide(s)</name><value>A</value></qualifier><qualifier><name>Variant Nucleotide(s)</name><value>C</value></qualifier><qualifier><name>Change</name><value>A -&gt; C</value></qualifier><qualifier><name>Polymorphism Type</name><value>Substitution</value></qualifier><qualifier><name>Qual</name><value>8</value></qualifier><qualifier><name>Failed Filters</name><value>PASS</value></qualifier><qualifier><name>Combined Depth</name><value>1401</value></qualifier><qualifier><name>Allele frequency</name><value>0.063526</value></qualifier><qualifier><name>Strand bias</name><value>129</value></qualifier><qualifier><name>DP4</name><value>749,544,16,73</value></qualifier></qualifiers></annotation><annotation><description>T</description><type>Polymorphism</type><intervals><interval><minimumIndex>3501076</minimumIndex><maximumIndex>3501076</maximumIndex><direction>none</direction></interval></intervals><qualifiers><qualifier><name>Reference Nucleotide(s)</name><value>G</value></qualifier><qualifier><name>Variant Nucleotide(s)</name><value>T</value></qualifier><qualifier><name>Change</name><value>G -&gt; T</value></qualifier><qualifier><name>Polymorphism Type</name><value>Substitution</value></qualifier><qualifier><name>Qual</name><value>1</value></qualifier><qualifier><name>Failed Filters</name><value>PASS</value></qualifier><qualifier><name>Combined Depth</name><value>1405</value></qualifier><qualifier><name>Allele frequency</name><value>0.027758</value></qualifier><qualifier><name>Strand bias</name><value>48</value></qualifier><qualifier><name>DP4</name><value>647,718,32,7</value></qualifier></qualifiers></annotation><annotation><description>T</description><type>Polymorphism</type><intervals><interval><minimumIndex>3546286</minimumIndex><maximumIndex>3546286</maximumIndex><direction>none</direction></interval></intervals><qualifiers><qualifier><name>Reference Nucleotide(s)</name><value>G</value></qualifier><qualifier><name>Variant Nucleotide(s)</name><value>T</value></qualifier><qualifier><name>Change</name><value>G -&gt; T</value></qualifier><qualifier><name>Polymorphism Type</name><value>Substitution</value></qualifier><qualifier><name>Qual</name><value>3</value></qualifier><qualifier><name>Failed Filters</name><value>PASS</value></qualifier><qualifier><name>Combined Depth</name><value>1171</value></qualifier><qualifier><name>Allele frequency</name><value>0.053800</value></qualifier><qualifier><name>Strand bias</name><value>144</value></qualifier><qualifier><name>DP4</name><value>380,728,53,10</value></qualifier></qualifiers></annotation><annotation><description>C</description><type>Polymorphism</type><intervals><interval><minimumIndex>3645391</minimumIndex><maximumIndex>3645391</maximumIndex><direction>none</direction></interval></intervals><qualifiers><qualifier><name>Reference Nucleotide(s)</name><value>T</value></qualifier><qualifier><name>Variant Nucleotide(s)</name><value>C</value></qualifier><qualifier><name>Change</name><value>T -&gt; C</value></qualifier><qualifier><name>Polymorphism Type</name><value>Substitution</value></qualifier><qualifier><name>Qual</name><value>4</value></qualifier><qualifier><name>Failed Filters</name><value>PASS</value></qualifier><qualifier><name>Combined Depth</name><value>1835</value></qualifier><qualifier><name>Allele frequency</name><value>0.057221</value></qualifier><qualifier><name>Strand bias</name><value>75</value></qualifier><qualifier><name>DP4</name><value>897,826,83,22</value></qualifier></qualifiers></annotation><annotation><description>G</description><type>Polymorphism</type><intervals><interval><minimumIndex>3721470</minimumIndex><maximumIndex>3721470</maximumIndex><direction>none</direction></interval></intervals><qualifiers><qualifier><name>Reference Nucleotide(s)</name><value>T</value></qualifier><qualifier><name>Variant Nucleotide(s)</name><value>G</value></qualifier><qualifier><name>Change</name><value>T -&gt; G</value></qualifier><qualifier><name>Polymorphism Type</name><value>Substitution</value></qualifier><qualifier><name>Qual</name><value>1</value></qualifier><qualifier><name>Failed Filters</name><value>PASS</value></qualifier><qualifier><name>Combined Depth</name><value>1176</value></qualifier><qualifier><name>Allele frequency</name><value>0.047619</value></qualifier><qualifier><name>Strand bias</name><value>144</value></qualifier><qualifier><name>DP4</name><value>349,765,47,9</value></qualifier></qualifiers></annotation><annotation><description>C</description><type>Polymorphism</type><intervals><interval><minimumIndex>3774394</minimumIndex><maximumIndex>3774394</maximumIndex><direction>none</direction></interval></intervals><qualifiers><qualifier><name>Reference Nucleotide(s)</name><value>A</value></qualifier><qualifier><name>Variant Nucleotide(s)</name><value>C</value></qualifier><qualifier><name>Change</name><value>A -&gt; C</value></qualifier><qualifier><name>Polymorphism Type</name><value>Substitution</value></qualifier><qualifier><name>Qual</name><value>2</value></qualifier><qualifier><name>Failed Filters</name><value>PASS</value></qualifier><qualifier><name>Combined Depth</name><value>845</value></qualifier><qualifier><name>Allele frequency</name><value>0.047337</value></qualifier><qualifier><name>Strand bias</name><value>126</value></qualifier><qualifier><name>DP4</name><value>140,663,29,11</value></qualifier></qualifiers></annotation><annotation><description>A</description><type>Polymorphism</type><intervals><interval><minimumIndex>3774410</minimumIndex><maximumIndex>3774410</maximumIndex><direction>none</direction></interval></intervals><qualifiers><qualifier><name>Reference Nucleotide(s)</name><value>T</value></qualifier><qualifier><name>Variant Nucleotide(s)</name><value>A</value></qualifier><qualifier><name>Change</name><value>T -&gt; A</value></qualifier><qualifier><name>Polymorphism Type</name><value>Substitution</value></qualifier><qualifier><name>Qual</name><value>2</value></qualifier><qualifier><name>Failed Filters</name><value>PASS</value></qualifier><qualifier><name>Combined Depth</name><value>794</value></qualifier><qualifier><name>Allele frequency</name><value>0.051637</value></qualifier><qualifier><name>Strand bias</name><value>162</value></qualifier><qualifier><name>DP4</name><value>142,588,34,7</value></qualifier></qualifiers></annotation><annotation><description>A</description><type>Polymorphism</type><intervals><interval><minimumIndex>4076139</minimumIndex><maximumIndex>4076139</maximumIndex><direction>none</direction></interval></intervals><qualifiers><qualifier><name>Reference Nucleotide(s)</name><value>T</value></qualifier><qualifier><name>Variant Nucleotide(s)</name><value>A</value></qualifier><qualifier><name>Change</name><value>T -&gt; A</value></qualifier><qualifier><name>Polymorphism Type</name><value>Substitution</value></qualifier><qualifier><name>Qual</name><value>4</value></qualifier><qualifier><name>Failed Filters</name><value>PASS</value></qualifier><qualifier><name>Combined Depth</name><value>1560</value></qualifier><qualifier><name>Allele frequency</name><value>0.035256</value></qualifier><qualifier><name>Strand bias</name><value>95</value></qualifier><qualifier><name>DP4</name><value>617,878,46,9</value></qualifier></qualifiers></annotation><annotation><description>C</description><type>Polymorphism</type><intervals><interval><minimumIndex>4079817</minimumIndex><maximumIndex>4079817</maximumIndex><direction>none</direction></interval></intervals><qualifiers><qualifier><name>Reference Nucleotide(s)</name><value>A</value></qualifier><qualifier><name>Variant Nucleotide(s)</name><value>C</value></qualifier><qualifier><name>Change</name><value>A -&gt; C</value></qualifier><qualifier><name>Polymorphism Type</name><value>Substitution</value></qualifier><qualifier><name>Qual</name><value>1</value></qualifier><qualifier><name>Failed Filters</name><value>PASS</value></qualifier><qualifier><name>Combined Depth</name><value>1453</value></qualifier><qualifier><name>Allele frequency</name><value>0.021335</value></qualifier><qualifier><name>Strand bias</name><value>27</value></qualifier><qualifier><name>DP4</name><value>683,738,6,25</value></qualifier></qualifiers></annotation><annotation><description>C</description><type>Polymorphism</type><intervals><interval><minimumIndex>4575780</minimumIndex><maximumIndex>4575780</maximumIndex><direction>none</direction></interval></intervals><qualifiers><qualifier><name>Reference Nucleotide(s)</name><value>A</value></qualifier><qualifier><name>Variant Nucleotide(s)</name><value>C</value></qualifier><qualifier><name>Change</name><value>A -&gt; C</value></qualifier><qualifier><name>Polymorphism Type</name><value>Substitution</value></qualifier><qualifier><name>Qual</name><value>1</value></qualifier><qualifier><name>Failed Filters</name><value>PASS</value></qualifier><qualifier><name>Combined Depth</name><value>1454</value></qualifier><qualifier><name>Allele frequency</name><value>0.043329</value></qualifier><qualifier><name>Strand bias</name><value>110</value></qualifier><qualifier><name>DP4</name><value>801,553,10,53</value></qualifier></qualifiers></annotation><annotation><description>G</description><type>Polymorphism</type><intervals><interval><minimumIndex>130751</minimumIndex><maximumIndex>130751</maximumIndex><direction>none</direction></interval></intervals><qualifiers><qualifier><name>Reference Nucleotide(s)</name><value>T</value></qualifier><qualifier><name>Variant Nucleotide(s)</name><value>G</value></qualifier><qualifier><name>Change</name><value>T -&gt; G</value></qualifier><qualifier><name>Polymorphism Type</name><value>Substitution</value></qualifier><qualifier><name>Qual</name><value>3</value></qualifier><qualifier><name>Failed Filters</name><value>PASS</value></qualifier><qualifier><name>Combined Depth</name><value>1369</value></qualifier><qualifier><name>Allele frequency</name><value>0.040175</value></qualifier><qualifier><name>Strand bias</name><value>32</value></qualifier><qualifier><name>DP4</name><value>673,641,15,40</value></qualifier></qualifiers></annotation><annotation><description /><type>Polymorphism</type><intervals><interval><minimumIndex>3306335</minimumIndex><maximumIndex>3306335</maximumIndex><direction>none</direction></interval></intervals><qualifiers><qualifier><name>Reference Nucleotide(s)</name><value>C</value></qualifier><qualifier><name>Variant Nucleotide(s)</name><value /></qualifier><qualifier><name>Change</name><value>-C</value></qualifier><qualifier><name>Polymorphism Type</name><value>Deletion</value></qualifier><qualifier><name>Qual</name><value>1</value></qualifier><qualifier><name>Failed Filters</name><value>PASS</value></qualifier><qualifier><name>Combined Depth</name><value>1505</value></qualifier><qualifier><name>Allele frequency</name><value>0.005980</value></qualifier><qualifier><name>Strand bias</name><value>9</value></qualifier><qualifier><name>DP4</name><value>739,765,7,2</value></qualifier><qualifier><name>HRUN</name><value>3</value></qualifier></qualifiers></annotation><annotation><description>A</description><type>Polymorphism</type><intervals><interval><minimumIndex>3306468</minimumIndex><maximumIndex>3306468</maximumIndex><direction>none</direction></interval></intervals><qualifiers><qualifier><name>Reference Nucleotide(s)</name><value>G</value></qualifier><qualifier><name>Variant Nucleotide(s)</name><value>A</value></qualifier><qualifier><name>Change</name><value>G -&gt; A</value></qualifier><qualifier><name>Polymorphism Type</name><value>Substitution</value></qualifier><qualifier><name>Qual</name><value>1</value></qualifier><qualifier><name>Failed Filters</name><value>PASS</value></qualifier><qualifier><name>Combined Depth</name><value>1703</value></qualifier><qualifier><name>Allele frequency</name><value>0.008221</value></qualifier><qualifier><name>Strand bias</name><value>2</value></qualifier><qualifier><name>DP4</name><value>893,796,6,8</value></qualifier></qualifiers></annotation><annotation><description>T</description><type>Polymorphism</type><intervals><interval><minimumIndex>3525260</minimumIndex><maximumIndex>3525260</maximumIndex><direction>none</direction></interval></intervals><qualifiers><qualifier><name>Reference Nucleotide(s)</name><value>G</value></qualifier><qualifier><name>Variant Nucleotide(s)</name><value>T</value></qualifier><qualifier><name>Change</name><value>G -&gt; T</value></qualifier><qualifier><name>Polymorphism Type</name><value>Substitution</value></qualifier><qualifier><name>Qual</name><value>12</value></qualifier><qualifier><name>Failed Filters</name><value>PASS</value></qualifier><qualifier><name>Combined Depth</name><value>1106</value></qualifier><qualifier><name>Allele frequency</name><value>0.037975</value></qualifier><qualifier><name>Strand bias</name><value>31</value></qualifier><qualifier><name>DP4</name><value>452,612,29,13</value></qualifier></qualifiers></annotation><annotation><description>GT</description><type>Polymorphism</type><intervals><interval><minimumIndex>4278400</minimumIndex><maximumIndex>4278399</maximumIndex><direction>none</direction></interval></intervals><qualifiers><qualifier><name>Reference Nucleotide(s)</name><value /></qualifier><qualifier><name>Variant Nucleotide(s)</name><value>GT</value></qualifier><qualifier><name>Change</name><value>+GT</value></qualifier><qualifier><name>Polymorphism Type</name><value>Insertion</value></qualifier><qualifier><name>Qual</name><value>2</value></qualifier><qualifier><name>Failed Filters</name><value>PASS</value></qualifier><qualifier><name>Combined Depth</name><value>1305</value></qualifier><qualifier><name>Allele frequency</name><value>0.004598</value></qualifier><qualifier><name>Strand bias</name><value>0</value></qualifier><qualifier><name>DP4</name><value>635,669,3,3</value></qualifier><qualifier><name>HRUN</name><value>4</value></qualifier></qualifiers></annotation><annotation><description>GAATT</description><type>Polymorphism</type><intervals><interval><minimumIndex>4483859</minimumIndex><maximumIndex>4483858</maximumIndex><direction>none</direction></interval></intervals><qualifiers><qualifier><name>Reference Nucleotide(s)</name><value /></qualifier><qualifier><name>Variant Nucleotide(s)</name><value>GAATT</value></qualifier><qualifier><name>Change</name><value>+GAATT</value></qualifier><qualifier><name>Polymorphism Type</name><value>Insertion</value></qualifier><qualifier><name>Qual</name><value>1</value></qualifier><qualifier><name>Failed Filters</name><value>PASS</value></qualifier><qualifier><name>Combined Depth</name><value>1418</value></qualifier><qualifier><name>Allele frequency</name><value>0.004231</value></qualifier><qualifier><name>Strand bias</name><value>3</value></qualifier><qualifier><name>DP4</name><value>692,722,4,2</value></qualifier><qualifier><name>HRUN</name><value>2</value></qualifier></qualifiers></annotation><annotation><description>G</description><type>Polymorphism</type><intervals><interval><minimumIndex>83535</minimumIndex><maximumIndex>83535</maximumIndex><direction>none</direction></interval></intervals><qualifiers><qualifier><name>Reference Nucleotide(s)</name><value>C</value></qualifier><qualifier><name>Variant Nucleotide(s)</name><value>G</value></qualifier><qualifier><name>Change</name><value>C -&gt; G</value></qualifier><qualifier><name>Polymorphism Type</name><value>Substitution</value></qualifier><qualifier><name>Qual</name><value>3</value></qualifier><qualifier><name>Failed Filters</name><value>PASS</value></qualifier><qualifier><name>Combined Depth</name><value>1259</value></qualifier><qualifier><name>Allele frequency</name><value>0.015886</value></qualifier><qualifier><name>Strand bias</name><value>0</value></qualifier><qualifier><name>DP4</name><value>592,647,10,10</value></qualifier></qualifiers></annotation><annotation><description>G</description><type>Polymorphism</type><intervals><interval><minimumIndex>112373</minimumIndex><maximumIndex>112372</maximumIndex><direction>none</direction></interval></intervals><qualifiers><qualifier><name>Reference Nucleotide(s)</name><value /></qualifier><qualifier><name>Variant Nucleotide(s)</name><value>G</value></qualifier><qualifier><name>Change</name><value>+G</value></qualifier><qualifier><name>Polymorphism Type</name><value>Insertion</value></qualifier><qualifier><name>Qual</name><value>3</value></qualifier><qualifier><name>Failed Filters</name><value>PASS</value></qualifier><qualifier><name>Combined Depth</name><value>1483</value></qualifier><qualifier><name>Allele frequency</name><value>0.009440</value></qualifier><qualifier><name>Strand bias</name><value>0</value></qualifier><qualifier><name>DP4</name><value>719,765,7,7</value></qualifier><qualifier><name>HRUN</name><value>1</value></qualifier></qualifiers></annotation><annotation><description>T</description><type>Polymorphism</type><intervals><interval><minimumIndex>115473</minimumIndex><maximumIndex>115472</maximumIndex><direction>none</direction></interval></intervals><qualifiers><qualifier><name>Reference Nucleotide(s)</name><value /></qualifier><qualifier><name>Variant Nucleotide(s)</name><value>T</value></qualifier><qualifier><name>Change</name><value>+T</value></qualifier><qualifier><name>Polymorphism Type</name><value>Insertion</value></qualifier><qualifier><name>Qual</name><value>1</value></qualifier><qualifier><name>Failed Filters</name><value>PASS</value></qualifier><qualifier><name>Combined Depth</name><value>1446</value></qualifier><qualifier><name>Allele frequency</name><value>0.004149</value></qualifier><qualifier><name>Strand bias</name><value>0</value></qualifier><qualifier><name>DP4</name><value>729,729,3,3</value></qualifier><qualifier><name>HRUN</name><value>1</value></qualifier></qualifiers></annotation><annotation><description>TGAC</description><type>Polymorphism</type><intervals><interval><minimumIndex>142393</minimumIndex><maximumIndex>142392</maximumIndex><direction>none</direction></interval></intervals><qualifiers><qualifier><name>Reference Nucleotide(s)</name><value /></qualifier><qualifier><name>Variant Nucleotide(s)</name><value>TGAC</value></qualifier><qualifier><name>Change</name><value>+TGAC</value></qualifier><qualifier><name>Polymorphism Type</name><value>Insertion</value></qualifier><qualifier><name>Qual</name><value>2</value></qualifier><qualifier><name>Failed Filters</name><value>PASS</value></qualifier><qualifier><name>Combined Depth</name><value>1267</value></qualifier><qualifier><name>Allele frequency</name><value>0.011050</value></qualifier><qualifier><name>Strand bias</name><value>0</value></qualifier><qualifier><name>DP4</name><value>661,601,7,7</value></qualifier><qualifier><name>HRUN</name><value>1</value></qualifier></qualifiers></annotation><annotation><description>TTC</description><type>Polymorphism</type><intervals><interval><minimumIndex>299196</minimumIndex><maximumIndex>299195</maximumIndex><direction>none</direction></interval></intervals><qualifiers><qualifier><name>Reference Nucleotide(s)</name><value /></qualifier><qualifier><name>Variant Nucleotide(s)</name><value>TTC</value></qualifier><qualifier><name>Change</name><value>+TTC</value></qualifier><qualifier><name>Polymorphism Type</name><value>Insertion</value></qualifier><qualifier><name>Qual</name><value>3</value></qualifier><qualifier><name>Failed Filters</name><value>PASS</value></qualifier><qualifier><name>Combined Depth</name><value>1017</value></qualifier><qualifier><name>Allele frequency</name><value>0.014749</value></qualifier><qualifier><name>Strand bias</name><value>0</value></qualifier><qualifier><name>DP4</name><value>537,465,9,6</value></qualifier><qualifier><name>HRUN</name><value>1</value></qualifier></qualifiers></annotation><annotation><description /><type>Polymorphism</type><intervals><interval><minimumIndex>397157</minimumIndex><maximumIndex>397157</maximumIndex><direction>none</direction></interval></intervals><qualifiers><qualifier><name>Reference Nucleotide(s)</name><value>C</value></qualifier><qualifier><name>Variant Nucleotide(s)</name><value /></qualifier><qualifier><name>Change</name><value>-C</value></qualifier><qualifier><name>Polymorphism Type</name><value>Deletion</value></qualifier><qualifier><name>Qual</name><value>2</value></qualifier><qualifier><name>Failed Filters</name><value>PASS</value></qualifier><qualifier><name>Combined Depth</name><value>1128</value></qualifier><qualifier><name>Allele frequency</name><value>0.007092</value></qualifier><qualifier><name>Strand bias</name><value>1</value></qualifier><qualifier><name>DP4</name><value>492,634,4,4</value></qualifier><qualifier><name>HRUN</name><value>1</value></qualifier></qualifiers></annotation><annotation><description>A</description><type>Polymorphism</type><intervals><interval><minimumIndex>467641</minimumIndex><maximumIndex>467640</maximumIndex><direction>none</direction></interval></intervals><qualifiers><qualifier><name>Reference Nucleotide(s)</name><value /></qualifier><qualifier><name>Variant Nucleotide(s)</name><value>A</value></qualifier><qualifier><name>Change</name><value>+A</value></qualifier><qualifier><name>Polymorphism Type</name><value>Insertion</value></qualifier><qualifier><name>Qual</name><value>2</value></qualifier><qualifier><name>Failed Filters</name><value>PASS</value></qualifier><qualifier><name>Combined Depth</name><value>1545</value></qualifier><qualifier><name>Allele frequency</name><value>0.005178</value></qualifier><qualifier><name>Strand bias</name><value>0</value></qualifier><qualifier><name>DP4</name><value>753,794,4,4</value></qualifier><qualifier><name>HRUN</name><value>1</value></qualifier></qualifiers></annotation><annotation><description>C</description><type>Polymorphism</type><intervals><interval><minimumIndex>605974</minimumIndex><maximumIndex>605973</maximumIndex><direction>none</direction></interval></intervals><qualifiers><qualifier><name>Reference Nucleotide(s)</name><value /></qualifier><qualifier><name>Variant Nucleotide(s)</name><value>C</value></qualifier><qualifier><name>Change</name><value>+C</value></qualifier><qualifier><name>Polymorphism Type</name><value>Insertion</value></qualifier><qualifier><name>Qual</name><value>4</value></qualifier><qualifier><name>Failed Filters</name><value>PASS</value></qualifier><qualifier><name>Combined Depth</name><value>1514</value></qualifier><qualifier><name>Allele frequency</name><value>0.005284</value></qualifier><qualifier><name>Strand bias</name><value>0</value></qualifier><qualifier><name>DP4</name><value>726,781,4,4</value></qualifier><qualifier><name>HRUN</name><value>1</value></qualifier></qualifiers></annotation><annotation><description /><type>Polymorphism</type><intervals><interval><minimumIndex>687460</minimumIndex><maximumIndex>687460</maximumIndex><direction>none</direction></interval></intervals><qualifiers><qualifier><name>Reference Nucleotide(s)</name><value>A</value></qualifier><qualifier><name>Variant Nucleotide(s)</name><value /></qualifier><qualifier><name>Change</name><value>-A</value></qualifier><qualifier><name>Polymorphism Type</name><value>Deletion</value></qualifier><qualifier><name>Qual</name><value>1</value></qualifier><qualifier><name>Failed Filters</name><value>PASS</value></qualifier><qualifier><name>Combined Depth</name><value>1349</value></qualifier><qualifier><name>Allele frequency</name><value>0.008895</value></qualifier><qualifier><name>Strand bias</name><value>6</value></qualifier><qualifier><name>DP4</name><value>703,638,4,8</value></qualifier><qualifier><name>HRUN</name><value>1</value></qualifier></qualifiers></annotation><annotation><description /><type>Polymorphism</type><intervals><interval><minimumIndex>687473</minimumIndex><maximumIndex>687473</maximumIndex><direction>none</direction></interval></intervals><qualifiers><qualifier><name>Reference Nucleotide(s)</name><value>C</value></qualifier><qualifier><name>Variant Nucleotide(s)</name><value /></qualifier><qualifier><name>Change</name><value>-C</value></qualifier><qualifier><name>Polymorphism Type</name><value>Deletion</value></qualifier><qualifier><name>Qual</name><value>1</value></qualifier><qualifier><name>Failed Filters</name><value>PASS</value></qualifier><qualifier><name>Combined Depth</name><value>1396</value></qualifier><qualifier><name>Allele frequency</name><value>0.005731</value></qualifier><qualifier><name>Strand bias</name><value>0</value></qualifier><qualifier><name>DP4</name><value>727,667,4,4</value></qualifier><qualifier><name>HRUN</name><value>3</value></qualifier></qualifiers></annotation><annotation><description>AAA</description><type>Polymorphism</type><intervals><interval><minimumIndex>721005</minimumIndex><maximumIndex>721004</maximumIndex><direction>none</direction></interval></intervals><qualifiers><qualifier><name>Reference Nucleotide(s)</name><value /></qualifier><qualifier><name>Variant Nucleotide(s)</name><value>AAA</value></qualifier><qualifier><name>Change</name><value>+AAA</value></qualifier><qualifier><name>Polymorphism Type</name><value>Insertion</value></qualifier><qualifier><name>Qual</name><value>3</value></qualifier><qualifier><name>Failed Filters</name><value>PASS</value></qualifier><qualifier><name>Combined Depth</name><value>1791</value></qualifier><qualifier><name>Allele frequency</name><value>0.007259</value></qualifier><qualifier><name>Strand bias</name><value>1</value></qualifier><qualifier><name>DP4</name><value>855,927,7,6</value></qualifier><qualifier><name>HRUN</name><value>2</value></qualifier></qualifiers></annotation><annotation><description /><type>Polymorphism</type><intervals><interval><minimumIndex>723717</minimumIndex><maximumIndex>723717</maximumIndex><direction>none</direction></interval></intervals><qualifiers><qualifier><name>Reference Nucleotide(s)</name><value>G</value></qualifier><qualifier><name>Variant Nucleotide(s)</name><value /></qualifier><qualifier><name>Change</name><value>-G</value></qualifier><qualifier><name>Polymorphism Type</name><value>Deletion</value></qualifier><qualifier><name>Qual</name><value>1</value></qualifier><qualifier><name>Failed Filters</name><value>PASS</value></qualifier><qualifier><name>Combined Depth</name><value>1419</value></qualifier><qualifier><name>Allele frequency</name><value>0.004228</value></qualifier><qualifier><name>Strand bias</name><value>0</value></qualifier><qualifier><name>DP4</name><value>756,661,3,3</value></qualifier><qualifier><name>HRUN</name><value>2</value></qualifier></qualifiers></annotation><annotation><description>AAAG</description><type>Polymorphism</type><intervals><interval><minimumIndex>729483</minimumIndex><maximumIndex>729482</maximumIndex><direction>none</direction></interval></intervals><qualifiers><qualifier><name>Reference Nucleotide(s)</name><value /></qualifier><qualifier><name>Variant Nucleotide(s)</name><value>AAAG</value></qualifier><qualifier><name>Change</name><value>+AAAG</value></qualifier><qualifier><name>Polymorphism Type</name><value>Insertion</value></qualifier><qualifier><name>Qual</name><value>8</value></qualifier><qualifier><name>Failed Filters</name><value>PASS</value></qualifier><qualifier><name>Combined Depth</name><value>1079</value></qualifier><qualifier><name>Allele frequency</name><value>0.012048</value></qualifier><qualifier><name>Strand bias</name><value>0</value></qualifier><qualifier><name>DP4</name><value>527,542,6,7</value></qualifier><qualifier><name>HRUN</name><value>2</value></qualifier></qualifiers></annotation><annotation><description>G</description><type>Polymorphism</type><intervals><interval><minimumIndex>869751</minimumIndex><maximumIndex>869750</maximumIndex><direction>none</direction></interval></intervals><qualifiers><qualifier><name>Reference Nucleotide(s)</name><value /></qualifier><qualifier><name>Variant Nucleotide(s)</name><value>G</value></qualifier><qualifier><name>Change</name><value>+G</value></qualifier><qualifier><name>Polymorphism Type</name><value>Insertion</value></qualifier><qualifier><name>Qual</name><value>2</value></qualifier><qualifier><name>Failed Filters</name><value>PASS</value></qualifier><qualifier><name>Combined Depth</name><value>1064</value></qualifier><qualifier><name>Allele frequency</name><value>0.013158</value></qualifier><qualifier><name>Strand bias</name><value>0</value></qualifier><qualifier><name>DP4</name><value>525,534,7,7</value></qualifier><qualifier><name>HRUN</name><value>1</value></qualifier></qualifiers></annotation><annotation><description>AAA</description><type>Polymorphism</type><intervals><interval><minimumIndex>870478</minimumIndex><maximumIndex>870477</maximumIndex><direction>none</direction></interval></intervals><qualifiers><qualifier><name>Reference Nucleotide(s)</name><value /></qualifier><qualifier><name>Variant Nucleotide(s)</name><value>AAA</value></qualifier><qualifier><name>Change</name><value>+AAA</value></qualifier><qualifier><name>Polymorphism Type</name><value>Insertion</value></qualifier><qualifier><name>Qual</name><value>3</value></qualifier><qualifier><name>Failed Filters</name><value>PASS</value></qualifier><qualifier><name>Combined Depth</name><value>1054</value></qualifier><qualifier><name>Allele frequency</name><value>0.007590</value></qualifier><qualifier><name>Strand bias</name><value>0</value></qualifier><qualifier><name>DP4</name><value>525,530,4,4</value></qualifier><qualifier><name>HRUN</name><value>1</value></qualifier></qualifiers></annotation><annotation><description>A</description><type>Polymorphism</type><intervals><interval><minimumIndex>935523</minimumIndex><maximumIndex>935523</maximumIndex><direction>none</direction></interval></intervals><qualifiers><qualifier><name>Reference Nucleotide(s)</name><value>G</value></qualifier><qualifier><name>Variant Nucleotide(s)</name><value>A</value></qualifier><qualifier><name>Change</name><value>G -&gt; A</value></qualifier><qualifier><name>Polymorphism Type</name><value>Substitution</value></qualifier><qualifier><name>Qual</name><value>2</value></qualifier><qualifier><name>Failed Filters</name><value>PASS</value></qualifier><qualifier><name>Combined Depth</name><value>1251</value></qualifier><qualifier><name>Allele frequency</name><value>0.011191</value></qualifier><qualifier><name>Strand bias</name><value>0</value></qualifier><qualifier><name>DP4</name><value>631,605,7,7</value></qualifier></qualifiers></annotation><annotation><description>T</description><type>Polymorphism</type><intervals><interval><minimumIndex>1017902</minimumIndex><maximumIndex>1017901</maximumIndex><direction>none</direction></interval></intervals><qualifiers><qualifier><name>Reference Nucleotide(s)</name><value /></qualifier><qualifier><name>Variant Nucleotide(s)</name><value>T</value></qualifier><qualifier><name>Change</name><value>+T</value></qualifier><qualifier><name>Polymorphism Type</name><value>Insertion</value></qualifier><qualifier><name>Qual</name><value>2</value></qualifier><qualifier><name>Failed Filters</name><value>PASS</value></qualifier><qualifier><name>Combined Depth</name><value>1243</value></qualifier><qualifier><name>Allele frequency</name><value>0.009654</value></qualifier><qualifier><name>Strand bias</name><value>0</value></qualifier><qualifier><name>DP4</name><value>637,608,6,6</value></qualifier><qualifier><name>HRUN</name><value>2</value></qualifier></qualifiers></annotation><annotation><description>TCC</description><type>Polymorphism</type><intervals><interval><minimumIndex>1082329</minimumIndex><maximumIndex>1082328</maximumIndex><direction>none</direction></interval></intervals><qualifiers><qualifier><name>Reference Nucleotide(s)</name><value /></qualifier><qualifier><name>Variant Nucleotide(s)</name><value>TCC</value></qualifier><qualifier><name>Change</name><value>+TCC</value></qualifier><qualifier><name>Polymorphism Type</name><value>Insertion</value></qualifier><qualifier><name>Qual</name><value>3</value></qualifier><qualifier><name>Failed Filters</name><value>PASS</value></qualifier><qualifier><name>Combined Depth</name><value>1413</value></qualifier><qualifier><name>Allele frequency</name><value>0.015570</value></qualifier><qualifier><name>Strand bias</name><value>12</value></qualifier><qualifier><name>DP4</name><value>789,617,17,5</value></qualifier><qualifier><name>HRUN</name><value>2</value></qualifier></qualifiers></annotation><annotation><description>TC</description><type>Polymorphism</type><intervals><interval><minimumIndex>1141313</minimumIndex><maximumIndex>1141312</maximumIndex><direction>none</direction></interval></intervals><qualifiers><qualifier><name>Reference Nucleotide(s)</name><value /></qualifier><qualifier><name>Variant Nucleotide(s)</name><value>TC</value></qualifier><qualifier><name>Change</name><value>+TC</value></qualifier><qualifier><name>Polymorphism Type</name><value>Insertion</value></qualifier><qualifier><name>Qual</name><value>3</value></qualifier><qualifier><name>Failed Filters</name><value>PASS</value></qualifier><qualifier><name>Combined Depth</name><value>1472</value></qualifier><qualifier><name>Allele frequency</name><value>0.006793</value></qualifier><qualifier><name>Strand bias</name><value>0</value></qualifier><qualifier><name>DP4</name><value>737,743,5,5</value></qualifier><qualifier><name>HRUN</name><value>2</value></qualifier></qualifiers></annotation><annotation><description>TA</description><type>Polymorphism</type><intervals><interval><minimumIndex>1204354</minimumIndex><maximumIndex>1204353</maximumIndex><direction>none</direction></interval></intervals><qualifiers><qualifier><name>Reference Nucleotide(s)</name><value /></qualifier><qualifier><name>Variant Nucleotide(s)</name><value>TA</value></qualifier><qualifier><name>Change</name><value>+TA</value></qualifier><qualifier><name>Polymorphism Type</name><value>Insertion</value></qualifier><qualifier><name>Qual</name><value>3</value></qualifier><qualifier><name>Failed Filters</name><value>PASS</value></qualifier><qualifier><name>Combined Depth</name><value>1518</value></qualifier><qualifier><name>Allele frequency</name><value>0.003953</value></qualifier><qualifier><name>Strand bias</name><value>0</value></qualifier><qualifier><name>DP4</name><value>758,766,3,3</value></qualifier><qualifier><name>HRUN</name><value>1</value></qualifier></qualifiers></annotation><annotation><description /><type>Polymorphism</type><intervals><interval><minimumIndex>1302012</minimumIndex><maximumIndex>1302013</maximumIndex><direction>none</direction></interval></intervals><qualifiers><qualifier><name>Reference Nucleotide(s)</name><value>AA</value></qualifier><qualifier><name>Variant Nucleotide(s)</name><value /></qualifier><qualifier><name>Change</name><value>-AA</value></qualifier><qualifier><name>Polymorphism Type</name><value>Deletion</value></qualifier><qualifier><name>Qual</name><value>2</value></qualifier><qualifier><name>Failed Filters</name><value>PASS</value></qualifier><qualifier><name>Combined Depth</name><value>1521</value></qualifier><qualifier><name>Allele frequency</name><value>0.003945</value></qualifier><qualifier><name>Strand bias</name><value>0</value></qualifier><qualifier><name>DP4</name><value>770,756,3,3</value></qualifier><qualifier><name>HRUN</name><value>2</value></qualifier></qualifiers></annotation><annotation><description>TG</description><type>Polymorphism</type><intervals><interval><minimumIndex>1302127</minimumIndex><maximumIndex>1302126</maximumIndex><direction>none</direction></interval></intervals><qualifiers><qualifier><name>Reference Nucleotide(s)</name><value /></qualifier><qualifier><name>Variant Nucleotide(s)</name><value>TG</value></qualifier><qualifier><name>Change</name><value>+TG</value></qualifier><qualifier><name>Polymorphism Type</name><value>Insertion</value></qualifier><qualifier><name>Qual</name><value>1</value></qualifier><qualifier><name>Failed Filters</name><value>PASS</value></qualifier><qualifier><name>Combined Depth</name><value>1280</value></qualifier><qualifier><name>Allele frequency</name><value>0.007812</value></qualifier><qualifier><name>Strand bias</name><value>0</value></qualifier><qualifier><name>DP4</name><value>641,634,5,5</value></qualifier><qualifier><name>HRUN</name><value>1</value></qualifier></qualifiers></annotation><annotation><description>TTTAC</description><type>Polymorphism</type><intervals><interval><minimumIndex>1417979</minimumIndex><maximumIndex>1417978</maximumIndex><direction>none</direction></interval></intervals><qualifiers><qualifier><name>Reference Nucleotide(s)</name><value /></qualifier><qualifier><name>Variant Nucleotide(s)</name><value>TTTAC</value></qualifier><qualifier><name>Change</name><value>+TTTAC</value></qualifier><qualifier><name>Polymorphism Type</name><value>Insertion</value></qualifier><qualifier><name>Qual</name><value>2</value></qualifier><qualifier><name>Failed Filters</name><value>PASS</value></qualifier><qualifier><name>Combined Depth</name><value>1003</value></qualifier><qualifier><name>Allele frequency</name><value>0.011964</value></qualifier><qualifier><name>Strand bias</name><value>1</value></qualifier><qualifier><name>DP4</name><value>483,509,5,7</value></qualifier><qualifier><name>HRUN</name><value>4</value></qualifier></qualifiers></annotation><annotation><description>CAA</description><type>Polymorphism</type><intervals><interval><minimumIndex>1568104</minimumIndex><maximumIndex>1568103</maximumIndex><direction>none</direction></interval></intervals><qualifiers><qualifier><name>Reference Nucleotide(s)</name><value /></qualifier><qualifier><name>Variant Nucleotide(s)</name><value>CAA</value></qualifier><qualifier><name>Change</name><value>+CAA</value></qualifier><qualifier><name>Polymorphism Type</name><value>Insertion</value></qualifier><qualifier><name>Qual</name><value>2</value></qualifier><qualifier><name>Failed Filters</name><value>PASS</value></qualifier><qualifier><name>Combined Depth</name><value>1290</value></qualifier><qualifier><name>Allele frequency</name><value>0.010853</value></qualifier><qualifier><name>Strand bias</name><value>0</value></qualifier><qualifier><name>DP4</name><value>628,654,7,7</value></qualifier><qualifier><name>HRUN</name><value>1</value></qualifier></qualifiers></annotation><annotation><description>ATT</description><type>Polymorphism</type><intervals><interval><minimumIndex>1652726</minimumIndex><maximumIndex>1652725</maximumIndex><direction>none</direction></interval></intervals><qualifiers><qualifier><name>Reference Nucleotide(s)</name><value /></qualifier><qualifier><name>Variant Nucleotide(s)</name><value>ATT</value></qualifier><qualifier><name>Change</name><value>+ATT</value></qualifier><qualifier><name>Polymorphism Type</name><value>Insertion</value></qualifier><qualifier><name>Qual</name><value>2</value></qualifier><qualifier><name>Failed Filters</name><value>PASS</value></qualifier><qualifier><name>Combined Depth</name><value>1387</value></qualifier><qualifier><name>Allele frequency</name><value>0.005768</value></qualifier><qualifier><name>Strand bias</name><value>0</value></qualifier><qualifier><name>DP4</name><value>666,720,4,4</value></qualifier><qualifier><name>HRUN</name><value>2</value></qualifier></qualifiers></annotation><annotation><description>A</description><type>Polymorphism</type><intervals><interval><minimumIndex>1673380</minimumIndex><maximumIndex>1673380</maximumIndex><direction>none</direction></interval></intervals><qualifiers><qualifier><name>Reference Nucleotide(s)</name><value>T</value></qualifier><qualifier><name>Variant Nucleotide(s)</name><value>A</value></qualifier><qualifier><name>Change</name><value>T -&gt; A</value></qualifier><qualifier><name>Polymorphism Type</name><value>Substitution</value></qualifier><qualifier><name>Qual</name><value>1</value></qualifier><qualifier><name>Failed Filters</name><value>PASS</value></qualifier><qualifier><name>Combined Depth</name><value>1118</value></qualifier><qualifier><name>Allele frequency</name><value>0.042934</value></qualifier><qualifier><name>Strand bias</name><value>5</value></qualifier><qualifier><name>DP4</name><value>511,555,19,29</value></qualifier></qualifiers></annotation><annotation><description>A</description><type>Polymorphism</type><intervals><interval><minimumIndex>1715740</minimumIndex><maximumIndex>1715739</maximumIndex><direction>none</direction></interval></intervals><qualifiers><qualifier><name>Reference Nucleotide(s)</name><value /></qualifier><qualifier><name>Variant Nucleotide(s)</name><value>A</value></qualifier><qualifier><name>Change</name><value>+A</value></qualifier><qualifier><name>Polymorphism Type</name><value>Insertion</value></qualifier><qualifier><name>Qual</name><value>2</value></qualifier><qualifier><name>Failed Filters</name><value>PASS</value></qualifier><qualifier><name>Combined Depth</name><value>1216</value></qualifier><qualifier><name>Allele frequency</name><value>0.008224</value></qualifier><qualifier><name>Strand bias</name><value>0</value></qualifier><qualifier><name>DP4</name><value>587,625,5,5</value></qualifier><qualifier><name>HRUN</name><value>1</value></qualifier></qualifiers></annotation><annotation><description>A</description><type>Polymorphism</type><intervals><interval><minimumIndex>1767476</minimumIndex><maximumIndex>1767476</maximumIndex><direction>none</direction></interval></intervals><qualifiers><qualifier><name>Reference Nucleotide(s)</name><value>G</value></qualifier><qualifier><name>Variant Nucleotide(s)</name><value>A</value></qualifier><qualifier><name>Change</name><value>G -&gt; A</value></qualifier><qualifier><name>Polymorphism Type</name><value>Substitution</value></qualifier><qualifier><name>Qual</name><value>2</value></qualifier><qualifier><name>Failed Filters</name><value>PASS</value></qualifier><qualifier><name>Combined Depth</name><value>1033</value></qualifier><qualifier><name>Allele frequency</name><value>0.022265</value></qualifier><qualifier><name>Strand bias</name><value>0</value></qualifier><qualifier><name>DP4</name><value>501,505,12,11</value></qualifier></qualifiers></annotation><annotation><description>G</description><type>Polymorphism</type><intervals><interval><minimumIndex>1767479</minimumIndex><maximumIndex>1767479</maximumIndex><direction>none</direction></interval></intervals><qualifiers><qualifier><name>Reference Nucleotide(s)</name><value>C</value></qualifier><qualifier><name>Variant Nucleotide(s)</name><value>G</value></qualifier><qualifier><name>Change</name><value>C -&gt; G</value></qualifier><qualifier><name>Polymorphism Type</name><value>Substitution</value></qualifier><qualifier><name>Qual</name><value>2</value></qualifier><qualifier><name>Failed Filters</name><value>PASS</value></qualifier><qualifier><name>Combined Depth</name><value>1029</value></qualifier><qualifier><name>Allele frequency</name><value>0.026239</value></qualifier><qualifier><name>Strand bias</name><value>0</value></qualifier><qualifier><name>DP4</name><value>500,501,13,14</value></qualifier></qualifiers></annotation><annotation><description>T</description><type>Polymorphism</type><intervals><interval><minimumIndex>1767480</minimumIndex><maximumIndex>1767480</maximumIndex><direction>none</direction></interval></intervals><qualifiers><qualifier><name>Reference Nucleotide(s)</name><value>A</value></qualifier><qualifier><name>Variant Nucleotide(s)</name><value>T</value></qualifier><qualifier><name>Change</name><value>A -&gt; T</value></qualifier><qualifier><name>Polymorphism Type</name><value>Substitution</value></qualifier><qualifier><name>Qual</name><value>2</value></qualifier><qualifier><name>Failed Filters</name><value>PASS</value></qualifier><qualifier><name>Combined Depth</name><value>1028</value></qualifier><qualifier><name>Allele frequency</name><value>0.026265</value></qualifier><qualifier><name>Strand bias</name><value>0</value></qualifier><qualifier><name>DP4</name><value>498,503,13,14</value></qualifier></qualifiers></annotation><annotation><description>TCG</description><type>Polymorphism</type><intervals><interval><minimumIndex>1791222</minimumIndex><maximumIndex>1791221</maximumIndex><direction>none</direction></interval></intervals><qualifiers><qualifier><name>Reference Nucleotide(s)</name><value /></qualifier><qualifier><name>Variant Nucleotide(s)</name><value>TCG</value></qualifier><qualifier><name>Change</name><value>+TCG</value></qualifier><qualifier><name>Polymorphism Type</name><value>Insertion</value></qualifier><qualifier><name>Qual</name><value>2</value></qualifier><qualifier><name>Failed Filters</name><value>PASS</value></qualifier><qualifier><name>Combined Depth</name><value>1389</value></qualifier><qualifier><name>Allele frequency</name><value>0.005760</value></qualifier><qualifier><name>Strand bias</name><value>0</value></qualifier><qualifier><name>DP4</name><value>686,703,4,4</value></qualifier><qualifier><name>HRUN</name><value>3</value></qualifier></qualifiers></annotation><annotation><description>GTAA</description><type>Polymorphism</type><intervals><interval><minimumIndex>1855732</minimumIndex><maximumIndex>1855731</maximumIndex><direction>none</direction></interval></intervals><qualifiers><qualifier><name>Reference Nucleotide(s)</name><value /></qualifier><qualifier><name>Variant Nucleotide(s)</name><value>GTAA</value></qualifier><qualifier><name>Change</name><value>+GTAA</value></qualifier><qualifier><name>Polymorphism Type</name><value>Insertion</value></qualifier><qualifier><name>Qual</name><value>4</value></qualifier><qualifier><name>Failed Filters</name><value>PASS</value></qualifier><qualifier><name>Combined Depth</name><value>1320</value></qualifier><qualifier><name>Allele frequency</name><value>0.020455</value></qualifier><qualifier><name>Strand bias</name><value>0</value></qualifier><qualifier><name>DP4</name><value>665,637,13,14</value></qualifier><qualifier><name>HRUN</name><value>3</value></qualifier></qualifiers></annotation><annotation><description>TAT</description><type>Polymorphism</type><intervals><interval><minimumIndex>1926992</minimumIndex><maximumIndex>1926991</maximumIndex><direction>none</direction></interval></intervals><qualifiers><qualifier><name>Reference Nucleotide(s)</name><value /></qualifier><qualifier><name>Variant Nucleotide(s)</name><value>TAT</value></qualifier><qualifier><name>Change</name><value>+TAT</value></qualifier><qualifier><name>Polymorphism Type</name><value>Insertion</value></qualifier><qualifier><name>Qual</name><value>2</value></qualifier><qualifier><name>Failed Filters</name><value>PASS</value></qualifier><qualifier><name>Combined Depth</name><value>1505</value></qualifier><qualifier><name>Allele frequency</name><value>0.005316</value></qualifier><qualifier><name>Strand bias</name><value>0</value></qualifier><qualifier><name>DP4</name><value>802,704,4,4</value></qualifier><qualifier><name>HRUN</name><value>1</value></qualifier></qualifiers></annotation><annotation><description>A</description><type>Polymorphism</type><intervals><interval><minimumIndex>2066085</minimumIndex><maximumIndex>2066084</maximumIndex><direction>none</direction></interval></intervals><qualifiers><qualifier><name>Reference Nucleotide(s)</name><value /></qualifier><qualifier><name>Variant Nucleotide(s)</name><value>A</value></qualifier><qualifier><name>Change</name><value>+A</value></qualifier><qualifier><name>Polymorphism Type</name><value>Insertion</value></qualifier><qualifier><name>Qual</name><value>2</value></qualifier><qualifier><name>Failed Filters</name><value>PASS</value></qualifier><qualifier><name>Combined Depth</name><value>1481</value></qualifier><qualifier><name>Allele frequency</name><value>0.004051</value></qualifier><qualifier><name>Strand bias</name><value>0</value></qualifier><qualifier><name>DP4</name><value>774,710,3,3</value></qualifier><qualifier><name>HRUN</name><value>1</value></qualifier></qualifiers></annotation><annotation><description>AAATTAC</description><type>Polymorphism</type><intervals><interval><minimumIndex>2075134</minimumIndex><maximumIndex>2075133</maximumIndex><direction>none</direction></interval></intervals><qualifiers><qualifier><name>Reference Nucleotide(s)</name><value /></qualifier><qualifier><name>Variant Nucleotide(s)</name><value>AAATTAC</value></qualifier><qualifier><name>Change</name><value>+AAATTAC</value></qualifier><qualifier><name>Polymorphism Type</name><value>Insertion</value></qualifier><qualifier><name>Qual</name><value>2</value></qualifier><qualifier><name>Failed Filters</name><value>PASS</value></qualifier><qualifier><name>Combined Depth</name><value>1207</value></qualifier><qualifier><name>Allele frequency</name><value>0.014913</value></qualifier><qualifier><name>Strand bias</name><value>1</value></qualifier><qualifier><name>DP4</name><value>564,630,10,8</value></qualifier><qualifier><name>HRUN</name><value>1</value></qualifier></qualifiers></annotation><annotation><description>CAAT</description><type>Polymorphism</type><intervals><interval><minimumIndex>2098593</minimumIndex><maximumIndex>2098592</maximumIndex><direction>none</direction></interval></intervals><qualifiers><qualifier><name>Reference Nucleotide(s)</name><value /></qualifier><qualifier><name>Variant Nucleotide(s)</name><value>CAAT</value></qualifier><qualifier><name>Change</name><value>+CAAT</value></qualifier><qualifier><name>Polymorphism Type</name><value>Insertion</value></qualifier><qualifier><name>Qual</name><value>2</value></qualifier><qualifier><name>Failed Filters</name><value>PASS</value></qualifier><qualifier><name>Combined Depth</name><value>1006</value></qualifier><qualifier><name>Allele frequency</name><value>0.012922</value></qualifier><qualifier><name>Strand bias</name><value>0</value></qualifier><qualifier><name>DP4</name><value>533,471,7,6</value></qualifier><qualifier><name>HRUN</name><value>2</value></qualifier></qualifiers></annotation><annotation><description>GGA</description><type>Polymorphism</type><intervals><interval><minimumIndex>2149721</minimumIndex><maximumIndex>2149720</maximumIndex><direction>none</direction></interval></intervals><qualifiers><qualifier><name>Reference Nucleotide(s)</name><value /></qualifier><qualifier><name>Variant Nucleotide(s)</name><value>GGA</value></qualifier><qualifier><name>Change</name><value>+GGA</value></qualifier><qualifier><name>Polymorphism Type</name><value>Insertion</value></qualifier><qualifier><name>Qual</name><value>1</value></qualifier><qualifier><name>Failed Filters</name><value>PASS</value></qualifier><qualifier><name>Combined Depth</name><value>1507</value></qualifier><qualifier><name>Allele frequency</name><value>0.006636</value></qualifier><qualifier><name>Strand bias</name><value>1</value></qualifier><qualifier><name>DP4</name><value>697,813,4,6</value></qualifier><qualifier><name>HRUN</name><value>1</value></qualifier></qualifiers></annotation><annotation><description>AT</description><type>Polymorphism</type><intervals><interval><minimumIndex>2276349</minimumIndex><maximumIndex>2276348</maximumIndex><direction>none</direction></interval></intervals><qualifiers><qualifier><name>Reference Nucleotide(s)</name><value /></qualifier><qualifier><name>Variant Nucleotide(s)</name><value>AT</value></qualifier><qualifier><name>Change</name><value>+AT</value></qualifier><qualifier><name>Polymorphism Type</name><value>Insertion</value></qualifier><qualifier><name>Qual</name><value>2</value></qualifier><qualifier><name>Failed Filters</name><value>PASS</value></qualifier><qualifier><name>Combined Depth</name><value>1430</value></qualifier><qualifier><name>Allele frequency</name><value>0.004196</value></qualifier><qualifier><name>Strand bias</name><value>0</value></qualifier><qualifier><name>DP4</name><value>732,699,3,3</value></qualifier><qualifier><name>HRUN</name><value>1</value></qualifier></qualifiers></annotation><annotation><description>CC</description><type>Polymorphism</type><intervals><interval><minimumIndex>2300384</minimumIndex><maximumIndex>2300383</maximumIndex><direction>none</direction></interval></intervals><qualifiers><qualifier><name>Reference Nucleotide(s)</name><value /></qualifier><qualifier><name>Variant Nucleotide(s)</name><value>CC</value></qualifier><qualifier><name>Change</name><value>+CC</value></qualifier><qualifier><name>Polymorphism Type</name><value>Insertion</value></qualifier><qualifier><name>Qual</name><value>2</value></qualifier><qualifier><name>Failed Filters</name><value>PASS</value></qualifier><qualifier><name>Combined Depth</name><value>1416</value></qualifier><qualifier><name>Allele frequency</name><value>0.043785</value></qualifier><qualifier><name>Strand bias</name><value>17</value></qualifier><qualifier><name>DP4</name><value>674,684,21,41</value></qualifier><qualifier><name>HRUN</name><value>2</value></qualifier></qualifiers></annotation><annotation><description>GA</description><type>Polymorphism</type><intervals><interval><minimumIndex>2310704</minimumIndex><maximumIndex>2310703</maximumIndex><direction>none</direction></interval></intervals><qualifiers><qualifier><name>Reference Nucleotide(s)</name><value /></qualifier><qualifier><name>Variant Nucleotide(s)</name><value>GA</value></qualifier><qualifier><name>Change</name><value>+GA</value></qualifier><qualifier><name>Polymorphism Type</name><value>Insertion</value></qualifier><qualifier><name>Qual</name><value>3</value></qualifier><qualifier><name>Failed Filters</name><value>PASS</value></qualifier><qualifier><name>Combined Depth</name><value>1205</value></qualifier><qualifier><name>Allele frequency</name><value>0.006639</value></qualifier><qualifier><name>Strand bias</name><value>0</value></qualifier><qualifier><name>DP4</name><value>582,624,4,4</value></qualifier><qualifier><name>HRUN</name><value>2</value></qualifier></qualifiers></annotation><annotation><description>T</description><type>Polymorphism</type><intervals><interval><minimumIndex>2332641</minimumIndex><maximumIndex>2332641</maximumIndex><direction>none</direction></interval></intervals><qualifiers><qualifier><name>Reference Nucleotide(s)</name><value>C</value></qualifier><qualifier><name>Variant Nucleotide(s)</name><value>T</value></qualifier><qualifier><name>Change</name><value>C -&gt; T</value></qualifier><qualifier><name>Polymorphism Type</name><value>Substitution</value></qualifier><qualifier><name>Qual</name><value>1</value></qualifier><qualifier><name>Failed Filters</name><value>PASS</value></qualifier><qualifier><name>Combined Depth</name><value>1451</value></qualifier><qualifier><name>Allele frequency</name><value>0.040662</value></qualifier><qualifier><name>Strand bias</name><value>13</value></qualifier><qualifier><name>DP4</name><value>697,670,22,37</value></qualifier></qualifiers></annotation><annotation><description>A</description><type>Polymorphism</type><intervals><interval><minimumIndex>2332652</minimumIndex><maximumIndex>2332652</maximumIndex><direction>none</direction></interval></intervals><qualifiers><qualifier><name>Reference Nucleotide(s)</name><value>G</value></qualifier><qualifier><name>Variant Nucleotide(s)</name><value>A</value></qualifier><qualifier><name>Change</name><value>G -&gt; A</value></qualifier><qualifier><name>Polymorphism Type</name><value>Substitution</value></qualifier><qualifier><name>Qual</name><value>1</value></qualifier><qualifier><name>Failed Filters</name><value>PASS</value></qualifier><qualifier><name>Combined Depth</name><value>1368</value></qualifier><qualifier><name>Allele frequency</name><value>0.010965</value></qualifier><qualifier><name>Strand bias</name><value>9</value></qualifier><qualifier><name>DP4</name><value>668,682,4,11</value></qualifier></qualifiers></annotation><annotation><description>A</description><type>Polymorphism</type><intervals><interval><minimumIndex>2341338</minimumIndex><maximumIndex>2341337</maximumIndex><direction>none</direction></interval></intervals><qualifiers><qualifier><name>Reference Nucleotide(s)</name><value /></qualifier><qualifier><name>Variant Nucleotide(s)</name><value>A</value></qualifier><qualifier><name>Change</name><value>+A</value></qualifier><qualifier><name>Polymorphism Type</name><value>Insertion</value></qualifier><qualifier><name>Qual</name><value>4</value></qualifier><qualifier><name>Failed Filters</name><value>PASS</value></qualifier><qualifier><name>Combined Depth</name><value>1449</value></qualifier><qualifier><name>Allele frequency</name><value>0.008282</value></qualifier><qualifier><name>Strand bias</name><value>1</value></qualifier><qualifier><name>DP4</name><value>792,658,6,6</value></qualifier><qualifier><name>HRUN</name><value>1</value></qualifier></qualifiers></annotation><annotation><description>A</description><type>Polymorphism</type><intervals><interval><minimumIndex>2412968</minimumIndex><maximumIndex>2412967</maximumIndex><direction>none</direction></interval></intervals><qualifiers><qualifier><name>Reference Nucleotide(s)</name><value /></qualifier><qualifier><name>Variant Nucleotide(s)</name><value>A</value></qualifier><qualifier><name>Change</name><value>+A</value></qualifier><qualifier><name>Polymorphism Type</name><value>Insertion</value></qualifier><qualifier><name>Qual</name><value>2</value></qualifier><qualifier><name>Failed Filters</name><value>PASS</value></qualifier><qualifier><name>Combined Depth</name><value>1475</value></qualifier><qualifier><name>Allele frequency</name><value>0.005424</value></qualifier><qualifier><name>Strand bias</name><value>0</value></qualifier><qualifier><name>DP4</name><value>749,724,4,4</value></qualifier><qualifier><name>HRUN</name><value>1</value></qualifier></qualifiers></annotation><annotation><description>A</description><type>Polymorphism</type><intervals><interval><minimumIndex>2695205</minimumIndex><maximumIndex>2695204</maximumIndex><direction>none</direction></interval></intervals><qualifiers><qualifier><name>Reference Nucleotide(s)</name><value /></qualifier><qualifier><name>Variant Nucleotide(s)</name><value>A</value></qualifier><qualifier><name>Change</name><value>+A</value></qualifier><qualifier><name>Polymorphism Type</name><value>Insertion</value></qualifier><qualifier><name>Qual</name><value>3</value></qualifier><qualifier><name>Failed Filters</name><value>PASS</value></qualifier><qualifier><name>Combined Depth</name><value>1868</value></qualifier><qualifier><name>Allele frequency</name><value>0.006959</value></qualifier><qualifier><name>Strand bias</name><value>1</value></qualifier><qualifier><name>DP4</name><value>986,891,6,7</value></qualifier><qualifier><name>HRUN</name><value>3</value></qualifier></qualifiers></annotation><annotation><description /><type>Polymorphism</type><intervals><interval><minimumIndex>2760631</minimumIndex><maximumIndex>2760631</maximumIndex><direction>none</direction></interval></intervals><qualifiers><qualifier><name>Reference Nucleotide(s)</name><value>A</value></qualifier><qualifier><name>Variant Nucleotide(s)</name><value /></qualifier><qualifier><name>Change</name><value>-A</value></qualifier><qualifier><name>Polymorphism Type</name><value>Deletion</value></qualifier><qualifier><name>Qual</name><value>1</value></qualifier><qualifier><name>Failed Filters</name><value>PASS</value></qualifier><qualifier><name>Combined Depth</name><value>1003</value></qualifier><qualifier><name>Allele frequency</name><value>0.029910</value></qualifier><qualifier><name>Strand bias</name><value>3</value></qualifier><qualifier><name>DP4</name><value>482,502,17,13</value></qualifier><qualifier><name>HRUN</name><value>1</value></qualifier></qualifiers></annotation><annotation><description>A</description><type>Polymorphism</type><intervals><interval><minimumIndex>2814076</minimumIndex><maximumIndex>2814076</maximumIndex><direction>none</direction></interval></intervals><qualifiers><qualifier><name>Reference Nucleotide(s)</name><value>T</value></qualifier><qualifier><name>Variant Nucleotide(s)</name><value>A</value></qualifier><qualifier><name>Change</name><value>T -&gt; A</value></qualifier><qualifier><name>Polymorphism Type</name><value>Substitution</value></qualifier><qualifier><name>Qual</name><value>2</value></qualifier><qualifier><name>Failed Filters</name><value>PASS</value></qualifier><qualifier><name>Combined Depth</name><value>1924</value></qualifier><qualifier><name>Allele frequency</name><value>0.016112</value></qualifier><qualifier><name>Strand bias</name><value>1</value></qualifier><qualifier><name>DP4</name><value>1005,888,18,13</value></qualifier></qualifiers></annotation><annotation><description>AATCTAA</description><type>Polymorphism</type><intervals><interval><minimumIndex>2819074</minimumIndex><maximumIndex>2819073</maximumIndex><direction>none</direction></interval></intervals><qualifiers><qualifier><name>Reference Nucleotide(s)</name><value /></qualifier><qualifier><name>Variant Nucleotide(s)</name><value>AATCTAA</value></qualifier><qualifier><name>Change</name><value>+AATCTAA</value></qualifier><qualifier><name>Polymorphism Type</name><value>Insertion</value></qualifier><qualifier><name>Qual</name><value>2</value></qualifier><qualifier><name>Failed Filters</name><value>PASS</value></qualifier><qualifier><name>Combined Depth</name><value>1255</value></qualifier><qualifier><name>Allele frequency</name><value>0.021514</value></qualifier><qualifier><name>Strand bias</name><value>0</value></qualifier><qualifier><name>DP4</name><value>668,559,14,13</value></qualifier><qualifier><name>HRUN</name><value>3</value></qualifier></qualifiers></annotation><annotation><description>ATGG</description><type>Polymorphism</type><intervals><interval><minimumIndex>2822611</minimumIndex><maximumIndex>2822610</maximumIndex><direction>none</direction></interval></intervals><qualifiers><qualifier><name>Reference Nucleotide(s)</name><value /></qualifier><qualifier><name>Variant Nucleotide(s)</name><value>ATGG</value></qualifier><qualifier><name>Change</name><value>+ATGG</value></qualifier><qualifier><name>Polymorphism Type</name><value>Insertion</value></qualifier><qualifier><name>Qual</name><value>2</value></qualifier><qualifier><name>Failed Filters</name><value>PASS</value></qualifier><qualifier><name>Combined Depth</name><value>1099</value></qualifier><qualifier><name>Allele frequency</name><value>0.007279</value></qualifier><qualifier><name>Strand bias</name><value>0</value></qualifier><qualifier><name>DP4</name><value>560,541,4,4</value></qualifier><qualifier><name>HRUN</name><value>1</value></qualifier></qualifiers></annotation><annotation><description>AGGA</description><type>Polymorphism</type><intervals><interval><minimumIndex>2888497</minimumIndex><maximumIndex>2888496</maximumIndex><direction>none</direction></interval></intervals><qualifiers><qualifier><name>Reference Nucleotide(s)</name><value /></qualifier><qualifier><name>Variant Nucleotide(s)</name><value>AGGA</value></qualifier><qualifier><name>Change</name><value>+AGGA</value></qualifier><qualifier><name>Polymorphism Type</name><value>Insertion</value></qualifier><qualifier><name>Qual</name><value>1</value></qualifier><qualifier><name>Failed Filters</name><value>PASS</value></qualifier><qualifier><name>Combined Depth</name><value>1378</value></qualifier><qualifier><name>Allele frequency</name><value>0.004354</value></qualifier><qualifier><name>Strand bias</name><value>0</value></qualifier><qualifier><name>DP4</name><value>661,739,3,3</value></qualifier><qualifier><name>HRUN</name><value>2</value></qualifier></qualifiers></annotation><annotation><description /><type>Polymorphism</type><intervals><interval><minimumIndex>2997537</minimumIndex><maximumIndex>2997537</maximumIndex><direction>none</direction></interval></intervals><qualifiers><qualifier><name>Reference Nucleotide(s)</name><value>G</value></qualifier><qualifier><name>Variant Nucleotide(s)</name><value /></qualifier><qualifier><name>Change</name><value>-G</value></qualifier><qualifier><name>Polymorphism Type</name><value>Deletion</value></qualifier><qualifier><name>Qual</name><value>1</value></qualifier><qualifier><name>Failed Filters</name><value>PASS</value></qualifier><qualifier><name>Combined Depth</name><value>1413</value></qualifier><qualifier><name>Allele frequency</name><value>0.004246</value></qualifier><qualifier><name>Strand bias</name><value>0</value></qualifier><qualifier><name>DP4</name><value>715,716,3,3</value></qualifier><qualifier><name>HRUN</name><value>1</value></qualifier></qualifiers></annotation><annotation><description>CAGTA</description><type>Polymorphism</type><intervals><interval><minimumIndex>3052736</minimumIndex><maximumIndex>3052735</maximumIndex><direction>none</direction></interval></intervals><qualifiers><qualifier><name>Reference Nucleotide(s)</name><value /></qualifier><qualifier><name>Variant Nucleotide(s)</name><value>CAGTA</value></qualifier><qualifier><name>Change</name><value>+CAGTA</value></qualifier><qualifier><name>Polymorphism Type</name><value>Insertion</value></qualifier><qualifier><name>Qual</name><value>2</value></qualifier><qualifier><name>Failed Filters</name><value>PASS</value></qualifier><qualifier><name>Combined Depth</name><value>1382</value></qualifier><qualifier><name>Allele frequency</name><value>0.009407</value></qualifier><qualifier><name>Strand bias</name><value>1</value></qualifier><qualifier><name>DP4</name><value>679,691,7,6</value></qualifier><qualifier><name>HRUN</name><value>1</value></qualifier></qualifiers></annotation><annotation><description>A</description><type>Polymorphism</type><intervals><interval><minimumIndex>3063562</minimumIndex><maximumIndex>3063561</maximumIndex><direction>none</direction></interval></intervals><qualifiers><qualifier><name>Reference Nucleotide(s)</name><value /></qualifier><qualifier><name>Variant Nucleotide(s)</name><value>A</value></qualifier><qualifier><name>Change</name><value>+A</value></qualifier><qualifier><name>Polymorphism Type</name><value>Insertion</value></qualifier><qualifier><name>Qual</name><value>3</value></qualifier><qualifier><name>Failed Filters</name><value>PASS</value></qualifier><qualifier><name>Combined Depth</name><value>1651</value></qualifier><qualifier><name>Allele frequency</name><value>0.004846</value></qualifier><qualifier><name>Strand bias</name><value>0</value></qualifier><qualifier><name>DP4</name><value>784,867,4,4</value></qualifier><qualifier><name>HRUN</name><value>3</value></qualifier></qualifiers></annotation><annotation><description>A</description><type>Polymorphism</type><intervals><interval><minimumIndex>3123484</minimumIndex><maximumIndex>3123484</maximumIndex><direction>none</direction></interval></intervals><qualifiers><qualifier><name>Reference Nucleotide(s)</name><value>C</value></qualifier><qualifier><name>Variant Nucleotide(s)</name><value>A</value></qualifier><qualifier><name>Change</name><value>C -&gt; A</value></qualifier><qualifier><name>Polymorphism Type</name><value>Substitution</value></qualifier><qualifier><name>Qual</name><value>5</value></qualifier><qualifier><name>Failed Filters</name><value>PASS</value></qualifier><qualifier><name>Combined Depth</name><value>1057</value></qualifier><qualifier><name>Allele frequency</name><value>0.061495</value></qualifier><qualifier><name>Strand bias</name><value>72</value></qualifier><qualifier><name>DP4</name><value>502,490,55,10</value></qualifier></qualifiers></annotation><annotation><description /><type>Polymorphism</type><intervals><interval><minimumIndex>3164453</minimumIndex><maximumIndex>3164453</maximumIndex><direction>none</direction></interval></intervals><qualifiers><qualifier><name>Reference Nucleotide(s)</name><value>A</value></qualifier><qualifier><name>Variant Nucleotide(s)</name><value /></qualifier><qualifier><name>Change</name><value>-A</value></qualifier><qualifier><name>Polymorphism Type</name><value>Deletion</value></qualifier><qualifier><name>Qual</name><value>2</value></qualifier><qualifier><name>Failed Filters</name><value>PASS</value></qualifier><qualifier><name>Combined Depth</name><value>1449</value></qualifier><qualifier><name>Allele frequency</name><value>0.004831</value></qualifier><qualifier><name>Strand bias</name><value>5</value></qualifier><qualifier><name>DP4</name><value>806,648,2,5</value></qualifier><qualifier><name>HRUN</name><value>5</value></qualifier></qualifiers></annotation><annotation><description /><type>Polymorphism</type><intervals><interval><minimumIndex>3204047</minimumIndex><maximumIndex>3204049</maximumIndex><direction>none</direction></interval></intervals><qualifiers><qualifier><name>Reference Nucleotide(s)</name><value>AGC</value></qualifier><qualifier><name>Variant Nucleotide(s)</name><value /></qualifier><qualifier><name>Change</name><value>-AGC</value></qualifier><qualifier><name>Polymorphism Type</name><value>Deletion</value></qualifier><qualifier><name>Qual</name><value>3</value></qualifier><qualifier><name>Failed Filters</name><value>PASS</value></qualifier><qualifier><name>Combined Depth</name><value>1491</value></qualifier><qualifier><name>Allele frequency</name><value>0.019450</value></qualifier><qualifier><name>Strand bias</name><value>1</value></qualifier><qualifier><name>DP4</name><value>756,714,16,13</value></qualifier><qualifier><name>HRUN</name><value>3</value></qualifier></qualifiers></annotation><annotation><description>A</description><type>Polymorphism</type><intervals><interval><minimumIndex>3228399</minimumIndex><maximumIndex>3228398</maximumIndex><direction>none</direction></interval></intervals><qualifiers><qualifier><name>Reference Nucleotide(s)</name><value /></qualifier><qualifier><name>Variant Nucleotide(s)</name><value>A</value></qualifier><qualifier><name>Change</name><value>+A</value></qualifier><qualifier><name>Polymorphism Type</name><value>Insertion</value></qualifier><qualifier><name>Qual</name><value>1</value></qualifier><qualifier><name>Failed Filters</name><value>PASS</value></qualifier><qualifier><name>Combined Depth</name><value>1507</value></qualifier><qualifier><name>Allele frequency</name><value>0.009290</value></qualifier><qualifier><name>Strand bias</name><value>0</value></qualifier><qualifier><name>DP4</name><value>768,788,7,7</value></qualifier><qualifier><name>HRUN</name><value>1</value></qualifier></qualifiers></annotation><annotation><description>A</description><type>Polymorphism</type><intervals><interval><minimumIndex>3313892</minimumIndex><maximumIndex>3313892</maximumIndex><direction>none</direction></interval></intervals><qualifiers><qualifier><name>Reference Nucleotide(s)</name><value>T</value></qualifier><qualifier><name>Variant Nucleotide(s)</name><value>A</value></qualifier><qualifier><name>Change</name><value>T -&gt; A</value></qualifier><qualifier><name>Polymorphism Type</name><value>Substitution</value></qualifier><qualifier><name>Qual</name><value>2</value></qualifier><qualifier><name>Failed Filters</name><value>PASS</value></qualifier><qualifier><name>Combined Depth</name><value>1363</value></qualifier><qualifier><name>Allele frequency</name><value>0.019076</value></qualifier><qualifier><name>Strand bias</name><value>0</value></qualifier><qualifier><name>DP4</name><value>666,669,13,13</value></qualifier></qualifiers></annotation><annotation><description>CG</description><type>Polymorphism</type><intervals><interval><minimumIndex>3407098</minimumIndex><maximumIndex>3407097</maximumIndex><direction>none</direction></interval></intervals><qualifiers><qualifier><name>Reference Nucleotide(s)</name><value /></qualifier><qualifier><name>Variant Nucleotide(s)</name><value>CG</value></qualifier><qualifier><name>Change</name><value>+CG</value></qualifier><qualifier><name>Polymorphism Type</name><value>Insertion</value></qualifier><qualifier><name>Qual</name><value>2</value></qualifier><qualifier><name>Failed Filters</name><value>PASS</value></qualifier><qualifier><name>Combined Depth</name><value>1054</value></qualifier><qualifier><name>Allele frequency</name><value>0.010436</value></qualifier><qualifier><name>Strand bias</name><value>2</value></qualifier><qualifier><name>DP4</name><value>531,522,7,4</value></qualifier><qualifier><name>HRUN</name><value>2</value></qualifier></qualifiers></annotation><annotation><description>ACCCA</description><type>Polymorphism</type><intervals><interval><minimumIndex>3415590</minimumIndex><maximumIndex>3415589</maximumIndex><direction>none</direction></interval></intervals><qualifiers><qualifier><name>Reference Nucleotide(s)</name><value /></qualifier><qualifier><name>Variant Nucleotide(s)</name><value>ACCCA</value></qualifier><qualifier><name>Change</name><value>+ACCCA</value></qualifier><qualifier><name>Polymorphism Type</name><value>Insertion</value></qualifier><qualifier><name>Qual</name><value>3</value></qualifier><qualifier><name>Failed Filters</name><value>PASS</value></qualifier><qualifier><name>Combined Depth</name><value>1192</value></qualifier><qualifier><name>Allele frequency</name><value>0.011745</value></qualifier><qualifier><name>Strand bias</name><value>0</value></qualifier><qualifier><name>DP4</name><value>553,642,7,7</value></qualifier><qualifier><name>HRUN</name><value>1</value></qualifier></qualifiers></annotation><annotation><description /><type>Polymorphism</type><intervals><interval><minimumIndex>3427745</minimumIndex><maximumIndex>3427745</maximumIndex><direction>none</direction></interval></intervals><qualifiers><qualifier><name>Reference Nucleotide(s)</name><value>A</value></qualifier><qualifier><name>Variant Nucleotide(s)</name><value /></qualifier><qualifier><name>Change</name><value>-A</value></qualifier><qualifier><name>Polymorphism Type</name><value>Deletion</value></qualifier><qualifier><name>Qual</name><value>1</value></qualifier><qualifier><name>Failed Filters</name><value>PASS</value></qualifier><qualifier><name>Combined Depth</name><value>1372</value></qualifier><qualifier><name>Allele frequency</name><value>0.005831</value></qualifier><qualifier><name>Strand bias</name><value>0</value></qualifier><qualifier><name>DP4</name><value>688,687,4,4</value></qualifier><qualifier><name>HRUN</name><value>5</value></qualifier></qualifiers></annotation><annotation><description>T</description><type>Polymorphism</type><intervals><interval><minimumIndex>3450010</minimumIndex><maximumIndex>3450009</maximumIndex><direction>none</direction></interval></intervals><qualifiers><qualifier><name>Reference Nucleotide(s)</name><value /></qualifier><qualifier><name>Variant Nucleotide(s)</name><value>T</value></qualifier><qualifier><name>Change</name><value>+T</value></qualifier><qualifier><name>Polymorphism Type</name><value>Insertion</value></qualifier><qualifier><name>Qual</name><value>3</value></qualifier><qualifier><name>Failed Filters</name><value>PASS</value></qualifier><qualifier><name>Combined Depth</name><value>1103</value></qualifier><qualifier><name>Allele frequency</name><value>0.007253</value></qualifier><qualifier><name>Strand bias</name><value>0</value></qualifier><qualifier><name>DP4</name><value>556,542,4,4</value></qualifier><qualifier><name>HRUN</name><value>1</value></qualifier></qualifiers></annotation><annotation><description /><type>Polymorphism</type><intervals><interval><minimumIndex>3475951</minimumIndex><maximumIndex>3475951</maximumIndex><direction>none</direction></interval></intervals><qualifiers><qualifier><name>Reference Nucleotide(s)</name><value>A</value></qualifier><qualifier><name>Variant Nucleotide(s)</name><value /></qualifier><qualifier><name>Change</name><value>-A</value></qualifier><qualifier><name>Polymorphism Type</name><value>Deletion</value></qualifier><qualifier><name>Qual</name><value>2</value></qualifier><qualifier><name>Failed Filters</name><value>PASS</value></qualifier><qualifier><name>Combined Depth</name><value>1781</value></qualifier><qualifier><name>Allele frequency</name><value>0.005053</value></qualifier><qualifier><name>Strand bias</name><value>0</value></qualifier><qualifier><name>DP4</name><value>825,965,4,5</value></qualifier><qualifier><name>HRUN</name><value>5</value></qualifier></qualifiers></annotation><annotation><description>G</description><type>Polymorphism</type><intervals><interval><minimumIndex>3524791</minimumIndex><maximumIndex>3524790</maximumIndex><direction>none</direction></interval></intervals><qualifiers><qualifier><name>Reference Nucleotide(s)</name><value /></qualifier><qualifier><name>Variant Nucleotide(s)</name><value>G</value></qualifier><qualifier><name>Change</name><value>+G</value></qualifier><qualifier><name>Polymorphism Type</name><value>Insertion</value></qualifier><qualifier><name>Qual</name><value>1</value></qualifier><qualifier><name>Failed Filters</name><value>PASS</value></qualifier><qualifier><name>Combined Depth</name><value>1413</value></qualifier><qualifier><name>Allele frequency</name><value>0.004246</value></qualifier><qualifier><name>Strand bias</name><value>0</value></qualifier><qualifier><name>DP4</name><value>762,650,3,3</value></qualifier><qualifier><name>HRUN</name><value>1</value></qualifier></qualifiers></annotation><annotation><description>TTGGTT</description><type>Polymorphism</type><intervals><interval><minimumIndex>3526100</minimumIndex><maximumIndex>3526099</maximumIndex><direction>none</direction></interval></intervals><qualifiers><qualifier><name>Reference Nucleotide(s)</name><value /></qualifier><qualifier><name>Variant Nucleotide(s)</name><value>TTGGTT</value></qualifier><qualifier><name>Change</name><value>+TTGGTT</value></qualifier><qualifier><name>Polymorphism Type</name><value>Insertion</value></qualifier><qualifier><name>Qual</name><value>2</value></qualifier><qualifier><name>Failed Filters</name><value>PASS</value></qualifier><qualifier><name>Combined Depth</name><value>1216</value></qualifier><qualifier><name>Allele frequency</name><value>0.013158</value></qualifier><qualifier><name>Strand bias</name><value>2</value></qualifier><qualifier><name>DP4</name><value>564,644,6,10</value></qualifier><qualifier><name>HRUN</name><value>1</value></qualifier></qualifiers></annotation><annotation><description>C</description><type>Polymorphism</type><intervals><interval><minimumIndex>3592346</minimumIndex><maximumIndex>3592346</maximumIndex><direction>none</direction></interval></intervals><qualifiers><qualifier><name>Reference Nucleotide(s)</name><value>A</value></qualifier><qualifier><name>Variant Nucleotide(s)</name><value>C</value></qualifier><qualifier><name>Change</name><value>A -&gt; C</value></qualifier><qualifier><name>Polymorphism Type</name><value>Substitution</value></qualifier><qualifier><name>Qual</name><value>2</value></qualifier><qualifier><name>Failed Filters</name><value>PASS</value></qualifier><qualifier><name>Combined Depth</name><value>1656</value></qualifier><qualifier><name>Allele frequency</name><value>0.015700</value></qualifier><qualifier><name>Strand bias</name><value>0</value></qualifier><qualifier><name>DP4</name><value>848,782,13,13</value></qualifier></qualifiers></annotation><annotation><description>C</description><type>Polymorphism</type><intervals><interval><minimumIndex>3602313</minimumIndex><maximumIndex>3602313</maximumIndex><direction>none</direction></interval></intervals><qualifiers><qualifier><name>Reference Nucleotide(s)</name><value>A</value></qualifier><qualifier><name>Variant Nucleotide(s)</name><value>C</value></qualifier><qualifier><name>Change</name><value>A -&gt; C</value></qualifier><qualifier><name>Polymorphism Type</name><value>Substitution</value></qualifier><qualifier><name>Qual</name><value>3</value></qualifier><qualifier><name>Failed Filters</name><value>PASS</value></qualifier><qualifier><name>Combined Depth</name><value>1297</value></qualifier><qualifier><name>Allele frequency</name><value>0.043177</value></qualifier><qualifier><name>Strand bias</name><value>64</value></qualifier><qualifier><name>DP4</name><value>684,542,12,44</value></qualifier></qualifiers></annotation><annotation><description>CGTC</description><type>Polymorphism</type><intervals><interval><minimumIndex>3616471</minimumIndex><maximumIndex>3616470</maximumIndex><direction>none</direction></interval></intervals><qualifiers><qualifier><name>Reference Nucleotide(s)</name><value /></qualifier><qualifier><name>Variant Nucleotide(s)</name><value>CGTC</value></qualifier><qualifier><name>Change</name><value>+CGTC</value></qualifier><qualifier><name>Polymorphism Type</name><value>Insertion</value></qualifier><qualifier><name>Qual</name><value>3</value></qualifier><qualifier><name>Failed Filters</name><value>PASS</value></qualifier><qualifier><name>Combined Depth</name><value>1209</value></qualifier><qualifier><name>Allele frequency</name><value>0.006617</value></qualifier><qualifier><name>Strand bias</name><value>0</value></qualifier><qualifier><name>DP4</name><value>610,630,4,4</value></qualifier><qualifier><name>HRUN</name><value>1</value></qualifier></qualifiers></annotation><annotation><description>A</description><type>Polymorphism</type><intervals><interval><minimumIndex>3658200</minimumIndex><maximumIndex>3658199</maximumIndex><direction>none</direction></interval></intervals><qualifiers><qualifier><name>Reference Nucleotide(s)</name><value /></qualifier><qualifier><name>Variant Nucleotide(s)</name><value>A</value></qualifier><qualifier><name>Change</name><value>+A</value></qualifier><qualifier><name>Polymorphism Type</name><value>Insertion</value></qualifier><qualifier><name>Qual</name><value>5</value></qualifier><qualifier><name>Failed Filters</name><value>PASS</value></qualifier><qualifier><name>Combined Depth</name><value>1299</value></qualifier><qualifier><name>Allele frequency</name><value>0.009238</value></qualifier><qualifier><name>Strand bias</name><value>0</value></qualifier><qualifier><name>DP4</name><value>635,656,6,6</value></qualifier><qualifier><name>HRUN</name><value>3</value></qualifier></qualifiers></annotation><annotation><description>GAA</description><type>Polymorphism</type><intervals><interval><minimumIndex>3792472</minimumIndex><maximumIndex>3792471</maximumIndex><direction>none</direction></interval></intervals><qualifiers><qualifier><name>Reference Nucleotide(s)</name><value /></qualifier><qualifier><name>Variant Nucleotide(s)</name><value>GAA</value></qualifier><qualifier><name>Change</name><value>+GAA</value></qualifier><qualifier><name>Polymorphism Type</name><value>Insertion</value></qualifier><qualifier><name>Qual</name><value>1</value></qualifier><qualifier><name>Failed Filters</name><value>PASS</value></qualifier><qualifier><name>Combined Depth</name><value>870</value></qualifier><qualifier><name>Allele frequency</name><value>0.006897</value></qualifier><qualifier><name>Strand bias</name><value>15</value></qualifier><qualifier><name>DP4</name><value>423,452,0,6</value></qualifier><qualifier><name>HRUN</name><value>1</value></qualifier></qualifiers></annotation><annotation><description>G</description><type>Polymorphism</type><intervals><interval><minimumIndex>3872133</minimumIndex><maximumIndex>3872133</maximumIndex><direction>none</direction></interval></intervals><qualifiers><qualifier><name>Reference Nucleotide(s)</name><value>T</value></qualifier><qualifier><name>Variant Nucleotide(s)</name><value>G</value></qualifier><qualifier><name>Change</name><value>T -&gt; G</value></qualifier><qualifier><name>Polymorphism Type</name><value>Substitution</value></qualifier><qualifier><name>Qual</name><value>1</value></qualifier><qualifier><name>Failed Filters</name><value>PASS</value></qualifier><qualifier><name>Combined Depth</name><value>1811</value></qualifier><qualifier><name>Allele frequency</name><value>0.014357</value></qualifier><qualifier><name>Strand bias</name><value>2</value></qualifier><qualifier><name>DP4</name><value>931,852,12,14</value></qualifier></qualifiers></annotation><annotation><description>A</description><type>Polymorphism</type><intervals><interval><minimumIndex>3895014</minimumIndex><maximumIndex>3895013</maximumIndex><direction>none</direction></interval></intervals><qualifiers><qualifier><name>Reference Nucleotide(s)</name><value /></qualifier><qualifier><name>Variant Nucleotide(s)</name><value>A</value></qualifier><qualifier><name>Change</name><value>+A</value></qualifier><qualifier><name>Polymorphism Type</name><value>Insertion</value></qualifier><qualifier><name>Qual</name><value>2</value></qualifier><qualifier><name>Failed Filters</name><value>PASS</value></qualifier><qualifier><name>Combined Depth</name><value>1281</value></qualifier><qualifier><name>Allele frequency</name><value>0.007806</value></qualifier><qualifier><name>Strand bias</name><value>0</value></qualifier><qualifier><name>DP4</name><value>647,634,5,5</value></qualifier><qualifier><name>HRUN</name><value>1</value></qualifier></qualifiers></annotation><annotation><description>GGG</description><type>Polymorphism</type><intervals><interval><minimumIndex>3896878</minimumIndex><maximumIndex>3896877</maximumIndex><direction>none</direction></interval></intervals><qualifiers><qualifier><name>Reference Nucleotide(s)</name><value /></qualifier><qualifier><name>Variant Nucleotide(s)</name><value>GGG</value></qualifier><qualifier><name>Change</name><value>+GGG</value></qualifier><qualifier><name>Polymorphism Type</name><value>Insertion</value></qualifier><qualifier><name>Qual</name><value>2</value></qualifier><qualifier><name>Failed Filters</name><value>PASS</value></qualifier><qualifier><name>Combined Depth</name><value>1509</value></qualifier><qualifier><name>Allele frequency</name><value>0.006627</value></qualifier><qualifier><name>Strand bias</name><value>1</value></qualifier><qualifier><name>DP4</name><value>684,830,5,5</value></qualifier><qualifier><name>HRUN</name><value>5</value></qualifier></qualifiers></annotation><annotation><description>TTATCG</description><type>Polymorphism</type><intervals><interval><minimumIndex>3914449</minimumIndex><maximumIndex>3914448</maximumIndex><direction>none</direction></interval></intervals><qualifiers><qualifier><name>Reference Nucleotide(s)</name><value /></qualifier><qualifier><name>Variant Nucleotide(s)</name><value>TTATCG</value></qualifier><qualifier><name>Change</name><value>+TTATCG</value></qualifier><qualifier><name>Polymorphism Type</name><value>Insertion</value></qualifier><qualifier><name>Qual</name><value>2</value></qualifier><qualifier><name>Failed Filters</name><value>PASS</value></qualifier><qualifier><name>Combined Depth</name><value>1412</value></qualifier><qualifier><name>Allele frequency</name><value>0.008499</value></qualifier><qualifier><name>Strand bias</name><value>0</value></qualifier><qualifier><name>DP4</name><value>666,742,6,6</value></qualifier><qualifier><name>HRUN</name><value>3</value></qualifier></qualifiers></annotation><annotation><description>A</description><type>Polymorphism</type><intervals><interval><minimumIndex>3949730</minimumIndex><maximumIndex>3949729</maximumIndex><direction>none</direction></interval></intervals><qualifiers><qualifier><name>Reference Nucleotide(s)</name><value /></qualifier><qualifier><name>Variant Nucleotide(s)</name><value>A</value></qualifier><qualifier><name>Change</name><value>+A</value></qualifier><qualifier><name>Polymorphism Type</name><value>Insertion</value></qualifier><qualifier><name>Qual</name><value>2</value></qualifier><qualifier><name>Failed Filters</name><value>PASS</value></qualifier><qualifier><name>Combined Depth</name><value>1535</value></qualifier><qualifier><name>Allele frequency</name><value>0.007818</value></qualifier><qualifier><name>Strand bias</name><value>0</value></qualifier><qualifier><name>DP4</name><value>783,756,6,6</value></qualifier><qualifier><name>HRUN</name><value>2</value></qualifier></qualifiers></annotation><annotation><description>AT</description><type>Polymorphism</type><intervals><interval><minimumIndex>3951560</minimumIndex><maximumIndex>3951559</maximumIndex><direction>none</direction></interval></intervals><qualifiers><qualifier><name>Reference Nucleotide(s)</name><value /></qualifier><qualifier><name>Variant Nucleotide(s)</name><value>AT</value></qualifier><qualifier><name>Change</name><value>+AT</value></qualifier><qualifier><name>Polymorphism Type</name><value>Insertion</value></qualifier><qualifier><name>Qual</name><value>2</value></qualifier><qualifier><name>Failed Filters</name><value>PASS</value></qualifier><qualifier><name>Combined Depth</name><value>2028</value></qualifier><qualifier><name>Allele frequency</name><value>0.007890</value></qualifier><qualifier><name>Strand bias</name><value>0</value></qualifier><qualifier><name>DP4</name><value>1011,1020,8,8</value></qualifier><qualifier><name>HRUN</name><value>1</value></qualifier></qualifiers></annotation><annotation><description>A</description><type>Polymorphism</type><intervals><interval><minimumIndex>3957596</minimumIndex><maximumIndex>3957596</maximumIndex><direction>none</direction></interval></intervals><qualifiers><qualifier><name>Reference Nucleotide(s)</name><value>C</value></qualifier><qualifier><name>Variant Nucleotide(s)</name><value>A</value></qualifier><qualifier><name>Change</name><value>C -&gt; A</value></qualifier><qualifier><name>Polymorphism Type</name><value>Substitution</value></qualifier><qualifier><name>Qual</name><value>3</value></qualifier><qualifier><name>Failed Filters</name><value>PASS</value></qualifier><qualifier><name>Combined Depth</name><value>1451</value></qualifier><qualifier><name>Allele frequency</name><value>0.026878</value></qualifier><qualifier><name>Strand bias</name><value>2</value></qualifier><qualifier><name>DP4</name><value>746,666,19,20</value></qualifier></qualifiers></annotation><annotation><description>A</description><type>Polymorphism</type><intervals><interval><minimumIndex>3957600</minimumIndex><maximumIndex>3957600</maximumIndex><direction>none</direction></interval></intervals><qualifiers><qualifier><name>Reference Nucleotide(s)</name><value>C</value></qualifier><qualifier><name>Variant Nucleotide(s)</name><value>A</value></qualifier><qualifier><name>Change</name><value>C -&gt; A</value></qualifier><qualifier><name>Polymorphism Type</name><value>Substitution</value></qualifier><qualifier><name>Qual</name><value>2</value></qualifier><qualifier><name>Failed Filters</name><value>PASS</value></qualifier><qualifier><name>Combined Depth</name><value>1448</value></qualifier><qualifier><name>Allele frequency</name><value>0.022790</value></qualifier><qualifier><name>Strand bias</name><value>3</value></qualifier><qualifier><name>DP4</name><value>751,663,15,18</value></qualifier></qualifiers></annotation><annotation><description>ATTGTT</description><type>Polymorphism</type><intervals><interval><minimumIndex>4110374</minimumIndex><maximumIndex>4110373</maximumIndex><direction>none</direction></interval></intervals><qualifiers><qualifier><name>Reference Nucleotide(s)</name><value /></qualifier><qualifier><name>Variant Nucleotide(s)</name><value>ATTGTT</value></qualifier><qualifier><name>Change</name><value>+ATTGTT</value></qualifier><qualifier><name>Polymorphism Type</name><value>Insertion</value></qualifier><qualifier><name>Qual</name><value>2</value></qualifier><qualifier><name>Failed Filters</name><value>PASS</value></qualifier><qualifier><name>Combined Depth</name><value>1200</value></qualifier><qualifier><name>Allele frequency</name><value>0.028333</value></qualifier><qualifier><name>Strand bias</name><value>1</value></qualifier><qualifier><name>DP4</name><value>633,549,17,17</value></qualifier><qualifier><name>HRUN</name><value>1</value></qualifier></qualifiers></annotation><annotation><description>GAAC</description><type>Polymorphism</type><intervals><interval><minimumIndex>4148420</minimumIndex><maximumIndex>4148419</maximumIndex><direction>none</direction></interval></intervals><qualifiers><qualifier><name>Reference Nucleotide(s)</name><value /></qualifier><qualifier><name>Variant Nucleotide(s)</name><value>GAAC</value></qualifier><qualifier><name>Change</name><value>+GAAC</value></qualifier><qualifier><name>Polymorphism Type</name><value>Insertion</value></qualifier><qualifier><name>Qual</name><value>2</value></qualifier><qualifier><name>Failed Filters</name><value>PASS</value></qualifier><qualifier><name>Combined Depth</name><value>1217</value></qualifier><qualifier><name>Allele frequency</name><value>0.004930</value></qualifier><qualifier><name>Strand bias</name><value>0</value></qualifier><qualifier><name>DP4</name><value>655,563,3,3</value></qualifier><qualifier><name>HRUN</name><value>1</value></qualifier></qualifiers></annotation><annotation><description>ATCA</description><type>Polymorphism</type><intervals><interval><minimumIndex>4414779</minimumIndex><maximumIndex>4414778</maximumIndex><direction>none</direction></interval></intervals><qualifiers><qualifier><name>Reference Nucleotide(s)</name><value /></qualifier><qualifier><name>Variant Nucleotide(s)</name><value>ATCA</value></qualifier><qualifier><name>Change</name><value>+ATCA</value></qualifier><qualifier><name>Polymorphism Type</name><value>Insertion</value></qualifier><qualifier><name>Qual</name><value>2</value></qualifier><qualifier><name>Failed Filters</name><value>PASS</value></qualifier><qualifier><name>Combined Depth</name><value>1057</value></qualifier><qualifier><name>Allele frequency</name><value>0.009461</value></qualifier><qualifier><name>Strand bias</name><value>0</value></qualifier><qualifier><name>DP4</name><value>510,541,5,5</value></qualifier><qualifier><name>HRUN</name><value>1</value></qualifier></qualifiers></annotation><annotation><description>T</description><type>Polymorphism</type><intervals><interval><minimumIndex>4462873</minimumIndex><maximumIndex>4462873</maximumIndex><direction>none</direction></interval></intervals><qualifiers><qualifier><name>Reference Nucleotide(s)</name><value>G</value></qualifier><qualifier><name>Variant Nucleotide(s)</name><value>T</value></qualifier><qualifier><name>Change</name><value>G -&gt; T</value></qualifier><qualifier><name>Polymorphism Type</name><value>Substitution</value></qualifier><qualifier><name>Qual</name><value>2</value></qualifier><qualifier><name>Failed Filters</name><value>PASS</value></qualifier><qualifier><name>Combined Depth</name><value>1358</value></qualifier><qualifier><name>Allele frequency</name><value>0.013255</value></qualifier><qualifier><name>Strand bias</name><value>1</value></qualifier><qualifier><name>DP4</name><value>695,644,8,10</value></qualifier></qualifiers></annotation><annotation><description>T</description><type>Polymorphism</type><intervals><interval><minimumIndex>4483498</minimumIndex><maximumIndex>4483497</maximumIndex><direction>none</direction></interval></intervals><qualifiers><qualifier><name>Reference Nucleotide(s)</name><value /></qualifier><qualifier><name>Variant Nucleotide(s)</name><value>T</value></qualifier><qualifier><name>Change</name><value>+T</value></qualifier><qualifier><name>Polymorphism Type</name><value>Insertion</value></qualifier><qualifier><name>Qual</name><value>2</value></qualifier><qualifier><name>Failed Filters</name><value>PASS</value></qualifier><qualifier><name>Combined Depth</name><value>1172</value></qualifier><qualifier><name>Allele frequency</name><value>0.008532</value></qualifier><qualifier><name>Strand bias</name><value>0</value></qualifier><qualifier><name>DP4</name><value>610,552,5,5</value></qualifier><qualifier><name>HRUN</name><value>1</value></qualifier></qualifiers></annotation><annotation><description>A</description><type>Polymorphism</type><intervals><interval><minimumIndex>4516133</minimumIndex><maximumIndex>4516132</maximumIndex><direction>none</direction></interval></intervals><qualifiers><qualifier><name>Reference Nucleotide(s)</name><value /></qualifier><qualifier><name>Variant Nucleotide(s)</name><value>A</value></qualifier><qualifier><name>Change</name><value>+A</value></qualifier><qualifier><name>Polymorphism Type</name><value>Insertion</value></qualifier><qualifier><name>Qual</name><value>3</value></qualifier><qualifier><name>Failed Filters</name><value>PASS</value></qualifier><qualifier><name>Combined Depth</name><value>1412</value></qualifier><qualifier><name>Allele frequency</name><value>0.012040</value></qualifier><qualifier><name>Strand bias</name><value>0</value></qualifier><qualifier><name>DP4</name><value>714,691,9,8</value></qualifier><qualifier><name>HRUN</name><value>3</value></qualifier></qualifiers></annotation><annotation><description>C</description><type>Polymorphism</type><intervals><interval><minimumIndex>4552497</minimumIndex><maximumIndex>4552497</maximumIndex><direction>none</direction></interval></intervals><qualifiers><qualifier><name>Reference Nucleotide(s)</name><value>A</value></qualifier><qualifier><name>Variant Nucleotide(s)</name><value>C</value></qualifier><qualifier><name>Change</name><value>A -&gt; C</value></qualifier><qualifier><name>Polymorphism Type</name><value>Substitution</value></qualifier><qualifier><name>Qual</name><value>2</value></qualifier><qualifier><name>Failed Filters</name><value>PASS</value></qualifier><qualifier><name>Combined Depth</name><value>1178</value></qualifier><qualifier><name>Allele frequency</name><value>0.013582</value></qualifier><qualifier><name>Strand bias</name><value>0</value></qualifier><qualifier><name>DP4</name><value>583,579,8,8</value></qualifier></qualifiers></annotation><annotation><description>C</description><type>Polymorphism</type><intervals><interval><minimumIndex>4626906</minimumIndex><maximumIndex>4626905</maximumIndex><direction>none</direction></interval></intervals><qualifiers><qualifier><name>Reference Nucleotide(s)</name><value /></qualifier><qualifier><name>Variant Nucleotide(s)</name><value>C</value></qualifier><qualifier><name>Change</name><value>+C</value></qualifier><qualifier><name>Polymorphism Type</name><value>Insertion</value></qualifier><qualifier><name>Qual</name><value>2</value></qualifier><qualifier><name>Failed Filters</name><value>PASS</value></qualifier><qualifier><name>Combined Depth</name><value>1658</value></qualifier><qualifier><name>Allele frequency</name><value>0.005428</value></qualifier><qualifier><name>Strand bias</name><value>0</value></qualifier><qualifier><name>DP4</name><value>915,775,5,4</value></qualifier><qualifier><name>HRUN</name><value>2</value></qualifier></qualifiers></annotation><annotation><description>C</description><type>Polymorphism</type><intervals><interval><minimumIndex>83540</minimumIndex><maximumIndex>83540</maximumIndex><direction>none</direction></interval></intervals><qualifiers><qualifier><name>Reference Nucleotide(s)</name><value>A</value></qualifier><qualifier><name>Variant Nucleotide(s)</name><value>C</value></qualifier><qualifier><name>Change</name><value>A -&gt; C</value></qualifier><qualifier><name>Polymorphism Type</name><value>Substitution</value></qualifier><qualifier><name>Qual</name><value>1</value></qualifier><qualifier><name>Failed Filters</name><value>PASS</value></qualifier><qualifier><name>Combined Depth</name><value>978</value></qualifier><qualifier><name>Allele frequency</name><value>0.026585</value></qualifier><qualifier><name>Strand bias</name><value>1</value></qualifier><qualifier><name>DP4</name><value>485,467,12,14</value></qualifier></qualifiers></annotation><annotation><description>GA</description><type>Polymorphism</type><intervals><interval><minimumIndex>115479</minimumIndex><maximumIndex>115478</maximumIndex><direction>none</direction></interval></intervals><qualifiers><qualifier><name>Reference Nucleotide(s)</name><value /></qualifier><qualifier><name>Variant Nucleotide(s)</name><value>GA</value></qualifier><qualifier><name>Change</name><value>+GA</value></qualifier><qualifier><name>Polymorphism Type</name><value>Insertion</value></qualifier><qualifier><name>Qual</name><value>2</value></qualifier><qualifier><name>Failed Filters</name><value>PASS</value></qualifier><qualifier><name>Combined Depth</name><value>980</value></qualifier><qualifier><name>Allele frequency</name><value>0.010204</value></qualifier><qualifier><name>Strand bias</name><value>0</value></qualifier><qualifier><name>DP4</name><value>459,515,5,5</value></qualifier><qualifier><name>HRUN</name><value>1</value></qualifier></qualifiers></annotation><annotation><description>AAG</description><type>Polymorphism</type><intervals><interval><minimumIndex>212703</minimumIndex><maximumIndex>212702</maximumIndex><direction>none</direction></interval></intervals><qualifiers><qualifier><name>Reference Nucleotide(s)</name><value /></qualifier><qualifier><name>Variant Nucleotide(s)</name><value>AAG</value></qualifier><qualifier><name>Change</name><value>+AAG</value></qualifier><qualifier><name>Polymorphism Type</name><value>Insertion</value></qualifier><qualifier><name>Qual</name><value>2</value></qualifier><qualifier><name>Failed Filters</name><value>PASS</value></qualifier><qualifier><name>Combined Depth</name><value>1062</value></qualifier><qualifier><name>Allele frequency</name><value>0.016949</value></qualifier><qualifier><name>Strand bias</name><value>0</value></qualifier><qualifier><name>DP4</name><value>518,528,9,9</value></qualifier><qualifier><name>HRUN</name><value>1</value></qualifier></qualifiers></annotation><annotation><description>T</description><type>Polymorphism</type><intervals><interval><minimumIndex>235006</minimumIndex><maximumIndex>235006</maximumIndex><direction>none</direction></interval></intervals><qualifiers><qualifier><name>Reference Nucleotide(s)</name><value>G</value></qualifier><qualifier><name>Variant Nucleotide(s)</name><value>T</value></qualifier><qualifier><name>Change</name><value>G -&gt; T</value></qualifier><qualifier><name>Polymorphism Type</name><value>Substitution</value></qualifier><qualifier><name>Qual</name><value>2</value></qualifier><qualifier><name>Failed Filters</name><value>PASS</value></qualifier><qualifier><name>Combined Depth</name><value>410</value></qualifier><qualifier><name>Allele frequency</name><value>0.129268</value></qualifier><qualifier><name>Strand bias</name><value>88</value></qualifier><qualifier><name>DP4</name><value>209,146,8,45</value></qualifier></qualifiers></annotation><annotation><description>C</description><type>Polymorphism</type><intervals><interval><minimumIndex>466941</minimumIndex><maximumIndex>466940</maximumIndex><direction>none</direction></interval></intervals><qualifiers><qualifier><name>Reference Nucleotide(s)</name><value /></qualifier><qualifier><name>Variant Nucleotide(s)</name><value>C</value></qualifier><qualifier><name>Change</name><value>+C</value></qualifier><qualifier><name>Polymorphism Type</name><value>Insertion</value></qualifier><qualifier><name>Qual</name><value>1</value></qualifier><qualifier><name>Failed Filters</name><value>PASS</value></qualifier><qualifier><name>Combined Depth</name><value>1145</value></qualifier><qualifier><name>Allele frequency</name><value>0.006987</value></qualifier><qualifier><name>Strand bias</name><value>0</value></qualifier><qualifier><name>DP4</name><value>600,543,4,4</value></qualifier><qualifier><name>HRUN</name><value>1</value></qualifier></qualifiers></annotation><annotation><description>A</description><type>Polymorphism</type><intervals><interval><minimumIndex>467635</minimumIndex><maximumIndex>467635</maximumIndex><direction>none</direction></interval></intervals><qualifiers><qualifier><name>Reference Nucleotide(s)</name><value>T</value></qualifier><qualifier><name>Variant Nucleotide(s)</name><value>A</value></qualifier><qualifier><name>Change</name><value>T -&gt; A</value></qualifier><qualifier><name>Polymorphism Type</name><value>Substitution</value></qualifier><qualifier><name>Qual</name><value>1</value></qualifier><qualifier><name>Failed Filters</name><value>PASS</value></qualifier><qualifier><name>Combined Depth</name><value>1163</value></qualifier><qualifier><name>Allele frequency</name><value>0.017197</value></qualifier><qualifier><name>Strand bias</name><value>0</value></qualifier><qualifier><name>DP4</name><value>551,590,10,10</value></qualifier></qualifiers></annotation><annotation><description>TTT</description><type>Polymorphism</type><intervals><interval><minimumIndex>475501</minimumIndex><maximumIndex>475500</maximumIndex><direction>none</direction></interval></intervals><qualifiers><qualifier><name>Reference Nucleotide(s)</name><value /></qualifier><qualifier><name>Variant Nucleotide(s)</name><value>TTT</value></qualifier><qualifier><name>Change</name><value>+TTT</value></qualifier><qualifier><name>Polymorphism Type</name><value>Insertion</value></qualifier><qualifier><name>Qual</name><value>2</value></qualifier><qualifier><name>Failed Filters</name><value>PASS</value></qualifier><qualifier><name>Combined Depth</name><value>931</value></qualifier><qualifier><name>Allele frequency</name><value>0.047261</value></qualifier><qualifier><name>Strand bias</name><value>0</value></qualifier><qualifier><name>DP4</name><value>464,425,23,21</value></qualifier><qualifier><name>HRUN</name><value>4</value></qualifier></qualifiers></annotation><annotation><description>CTGG</description><type>Polymorphism</type><intervals><interval><minimumIndex>480686</minimumIndex><maximumIndex>480685</maximumIndex><direction>none</direction></interval></intervals><qualifiers><qualifier><name>Reference Nucleotide(s)</name><value /></qualifier><qualifier><name>Variant Nucleotide(s)</name><value>CTGG</value></qualifier><qualifier><name>Change</name><value>+CTGG</value></qualifier><qualifier><name>Polymorphism Type</name><value>Insertion</value></qualifier><qualifier><name>Qual</name><value>2</value></qualifier><qualifier><name>Failed Filters</name><value>PASS</value></qualifier><qualifier><name>Combined Depth</name><value>1133</value></qualifier><qualifier><name>Allele frequency</name><value>0.007061</value></qualifier><qualifier><name>Strand bias</name><value>0</value></qualifier><qualifier><name>DP4</name><value>591,541,4,4</value></qualifier><qualifier><name>HRUN</name><value>1</value></qualifier></qualifiers></annotation><annotation><description>GA</description><type>Polymorphism</type><intervals><interval><minimumIndex>499223</minimumIndex><maximumIndex>499222</maximumIndex><direction>none</direction></interval></intervals><qualifiers><qualifier><name>Reference Nucleotide(s)</name><value /></qualifier><qualifier><name>Variant Nucleotide(s)</name><value>GA</value></qualifier><qualifier><name>Change</name><value>+GA</value></qualifier><qualifier><name>Polymorphism Type</name><value>Insertion</value></qualifier><qualifier><name>Qual</name><value>3</value></qualifier><qualifier><name>Failed Filters</name><value>PASS</value></qualifier><qualifier><name>Combined Depth</name><value>1255</value></qualifier><qualifier><name>Allele frequency</name><value>0.006375</value></qualifier><qualifier><name>Strand bias</name><value>1</value></qualifier><qualifier><name>DP4</name><value>630,621,5,3</value></qualifier><qualifier><name>HRUN</name><value>1</value></qualifier></qualifiers></annotation><annotation><description>ATTT</description><type>Polymorphism</type><intervals><interval><minimumIndex>577993</minimumIndex><maximumIndex>577992</maximumIndex><direction>none</direction></interval></intervals><qualifiers><qualifier><name>Reference Nucleotide(s)</name><value /></qualifier><qualifier><name>Variant Nucleotide(s)</name><value>ATTT</value></qualifier><qualifier><name>Change</name><value>+ATTT</value></qualifier><qualifier><name>Polymorphism Type</name><value>Insertion</value></qualifier><qualifier><name>Qual</name><value>1</value></qualifier><qualifier><name>Failed Filters</name><value>PASS</value></qualifier><qualifier><name>Combined Depth</name><value>757</value></qualifier><qualifier><name>Allele frequency</name><value>0.018494</value></qualifier><qualifier><name>Strand bias</name><value>0</value></qualifier><qualifier><name>DP4</name><value>356,392,7,7</value></qualifier><qualifier><name>HRUN</name><value>4</value></qualifier></qualifiers></annotation><annotation><description>T</description><type>Polymorphism</type><intervals><interval><minimumIndex>578262</minimumIndex><maximumIndex>578261</maximumIndex><direction>none</direction></interval></intervals><qualifiers><qualifier><name>Reference Nucleotide(s)</name><value /></qualifier><qualifier><name>Variant Nucleotide(s)</name><value>T</value></qualifier><qualifier><name>Change</name><value>+T</value></qualifier><qualifier><name>Polymorphism Type</name><value>Insertion</value></qualifier><qualifier><name>Qual</name><value>1</value></qualifier><qualifier><name>Failed Filters</name><value>PASS</value></qualifier><qualifier><name>Combined Depth</name><value>736</value></qualifier><qualifier><name>Allele frequency</name><value>0.074728</value></qualifier><qualifier><name>Strand bias</name><value>1</value></qualifier><qualifier><name>DP4</name><value>354,327,27,28</value></qualifier><qualifier><name>HRUN</name><value>2</value></qualifier></qualifiers></annotation><annotation><description>T</description><type>Polymorphism</type><intervals><interval><minimumIndex>654465</minimumIndex><maximumIndex>654465</maximumIndex><direction>none</direction></interval></intervals><qualifiers><qualifier><name>Reference Nucleotide(s)</name><value>G</value></qualifier><qualifier><name>Variant Nucleotide(s)</name><value>T</value></qualifier><qualifier><name>Change</name><value>G -&gt; T</value></qualifier><qualifier><name>Polymorphism Type</name><value>Substitution</value></qualifier><qualifier><name>Qual</name><value>1</value></qualifier><qualifier><name>Failed Filters</name><value>PASS</value></qualifier><qualifier><name>Combined Depth</name><value>1150</value></qualifier><qualifier><name>Allele frequency</name><value>0.014783</value></qualifier><qualifier><name>Strand bias</name><value>2</value></qualifier><qualifier><name>DP4</name><value>546,587,7,10</value></qualifier></qualifiers></annotation><annotation><description>ATCTTCG</description><type>Polymorphism</type><intervals><interval><minimumIndex>687417</minimumIndex><maximumIndex>687416</maximumIndex><direction>none</direction></interval></intervals><qualifiers><qualifier><name>Reference Nucleotide(s)</name><value /></qualifier><qualifier><name>Variant Nucleotide(s)</name><value>ATCTTCG</value></qualifier><qualifier><name>Change</name><value>+ATCTTCG</value></qualifier><qualifier><name>Polymorphism Type</name><value>Insertion</value></qualifier><qualifier><name>Qual</name><value>1</value></qualifier><qualifier><name>Failed Filters</name><value>PASS</value></qualifier><qualifier><name>Combined Depth</name><value>967</value></qualifier><qualifier><name>Allele frequency</name><value>0.042399</value></qualifier><qualifier><name>Strand bias</name><value>3</value></qualifier><qualifier><name>DP4</name><value>479,454,18,23</value></qualifier><qualifier><name>HRUN</name><value>1</value></qualifier></qualifiers></annotation><annotation><description>T</description><type>Polymorphism</type><intervals><interval><minimumIndex>687531</minimumIndex><maximumIndex>687531</maximumIndex><direction>none</direction></interval></intervals><qualifiers><qualifier><name>Reference Nucleotide(s)</name><value>G</value></qualifier><qualifier><name>Variant Nucleotide(s)</name><value>T</value></qualifier><qualifier><name>Change</name><value>G -&gt; T</value></qualifier><qualifier><name>Polymorphism Type</name><value>Substitution</value></qualifier><qualifier><name>Qual</name><value>1</value></qualifier><qualifier><name>Failed Filters</name><value>PASS</value></qualifier><qualifier><name>Combined Depth</name><value>1044</value></qualifier><qualifier><name>Allele frequency</name><value>0.013410</value></qualifier><qualifier><name>Strand bias</name><value>0</value></qualifier><qualifier><name>DP4</name><value>526,504,7,7</value></qualifier></qualifiers></annotation><annotation><description>C</description><type>Polymorphism</type><intervals><interval><minimumIndex>729487</minimumIndex><maximumIndex>729487</maximumIndex><direction>none</direction></interval></intervals><qualifiers><qualifier><name>Reference Nucleotide(s)</name><value>A</value></qualifier><qualifier><name>Variant Nucleotide(s)</name><value>C</value></qualifier><qualifier><name>Change</name><value>A -&gt; C</value></qualifier><qualifier><name>Polymorphism Type</name><value>Substitution</value></qualifier><qualifier><name>Qual</name><value>1</value></qualifier><qualifier><name>Failed Filters</name><value>PASS</value></qualifier><qualifier><name>Combined Depth</name><value>746</value></qualifier><qualifier><name>Allele frequency</name><value>0.037534</value></qualifier><qualifier><name>Strand bias</name><value>1</value></qualifier><qualifier><name>DP4</name><value>394,324,14,14</value></qualifier></qualifiers></annotation><annotation><description>G</description><type>Polymorphism</type><intervals><interval><minimumIndex>736486</minimumIndex><maximumIndex>736486</maximumIndex><direction>none</direction></interval></intervals><qualifiers><qualifier><name>Reference Nucleotide(s)</name><value>T</value></qualifier><qualifier><name>Variant Nucleotide(s)</name><value>G</value></qualifier><qualifier><name>Change</name><value>T -&gt; G</value></qualifier><qualifier><name>Polymorphism Type</name><value>Substitution</value></qualifier><qualifier><name>Qual</name><value>2</value></qualifier><qualifier><name>Failed Filters</name><value>PASS</value></qualifier><qualifier><name>Combined Depth</name><value>1298</value></qualifier><qualifier><name>Allele frequency</name><value>0.020801</value></qualifier><qualifier><name>Strand bias</name><value>0</value></qualifier><qualifier><name>DP4</name><value>636,635,13,14</value></qualifier></qualifiers></annotation><annotation><description>GAT</description><type>Polymorphism</type><intervals><interval><minimumIndex>809538</minimumIndex><maximumIndex>809537</maximumIndex><direction>none</direction></interval></intervals><qualifiers><qualifier><name>Reference Nucleotide(s)</name><value /></qualifier><qualifier><name>Variant Nucleotide(s)</name><value>GAT</value></qualifier><qualifier><name>Change</name><value>+GAT</value></qualifier><qualifier><name>Polymorphism Type</name><value>Insertion</value></qualifier><qualifier><name>Qual</name><value>1</value></qualifier><qualifier><name>Failed Filters</name><value>PASS</value></qualifier><qualifier><name>Combined Depth</name><value>1230</value></qualifier><qualifier><name>Allele frequency</name><value>0.008130</value></qualifier><qualifier><name>Strand bias</name><value>0</value></qualifier><qualifier><name>DP4</name><value>611,622,5,5</value></qualifier><qualifier><name>HRUN</name><value>2</value></qualifier></qualifiers></annotation><annotation><description>G</description><type>Polymorphism</type><intervals><interval><minimumIndex>810982</minimumIndex><maximumIndex>810981</maximumIndex><direction>none</direction></interval></intervals><qualifiers><qualifier><name>Reference Nucleotide(s)</name><value /></qualifier><qualifier><name>Variant Nucleotide(s)</name><value>G</value></qualifier><qualifier><name>Change</name><value>+G</value></qualifier><qualifier><name>Polymorphism Type</name><value>Insertion</value></qualifier><qualifier><name>Qual</name><value>1</value></qualifier><qualifier><name>Failed Filters</name><value>PASS</value></qualifier><qualifier><name>Combined Depth</name><value>1167</value></qualif
[truncated: 804,267 more chars]
