# Supplementary material for: High-throughput method characterizes hundreds of previously unknown antibiotic resistance mutations
Source: Nat Commun. 2025 Jan 17;16:780. doi: 10.1038/s41467-025-56050-2 (PMC11742677; doi:10.1038/s41467-025-56050-2)
Supplement: Supplementary file 7 — Supplementary Data 5 [file 41467_2025_56050_MOESM7_ESM.zip › fileData.2]

##fileformat=VCFv4.0
##fileDate=20221103
##source=lofreq call -f /home/jsoley/js98_rnaseq/BW25113_genomic.fna -o 33B_variants.vcf --sig 0.05 --call-indels /home/jsoley/sweep_plates/BAM/33B_dindel.bam 
##reference=/home/jsoley/js98_rnaseq/BW25113_genomic.fna
##INFO=<ID=DP,Number=1,Type=Integer,Description="Raw Depth">
##INFO=<ID=AF,Number=1,Type=Float,Description="Allele Frequency">
##INFO=<ID=SB,Number=1,Type=Integer,Description="Phred-scaled strand bias at this position">
##INFO=<ID=DP4,Number=4,Type=Integer,Description="Counts for ref-forward bases, ref-reverse, alt-forward and alt-reverse bases">
##INFO=<ID=INDEL,Number=0,Type=Flag,Description="Indicates that the variant is an INDEL.">
##INFO=<ID=CONSVAR,Number=0,Type=Flag,Description="Indicates that the variant is a consensus variant (as opposed to a low frequency variant).">
##INFO=<ID=HRUN,Number=1,Type=Integer,Description="Homopolymer length to the right of report indel position">
##FILTER=<ID=min_dp_10,Description="Minimum Coverage 10">
##FILTER=<ID=sb_fdr,Description="Strand-Bias Multiple Testing Correction: fdr corr. pvalue > 0.001000">
##FILTER=<ID=min_snvqual_84,Description="Minimum SNV Quality (Phred) 84">
##FILTER=<ID=min_indelqual_57,Description="Minimum Indel Quality (Phred) 57">
#CHROM	POS	ID	REF	ALT	QUAL	FILTER	INFO
NZ_CP009273.1	20771	.	C	A	9	PASS	DP=1697;AF=0.100177;SB=0;DP4=761,763,87,83
NZ_CP009273.1	104030	.	C	CGT	35	PASS	DP=1146;AF=0.017452;SB=86;DP4=414,731,20,0;INDEL;HRUN=1
NZ_CP009273.1	124092	.	A	C	2	PASS	DP=1536;AF=0.037760;SB=16;DP4=664,812,17,41
NZ_CP009273.1	124179	.	G	T	5	PASS	DP=1379;AF=0.037708;SB=10;DP4=695,632,21,31
NZ_CP009273.1	124191	.	G	T	29	PASS	DP=1348;AF=0.058605;SB=94;DP4=709,559,16,63
NZ_CP009273.1	148145	.	C	A	1	PASS	DP=1092;AF=0.024725;SB=44;DP4=622,443,5,22
NZ_CP009273.1	161068	.	A	C	28	PASS	DP=643;AF=0.194401;SB=269;DP4=386,131,27,98
NZ_CP009273.1	234984	.	G	T	35	PASS	DP=918;AF=0.167756;SB=66;DP4=402,362,46,108
NZ_CP009273.1	234990	.	G	T	35	PASS	DP=898;AF=0.178174;SB=116;DP4=411,322,41,119
NZ_CP009273.1	234994	.	G	T	35	PASS	DP=898;AF=0.203786;SB=97;DP4=403,312,55,128
NZ_CP009273.1	235010	.	G	T	32	PASS	DP=888;AF=0.190315;SB=260;DP4=437,277,28,141
NZ_CP009273.1	235019	.	C	A	35	PASS	DP=878;AF=0.207289;SB=61;DP4=403,291,68,114
NZ_CP009273.1	235022	.	G	T	33	PASS	DP=880;AF=0.218182;SB=354;DP4=447,236,30,162
NZ_CP009273.1	235035	.	G	T	27	PASS	DP=897;AF=0.082497;SB=38;DP4=418,398,55,19
NZ_CP009273.1	284991	.	A	ACCCC	35	PASS	DP=1014;AF=0.027613;SB=170;DP4=728,222,0,28;INDEL;HRUN=2
NZ_CP009273.1	360289	.	G	C	9	PASS	DP=1389;AF=0.123830;SB=308;DP4=738,414,30,142
NZ_CP009273.1	571254	.	T	TAC	31	PASS	DP=1378;AF=0.019594;SB=39;DP4=645,715,3,24;INDEL;HRUN=5
NZ_CP009273.1	590079	.	C	A	2	PASS	DP=1308;AF=0.026758;SB=48;DP4=732,541,7,28
NZ_CP009273.1	684510	.	C	CAGA	18	PASS	DP=1469;AF=0.083730;SB=172;DP4=651,715,12,111;INDEL;HRUN=1
NZ_CP009273.1	687445	.	T	G	1	PASS	DP=1558;AF=0.023107;SB=0;DP4=853,667,20,16
NZ_CP009273.1	687456	.	GT	G	1	PASS	DP=1582;AF=0.010746;SB=4;DP4=877,699,7,10;INDEL;HRUN=1
NZ_CP009273.1	687600	.	GT	G	1	PASS	DP=1553;AF=0.019317;SB=0;DP4=745,795,14,16;INDEL;HRUN=2
NZ_CP009273.1	687635	.	TC	T	1	PASS	DP=1553;AF=0.013522;SB=7;DP4=741,800,7,14;INDEL;HRUN=1
NZ_CP009273.1	816047	.	C	A	20	PASS	DP=1047;AF=0.067813;SB=20;DP4=512,458,26,45
NZ_CP009273.1	824398	.	GT	G	3	PASS	DP=1357;AF=0.005158;SB=1;DP4=668,695,4,3;INDEL;HRUN=5
NZ_CP009273.1	854122	.	A	C	2	PASS	DP=1180;AF=0.038136;SB=86;DP4=706,421,8,37
NZ_CP009273.1	927386	.	CT	C	4	PASS	DP=1372;AF=0.004373;SB=1;DP4=762,616,4,2;INDEL;HRUN=5
NZ_CP009273.1	1118561	.	C	A	17	PASS	DP=877;AF=0.061574;SB=60;DP4=450,373,11,43
NZ_CP009273.1	1205075	.	C	G	12	PASS	DP=1201;AF=0.134055;SB=187;DP4=557,479,27,134
NZ_CP009273.1	1205080	.	A	T	5	PASS	DP=1211;AF=0.113955;SB=188;DP4=588,482,21,117
NZ_CP009273.1	1208413	.	C	A	1	PASS	DP=1139;AF=0.030729;SB=54;DP4=480,624,29,6
NZ_CP009273.1	1208459	.	G	T	8	PASS	DP=1091;AF=0.037580;SB=26;DP4=516,533,10,31
NZ_CP009273.1	1345484	.	A	C	11	PASS	DP=1029;AF=0.050534;SB=167;DP4=208,768,41,11
NZ_CP009273.1	1380533	.	T	G	1	PASS	DP=1415;AF=0.025442;SB=45;DP4=587,792,28,8
NZ_CP009273.1	1429164	.	G	T	12	PASS	DP=1354;AF=0.048744;SB=38;DP4=637,643,17,49
NZ_CP009273.1	1429173	.	G	T	6	PASS	DP=1354;AF=0.062038;SB=61;DP4=637,632,19,65
NZ_CP009273.1	1429243	.	C	A	6	PASS	DP=1326;AF=0.061840;SB=142;DP4=733,505,13,69
NZ_CP009273.1	1670108	.	A	C	7	PASS	DP=1222;AF=0.036825;SB=49;DP4=629,546,9,36
NZ_CP009273.1	1673368	.	G	T	28	PASS	DP=1061;AF=0.060320;SB=6;DP4=514,473,28,36
NZ_CP009273.1	1673381	.	C	A	27	PASS	DP=1031;AF=0.056256;SB=21;DP4=516,457,20,38
NZ_CP009273.1	1673439	.	C	A	4	PASS	DP=1021;AF=0.049951;SB=50;DP4=575,395,14,37
NZ_CP009273.1	1831359	.	CA	C	2	PASS	DP=1510;AF=0.003974;SB=3;DP4=755,762,4,2;INDEL;HRUN=5
NZ_CP009273.1	1970574	.	C	A	7	PASS	DP=1322;AF=0.033283;SB=18;DP4=648,629,14,30
NZ_CP009273.1	1985397	.	G	T	7	PASS	DP=1455;AF=0.052234;SB=5;DP4=709,669,34,42
NZ_CP009273.1	2170019	.	A	T	4	PASS	DP=1292;AF=0.035604;SB=26;DP4=666,579,14,32
NZ_CP009273.1	2170702	.	G	T	35	PASS	DP=970;AF=0.123711;SB=23;DP4=301,549,59,61
NZ_CP009273.1	2170708	.	G	T	23	PASS	DP=938;AF=0.128998;SB=58;DP4=322,495,21,100
NZ_CP009273.1	2170713	.	C	A	35	PASS	DP=927;AF=0.229773;SB=151;DP4=210,481,131,82
NZ_CP009273.1	2170724	.	G	T	35	PASS	DP=939;AF=0.230032;SB=12;DP4=298,400,109,107
NZ_CP009273.1	2170734	.	G	T	35	PASS	DP=925;AF=0.270270;SB=11;DP4=310,365,132,118
NZ_CP009273.1	2170747	.	G	T	24	PASS	DP=933;AF=0.072883;SB=30;DP4=460,401,22,46
NZ_CP009273.1	2170757	.	T	A	16	PASS	DP=954;AF=0.068134;SB=63;DP4=520,366,17,48
NZ_CP009273.1	2170758	.	C	A	35	PASS	DP=952;AF=0.105042;SB=12;DP4=471,378,66,34
NZ_CP009273.1	2170760	.	C	A	34	PASS	DP=970;AF=0.080412;SB=53;DP4=528,363,25,53
NZ_CP009273.1	2178919	.	G	T	25	PASS	DP=896;AF=0.074777;SB=55;DP4=211,618,36,31
NZ_CP009273.1	2235305	.	G	T	8	PASS	DP=1402;AF=0.039943;SB=64;DP4=674,671,47,9
NZ_CP009273.1	2268931	.	G	T	12	PASS	DP=1334;AF=0.042729;SB=41;DP4=670,586,15,42
NZ_CP009273.1	2332641	.	C	A	2	PASS	DP=1547;AF=0.010343;SB=0;DP4=744,776,8,8
NZ_CP009273.1	2332650	.	CCGA	C	7	PASS	DP=1503;AF=0.017964;SB=4;DP4=716,772,10,17;INDEL;HRUN=2
NZ_CP009273.1	2337081	.	C	A	8	PASS	DP=1374;AF=0.032751;SB=42;DP4=652,677,36,9
NZ_CP009273.1	2344792	.	C	A	5	PASS	DP=1105;AF=0.036199;SB=0;DP4=531,533,21,19
NZ_CP009273.1	2344801	.	C	A	4	PASS	DP=1119;AF=0.036640;SB=21;DP4=554,523,30,11
NZ_CP009273.1	2351169	.	A	AAATTAGAAGGTT	8	PASS	DP=1407;AF=0.009240;SB=24;DP4=698,700,1,12;INDEL;HRUN=1
NZ_CP009273.1	2463910	.	G	T	34	PASS	DP=814;AF=0.084767;SB=77;DP4=214,467,46,23
NZ_CP009273.1	2463920	.	C	A	22	PASS	DP=863;AF=0.092700;SB=159;DP4=283,500,67,13
NZ_CP009273.1	2463930	.	G	T	13	PASS	DP=898;AF=0.060134;SB=14;DP4=356,486,31,23
NZ_CP009273.1	2463936	.	C	A	6	PASS	DP=912;AF=0.043860;SB=55;DP4=367,499,32,8
NZ_CP009273.1	2511629	.	A	T	9	PASS	DP=1209;AF=0.056245;SB=59;DP4=549,583,13,55
NZ_CP009273.1	2598122	.	T	G	15	PASS	DP=1098;AF=0.043716;SB=73;DP4=367,677,36,12
NZ_CP009273.1	2728768	.	CA	C	1	PASS	DP=1602;AF=0.004994;SB=1;DP4=787,826,3,5;INDEL;HRUN=1
NZ_CP009273.1	2728958	.	A	AGACGATG	1	PASS	DP=1505;AF=0.009302;SB=2;DP4=746,753,8,6;INDEL;HRUN=1
NZ_CP009273.1	2729112	.	CGATATCCAGCGG	C	1	PASS	DP=1394;AF=0.010760;SB=2;DP4=707,685,9,6;INDEL;HRUN=1
NZ_CP009273.1	2729259	.	CT	C	1	PASS	DP=1411;AF=0.004252;SB=1;DP4=706,708,4,2;INDEL;HRUN=4
NZ_CP009273.1	2738794	.	GC	G	1	PASS	DP=1384;AF=0.006503;SB=4;DP4=699,684,3,6;INDEL;HRUN=3
NZ_CP009273.1	2739227	.	T	TC	1	PASS	DP=1459;AF=0.007539;SB=1;DP4=697,763,6,5;INDEL;HRUN=3
NZ_CP009273.1	3039409	.	T	G	35	PASS	DP=1152;AF=0.078993;SB=141;DP4=295,764,63,28
NZ_CP009273.1	3080759	.	T	G	2	PASS	DP=1187;AF=0.042123;SB=107;DP4=412,722,42,8
NZ_CP009273.1	3259761	.	C	A	7	PASS	DP=1355;AF=0.046494;SB=8;DP4=700,590,40,23
NZ_CP009273.1	3262322	.	G	T	11	PASS	DP=1299;AF=0.060816;SB=70;DP4=667,551,19,60
NZ_CP009273.1	3275245	.	C	A	6	PASS	DP=1380;AF=0.039855;SB=66;DP4=761,564,12,43
NZ_CP009273.1	3306414	.	C	A	2	PASS	DP=2025;AF=0.013827;SB=0;DP4=1051,945,15,13
NZ_CP009273.1	3439422	.	G	T	34	PASS	DP=1284;AF=0.080218;SB=3;DP4=529,650,50,53
NZ_CP009273.1	3439443	.	G	T	33	PASS	DP=1277;AF=0.090055;SB=70;DP4=592,570,29,86
NZ_CP009273.1	3469852	.	C	A	8	PASS	DP=1126;AF=0.057726;SB=64;DP4=550,509,13,52
NZ_CP009273.1	3469859	.	G	T	29	PASS	DP=1135;AF=0.088106;SB=55;DP4=501,532,73,27
NZ_CP009273.1	3469870	.	C	A	2	PASS	DP=1120;AF=0.056250;SB=21;DP4=555,499,22,41
NZ_CP009273.1	3469926	.	T	A	3	PASS	DP=1194;AF=0.043551;SB=89;DP4=662,480,8,44
NZ_CP009273.1	3498214	.	T	G	16	PASS	DP=977;AF=0.073695;SB=4;DP4=265,638,17,55
NZ_CP009273.1	3498239	.	A	C	15	PASS	DP=924;AF=0.057359;SB=86;DP4=207,663,34,19
NZ_CP009273.1	3498240	.	A	C	7	PASS	DP=922;AF=0.056399;SB=2;DP4=231,636,12,40
NZ_CP009273.1	3509108	.	G	T	5	PASS	DP=1404;AF=0.046296;SB=79;DP4=746,592,13,52
NZ_CP009273.1	3512114	.	C	A	27	PASS	DP=1364;AF=0.075513;SB=21;DP4=577,668,62,41
NZ_CP009273.1	3512117	.	G	T	6	PASS	DP=1333;AF=0.063016;SB=12;DP4=587,643,31,53
NZ_CP009273.1	3525277	.	G	T	20	PASS	DP=1417;AF=0.044460;SB=14;DP4=583,769,36,27
NZ_CP009273.1	3559201	.	G	T	29	PASS	DP=1156;AF=0.061419;SB=53;DP4=527,556,15,56
NZ_CP009273.1	3602056	.	T	G	14	PASS	DP=1105;AF=0.047059;SB=58;DP4=773,279,21,31
NZ_CP009273.1	3668380	.	A	C	5	PASS	DP=1929;AF=0.046138;SB=90;DP4=767,1051,67,22
NZ_CP009273.1	3721485	.	T	G	13	PASS	DP=1348;AF=0.054154;SB=179;DP4=424,850,62,11
NZ_CP009273.1	3774427	.	T	G	2	PASS	DP=802;AF=0.042394;SB=79;DP4=233,533,27,7
NZ_CP009273.1	3786648	.	G	T	15	PASS	DP=1366;AF=0.049048;SB=48;DP4=685,613,17,50
NZ_CP009273.1	3786662	.	C	A	33	PASS	DP=1322;AF=0.096823;SB=0;DP4=633,561,67,61
NZ_CP009273.1	3786682	.	C	A	27	PASS	DP=1260;AF=0.060317;SB=56;DP4=677,507,22,54
NZ_CP009273.1	3786692	.	C	A	27	PASS	DP=1237;AF=0.071140;SB=38;DP4=660,489,32,56
NZ_CP009273.1	3804099	.	G	T	11	PASS	DP=1342;AF=0.043219;SB=44;DP4=569,715,42,16
NZ_CP009273.1	3822340	.	A	C	31	PASS	DP=1076;AF=0.102230;SB=127;DP4=582,381,26,84
NZ_CP009273.1	3822345	.	T	G	7	PASS	DP=1075;AF=0.051163;SB=19;DP4=563,452,40,15
NZ_CP009273.1	3841592	.	GA	G	6	PASS	DP=1696;AF=0.006486;SB=4;DP4=794,909,7,4;INDEL;HRUN=5
NZ_CP009273.1	3870995	.	C	A	16	PASS	DP=1738;AF=0.037399;SB=28;DP4=880,792,21,44
NZ_CP009273.1	3871005	.	C	A	4	PASS	DP=1688;AF=0.030213;SB=71;DP4=905,730,9,42
NZ_CP009273.1	3872089	.	G	A	3	PASS	DP=1910;AF=0.034555;SB=2;DP4=967,867,32,34
NZ_CP009273.1	3901867	.	T	G	26	PASS	DP=1468;AF=0.048365;SB=126;DP4=925,469,16,55
NZ_CP009273.1	3952861	.	T	A	4	PASS	DP=864;AF=0.062500;SB=166;DP4=208,599,45,9
NZ_CP009273.1	4027520	.	G	T	25	PASS	DP=1498;AF=0.046729;SB=59;DP4=704,723,55,15
NZ_CP009273.1	4080364	.	G	T	27	PASS	DP=1167;AF=0.080548;SB=160;DP4=417,654,78,16
NZ_CP009273.1	4121386	.	G	T	32	PASS	DP=1467;AF=0.051125;SB=66;DP4=577,815,54,21
NZ_CP009273.1	4121431	.	C	A	1	PASS	DP=1470;AF=0.041497;SB=87;DP4=638,768,51,10
NZ_CP009273.1	4121440	.	G	T	14	PASS	DP=1488;AF=0.038978;SB=5;DP4=680,748,32,26
NZ_CP009273.1	4243909	.	G	T	6	PASS	DP=1764;AF=0.054989;SB=168;DP4=980,686,15,82
NZ_CP009273.1	4243916	.	C	A	9	PASS	DP=1773;AF=0.033841;SB=45;DP4=990,721,18,42
NZ_CP009273.1	4278021	.	GA	G	1	PASS	DP=1656;AF=0.004227;SB=0;DP4=860,818,4,3;INDEL;HRUN=5
NZ_CP009273.1	4380521	.	C	T	1	PASS	DP=1728;AF=0.008681;SB=2;DP4=889,823,9,6
NZ_CP009273.1	4380523	.	TG	T	3	PASS	DP=1714;AF=0.006418;SB=0;DP4=899,823,6,5;INDEL;HRUN=4
NZ_CP009273.1	4380639	.	GC	G	1	PASS	DP=1616;AF=0.006807;SB=6;DP4=776,832,3,8;INDEL;HRUN=4
NZ_CP009273.1	4380690	.	CA	C	5	PASS	DP=1591;AF=0.005657;SB=4;DP4=750,842,6,3;INDEL;HRUN=5
NZ_CP009273.1	4380804	.	C	A	1	PASS	DP=1503;AF=0.013307;SB=0;DP4=744,739,10,10
NZ_CP009273.1	4381315	.	AT	A	4	PASS	DP=1773;AF=0.008460;SB=9;DP4=845,918,4,11;INDEL;HRUN=5
NZ_CP009273.1	4411145	.	T	G	34	PASS	DP=1848;AF=0.065476;SB=127;DP4=713,999,92,29
NZ_CP009273.1	4462183	.	G	T	17	PASS	DP=1384;AF=0.052023;SB=58;DP4=713,598,18,54
NZ_CP009273.1	4518698	.	CT	C	2	PASS	DP=1569;AF=0.005099;SB=0;DP4=727,846,4,4;INDEL;HRUN=5
NZ_CP009273.1	4532813	.	A	T	5	PASS	DP=1327;AF=0.037679;SB=50;DP4=668,608,10,40
NZ_CP009273.1	4596127	.	G	T	4	PASS	DP=1297;AF=0.070933;SB=161;DP4=734,432,17,75
NZ_CP009273.1	4603125	.	A	C	5	PASS	DP=1142;AF=0.051664;SB=99;DP4=419,660,48,11
NZ_CP009273.1	169938	.	C	A	13	PASS	DP=956;AF=0.067992;SB=130;DP4=336,554,55,10
NZ_CP009273.1	348120	.	GA	G	3	PASS	DP=1366;AF=0.005124;SB=1;DP4=665,703,4,3;INDEL;HRUN=5
NZ_CP009273.1	630706	.	G	GAAAAA	2	PASS	DP=1210;AF=0.004959;SB=0;DP4=625,587,3,3;INDEL;HRUN=3
NZ_CP009273.1	687458	.	G	T	1	PASS	DP=1327;AF=0.016579;SB=10;DP4=707,598,16,6
NZ_CP009273.1	687527	.	G	A	1	PASS	DP=1312;AF=0.027439;SB=3;DP4=624,652,20,16
NZ_CP009273.1	929373	.	C	CTTA	1	PASS	DP=1387;AF=0.007210;SB=0;DP4=748,648,5,5;INDEL;HRUN=1
NZ_CP009273.1	1191664	.	G	A	2	PASS	DP=1190;AF=0.105042;SB=147;DP4=516,543,106,19
NZ_CP009273.1	1203245	.	C	G	10	PASS	DP=1287;AF=0.146853;SB=266;DP4=462,635,158,31
NZ_CP009273.1	1391500	.	C	G	17	PASS	DP=1390;AF=0.085612;SB=105;DP4=662,605,25,94
NZ_CP009273.1	1924034	.	A	AG	3	PASS	DP=1334;AF=0.004498;SB=0;DP4=671,663,3,3;INDEL;HRUN=1
NZ_CP009273.1	2170749	.	G	T	27	PASS	DP=775;AF=0.166452;SB=195;DP4=369,270,20,113
NZ_CP009273.1	2332544	.	G	T	1	PASS	DP=1491;AF=0.011402;SB=0;DP4=780,694,10,7
NZ_CP009273.1	2332545	.	C	G	1	PASS	DP=1492;AF=0.017426;SB=7;DP4=782,683,10,16
NZ_CP009273.1	2332640	.	T	C	2	PASS	DP=1457;AF=0.013040;SB=9;DP4=708,726,13,6
NZ_CP009273.1	2463938	.	C	A	3	PASS	DP=760;AF=0.057895;SB=15;DP4=279,437,25,19
NZ_CP009273.1	2738935	.	G	A	1	PASS	DP=1278;AF=0.012520;SB=4;DP4=634,627,6,10
NZ_CP009273.1	2739109	.	G	GCTGCC	1	PASS	DP=1238;AF=0.012924;SB=2;DP4=613,625,9,7;INDEL;HRUN=1
NZ_CP009273.1	2832598	.	T	G	18	PASS	DP=1068;AF=0.058052;SB=109;DP4=352,651,49,13
NZ_CP009273.1	3264820	.	GT	G	2	PASS	DP=1561;AF=0.003844;SB=3;DP4=727,836,4,2;INDEL;HRUN=5
NZ_CP009273.1	3306486	.	CT	C	3	PASS	DP=1844;AF=0.003254;SB=0;DP4=966,888,3,3;INDEL;HRUN=5
NZ_CP009273.1	3599356	.	GT	G	2	PASS	DP=1543;AF=0.003889;SB=0;DP4=720,825,3,3;INDEL;HRUN=5
NZ_CP009273.1	3721469	.	A	C	8	PASS	DP=1487;AF=0.041022;SB=121;DP4=457,946,48,13
NZ_CP009273.1	3822339	.	A	C	10	PASS	DP=975;AF=0.068718;SB=60;DP4=470,435,55,12
NZ_CP009273.1	3872082	.	T	G	1	PASS	DP=1788;AF=0.049776;SB=1;DP4=879,818,44,45
NZ_CP009273.1	3872084	.	C	T	1	PASS	DP=1790;AF=0.010056;SB=1;DP4=913,858,8,10
NZ_CP009273.1	4027518	.	A	T	11	PASS	DP=1289;AF=0.047324;SB=17;DP4=635,591,22,39
NZ_CP009273.1	4273128	.	C	CAGAGA	6	PASS	DP=1218;AF=0.007389;SB=2;DP4=681,535,4,5;INDEL;HRUN=1
NZ_CP009273.1	4356833	.	C	CAG	3	PASS	DP=1472;AF=0.004755;SB=1;DP4=752,725,3,4;INDEL;HRUN=1
NZ_CP009273.1	4366584	.	G	T	24	PASS	DP=1273;AF=0.050275;SB=76;DP4=652,550,12,52
NZ_CP009273.1	4380386	.	TCCCGGATAGCGCAG	T	1	PASS	DP=1579;AF=0.005066;SB=5;DP4=758,820,2,6;INDEL;HRUN=3
NZ_CP009273.1	4380975	.	GT	G	2	PASS	DP=1567;AF=0.007020;SB=1;DP4=781,786,6,5;INDEL;HRUN=4
NZ_CP009273.1	4381145	.	A	AC	1	PASS	DP=1474;AF=0.004749;SB=0;DP4=733,740,3,4;INDEL;HRUN=1
NZ_CP009273.1	4474331	.	CT	C	2	PASS	DP=1781;AF=0.003930;SB=1;DP4=876,917,4,3;INDEL;HRUN=4
NZ_CP009273.1	4532498	.	A	T	2	PASS	DP=986;AF=0.037525;SB=32;DP4=438,505,28,9
NZ_CP009273.1	4596114	.	C	A	27	PASS	DP=1207;AF=0.042254;SB=36;DP4=672,481,16,35
NZ_CP009273.1	2125	.	GA	G	2	PASS	DP=1526;AF=0.005242;SB=3;DP4=755,779,5,3;INDEL;HRUN=5
NZ_CP009273.1	635062	.	T	G	4	PASS	DP=942;AF=0.040340;SB=87;DP4=287,593,31,7
NZ_CP009273.1	687686	.	C	A	1	PASS	DP=1548;AF=0.009690;SB=5;DP4=761,771,5,10
NZ_CP009273.1	983228	.	T	TCGTCCAGCA	3	PASS	DP=1193;AF=0.005029;SB=1;DP4=617,580,4,2;INDEL;HRUN=1
NZ_CP009273.1	992247	.	GT	G	2	PASS	DP=1264;AF=0.006329;SB=0;DP4=612,652,4,4;INDEL;HRUN=5
NZ_CP009273.1	1620379	.	G	T	4	PASS	DP=1176;AF=0.046769;SB=48;DP4=512,607,43,14
NZ_CP009273.1	2104787	.	T	TAC	1	PASS	DP=1241;AF=0.004835;SB=0;DP4=600,645,3,3;INDEL;HRUN=1
NZ_CP009273.1	2346008	.	C	A	8	PASS	DP=1265;AF=0.031621;SB=50;DP4=586,635,34,7
NZ_CP009273.1	2463906	.	C	A	10	PASS	DP=798;AF=0.192982;SB=397;DP4=175,462,134,24
NZ_CP009273.1	2463915	.	C	A	5	PASS	DP=800;AF=0.140000;SB=242;DP4=233,454,96,17
NZ_CP009273.1	2564156	.	CT	C	2	PASS	DP=1372;AF=0.003644;SB=0;DP4=634,738,2,3;INDEL;HRUN=4
NZ_CP009273.1	2760416	.	CT	C	1	PASS	DP=1277;AF=0.021143;SB=7;DP4=617,641,17,10;INDEL;HRUN=3
NZ_CP009273.1	2801291	.	GA	G	2	PASS	DP=1536;AF=0.003906;SB=1;DP4=803,730,4,2;INDEL;HRUN=5
NZ_CP009273.1	2998389	.	G	T	2	PASS	DP=1154;AF=0.024263;SB=47;DP4=467,659,23,5
NZ_CP009273.1	3046079	.	GAT	G	1	PASS	DP=1461;AF=0.004107;SB=0;DP4=743,729,3,3;INDEL;HRUN=1
NZ_CP009273.1	3306306	.	AAC	A	1	PASS	DP=1623;AF=0.004313;SB=0;DP4=831,792,4,3;INDEL;HRUN=3
NZ_CP009273.1	3306439	.	GC	G	1	PASS	DP=1969;AF=0.004063;SB=3;DP4=1030,939,3,5;INDEL;HRUN=3
NZ_CP009273.1	3670536	.	CT	C	2	PASS	DP=1897;AF=0.007907;SB=3;DP4=922,974,9,6;INDEL;HRUN=6
NZ_CP009273.1	3952840	.	A	C	11	PASS	DP=777;AF=0.059202;SB=105;DP4=145,582,31,15
NZ_CP009273.1	3952842	.	A	C	3	PASS	DP=774;AF=0.050388;SB=103;DP4=150,581,28,11
NZ_CP009273.1	4080334	.	C	A	4	PASS	DP=903;AF=0.095238;SB=216;DP4=239,557,75,16
NZ_CP009273.1	4380344	.	TTTTCGAAACGGG	T	1	PASS	DP=1436;AF=0.017409;SB=1;DP4=729,687,14,11;INDEL;HRUN=4
NZ_CP009273.1	4380520	.	TC	T	1	PASS	DP=1547;AF=0.010343;SB=2;DP4=786,750,7,9;INDEL;HRUN=2
NZ_CP009273.1	4380729	.	GT	G	2	PASS	DP=1482;AF=0.004049;SB=6;DP4=733,752,1,5;INDEL;HRUN=4
NZ_CP009273.1	4477110	.	GT	G	1	PASS	DP=1626;AF=0.003690;SB=0;DP4=783,839,3,3;INDEL;HRUN=5
NZ_CP009273.1	4627551	.	G	GA	2	PASS	DP=1483;AF=0.012138;SB=3;DP4=751,726,11,7;INDEL;HRUN=9
NZ_CP009273.1	104032	.	T	TG	14	PASS	DP=1584;AF=0.021465;SB=146;DP4=618,1073,34,0;INDEL;HRUN=9
NZ_CP009273.1	124184	.	C	A	6	PASS	DP=1995;AF=0.037594;SB=6;DP4=988,932,33,42
NZ_CP009273.1	153591	.	G	GCA	2	PASS	DP=1888;AF=0.007415;SB=0;DP4=937,949,7,7;INDEL;HRUN=1
NZ_CP009273.1	542628	.	GA	G	3	PASS	DP=2582;AF=0.003486;SB=4;DP4=1295,1301,6,3;INDEL;HRUN=5
NZ_CP009273.1	687419	.	CT	C	1	PASS	DP=2357;AF=0.006788;SB=0;DP4=1282,1067,8,8;INDEL;HRUN=2
NZ_CP009273.1	687454	.	C	T	1	PASS	DP=2447;AF=0.007765;SB=0;DP4=1342,1083,11,8
NZ_CP009273.1	723541	.	C	CGTT	2	PASS	DP=1962;AF=0.003568;SB=1;DP4=942,1035,4,3;INDEL;HRUN=1
NZ_CP009273.1	816094	.	C	A	4	PASS	DP=1596;AF=0.062030;SB=21;DP4=742,754,35,64
NZ_CP009273.1	889553	.	A	AATTT	2	PASS	DP=1961;AF=0.003060;SB=0;DP4=965,1003,3,3;INDEL;HRUN=3
NZ_CP009273.1	930957	.	C	G	5	PASS	DP=2061;AF=0.011160;SB=22;DP4=1046,990,5,18
NZ_CP009273.1	1027216	.	ATTTG	A	2	PASS	DP=1798;AF=0.013348;SB=2;DP4=847,933,13,11;INDEL;HRUN=3
NZ_CP009273.1	1391496	.	C	T	10	PASS	DP=2509;AF=0.100837;SB=182;DP4=1106,1142,52,201
NZ_CP009273.1	1429253	.	G	T	2	PASS	DP=1793;AF=0.087005;SB=255;DP4=959,675,24,132
NZ_CP009273.1	1524204	.	T	TACGA	2	PASS	DP=1923;AF=0.006240;SB=1;DP4=879,1039,6,6;INDEL;HRUN=2
NZ_CP009273.1	1864962	.	C	A	1	PASS	DP=1826;AF=0.035049;SB=56;DP4=847,912,50,14
NZ_CP009273.1	1864971	.	G	T	10	PASS	DP=1815;AF=0.040771;SB=12;DP4=861,880,45,29
NZ_CP009273.1	1998350	.	T	TTC	2	PASS	DP=2046;AF=0.003910;SB=0;DP4=1053,995,4,4;INDEL;HRUN=1
NZ_CP009273.1	2332653	.	A	G	1	PASS	DP=2107;AF=0.011391;SB=1;DP4=1038,1021,11,13
NZ_CP009273.1	2344796	.	C	A	2	PASS	DP=1650;AF=0.035758;SB=12;DP4=826,765,23,36
NZ_CP009273.1	2346005	.	G	T	5	PASS	DP=2032;AF=0.031988;SB=73;DP4=937,1029,53,12
NZ_CP009273.1	2470481	.	C	CGGGGG	2	PASS	DP=1592;AF=0.008794;SB=58;DP4=604,999,14,0;INDEL;HRUN=1
NZ_CP009273.1	2470481	.	C	CGGGGGG	1	PASS	DP=1592;AF=0.006281;SB=42;DP4=604,999,10,0;INDEL;HRUN=1
NZ_CP009273.1	2661996	.	T	TC	3	PASS	DP=2013;AF=0.004968;SB=0;DP4=1080,936,5,5;INDEL;HRUN=1
NZ_CP009273.1	2728587	.	CT	C	1	PASS	DP=2307;AF=0.004335;SB=0;DP4=1215,1102,5,5;INDEL;HRUN=4
NZ_CP009273.1	2888868	.	C	A	1	PASS	DP=1803;AF=0.042707;SB=137;DP4=703,1023,65,12
NZ_CP009273.1	3123500	.	A	G	12	PASS	DP=2477;AF=0.109407;SB=268;DP4=1129,1072,229,42
NZ_CP009273.1	3207747	.	C	CTT	2	PASS	DP=2414;AF=0.004143;SB=0;DP4=1182,1239,5,5;INDEL;HRUN=1
NZ_CP009273.1	3275169	.	C	A	2	PASS	DP=2356;AF=0.023769;SB=94;DP4=966,1331,47,9
NZ_CP009273.1	3462441	.	C	A	4	PASS	DP=2368;AF=0.013091;SB=11;DP4=1167,1170,21,10
NZ_CP009273.1	3525240	.	G	T	1	PASS	DP=1991;AF=0.045706;SB=62;DP4=793,1104,15,76
NZ_CP009273.1	3648153	.	G	T	1	PASS	DP=2201;AF=0.017265;SB=46;DP4=1013,1149,31,7
NZ_CP009273.1	3701846	.	G	T	2	PASS	DP=2113;AF=0.019877;SB=12;DP4=1006,1062,14,28
NZ_CP009273.1	3774435	.	T	G	3	PASS	DP=1099;AF=0.030937;SB=71;DP4=385,676,28,6
NZ_CP009273.1	3870988	.	G	T	12	PASS	DP=2352;AF=0.054422;SB=190;DP4=1219,967,20,108
NZ_CP009273.1	3872067	.	G	C	1	PASS	DP=2550;AF=0.007059;SB=1;DP4=1349,1182,11,7
NZ_CP009273.1	4063849	.	A	C	7	PASS	DP=1413;AF=0.046001;SB=197;DP4=1047,301,14,51
NZ_CP009273.1	4224547	.	G	T	2	PASS	DP=2186;AF=0.027447;SB=80;DP4=986,1140,50,10
NZ_CP009273.1	4380399	.	AGCCC	A	1	PASS	DP=2386;AF=0.010897;SB=1;DP4=1138,1235,11,15;INDEL;HRUN=1
NZ_CP009273.1	4380684	.	GC	G	1	PASS	DP=2271;AF=0.009247;SB=4;DP4=1066,1189,12,9;INDEL;HRUN=3
NZ_CP009273.1	4398696	.	GA	G	2	PASS	DP=2722;AF=0.004041;SB=1;DP4=1340,1401,6,5;INDEL;HRUN=6
NZ_CP009273.1	4441926	.	C	CT	2	PASS	DP=2505;AF=0.003194;SB=0;DP4=1323,1179,4,4;INDEL;HRUN=1
NZ_CP009273.1	4596010	.	C	A	4	PASS	DP=1826;AF=0.047645;SB=48;DP4=868,866,64,23
NZ_CP009273.1	4603146	.	G	T	1	PASS	DP=1483;AF=0.061362;SB=47;DP4=661,714,23,68
NZ_CP009273.1	1182470	.	GA	G	2	PASS	DP=1217;AF=0.008217;SB=0;DP4=562,655,5,5;INDEL;HRUN=5
NZ_CP009273.1	1208467	.	C	A	6	PASS	DP=870;AF=0.041379;SB=43;DP4=427,406,6,30
NZ_CP009273.1	1270288	.	GA	G	1	PASS	DP=1191;AF=0.005038;SB=0;DP4=611,586,3,3;INDEL;HRUN=5
NZ_CP009273.1	1700433	.	GT	G	2	PASS	DP=1156;AF=0.004325;SB=0;DP4=585,574,3,2;INDEL;HRUN=5
NZ_CP009273.1	1985396	.	G	T	5	PASS	DP=1154;AF=0.012998;SB=11;DP4=577,561,4,11
NZ_CP009273.1	2066822	.	GA	G	1	PASS	DP=1290;AF=0.004651;SB=3;DP4=665,634,2,4;INDEL;HRUN=5
NZ_CP009273.1	2232553	.	GAAT	G	1	PASS	DP=1155;AF=0.008658;SB=0;DP4=540,623,5,5;INDEL;HRUN=2
NZ_CP009273.1	3123498	.	T	A	8	PASS	DP=1410;AF=0.106383;SB=150;DP4=639,621,126,24
NZ_CP009273.1	3304899	.	CT	C	2	PASS	DP=1245;AF=0.007229;SB=0;DP4=590,655,4,5;INDEL;HRUN=6
NZ_CP009273.1	3501683	.	GA	G	10	PASS	DP=1445;AF=0.004152;SB=1;DP4=697,762,2,4;INDEL;HRUN=5
NZ_CP009273.1	3779316	.	G	T	16	PASS	DP=1099;AF=0.062784;SB=85;DP4=597,430,15,55
NZ_CP009273.1	4148940	.	TG	T	1	PASS	DP=1346;AF=0.004458;SB=0;DP4=672,678,3,3;INDEL;HRUN=3
NZ_CP009273.1	4239844	.	A	AC	2	PASS	DP=1400;AF=0.004286;SB=0;DP4=683,720,3,3;INDEL;HRUN=1
NZ_CP009273.1	4380578	.	GT	G	1	PASS	DP=1315;AF=0.003802;SB=1;DP4=643,676,3,2;INDEL;HRUN=1
NZ_CP009273.1	627810	.	GA	G	1	PASS	DP=1496;AF=0.004679;SB=0;DP4=742,756,3,4;INDEL;HRUN=4
NZ_CP009273.1	1260101	.	TG	T	1	PASS	DP=1230;AF=0.004878;SB=0;DP4=701,534,3,3;INDEL;HRUN=2
NZ_CP009273.1	1304793	.	CA	C	3	PASS	DP=1039;AF=0.004812;SB=1;DP4=520,526,3,2;INDEL;HRUN=5
NZ_CP009273.1	1471306	.	GA	G	2	PASS	DP=1184;AF=0.005912;SB=3;DP4=579,610,2,5;INDEL;HRUN=4
NZ_CP009273.1	1618606	.	AT	A	1	PASS	DP=1206;AF=0.008292;SB=1;DP4=552,651,4,6;INDEL;HRUN=8
NZ_CP009273.1	2235299	.	G	T	1	PASS	DP=1338;AF=0.032885;SB=26;DP4=634,660,32,12
NZ_CP009273.1	2335045	.	G	T	1	PASS	DP=1249;AF=0.015212;SB=23;DP4=615,615,16,3
NZ_CP009273.1	3077184	.	TA	T	2	PASS	DP=1255;AF=0.008765;SB=11;DP4=626,633,9,2;INDEL;HRUN=7
NZ_CP009273.1	3118772	.	AGC	A	6	PASS	DP=1518;AF=0.005270;SB=0;DP4=805,707,4,4;INDEL;HRUN=1
NZ_CP009273.1	3229186	.	GA	G	1	PASS	DP=1583;AF=0.005054;SB=5;DP4=732,867,2,6;INDEL;HRUN=4
NZ_CP009273.1	3525289	.	G	T	1	PASS	DP=1227;AF=0.025265;SB=51;DP4=478,718,25,6
NZ_CP009273.1	3872038	.	TCACGACCGATAC	T	1	PASS	DP=1595;AF=0.005643;SB=7;DP4=858,740,7,2;INDEL;HRUN=1
NZ_CP009273.1	4027560	.	T	G	4	PASS	DP=1300;AF=0.042308;SB=85;DP4=700,544,9,46
NZ_CP009273.1	4080339	.	C	A	5	PASS	DP=947;AF=0.072862;SB=245;DP4=219,632,68,13
NZ_CP009273.1	4603200	.	G	T	2	PASS	DP=1152;AF=0.038194;SB=35;DP4=547,561,34,10
NZ_CP009273.1	274640	.	A	AC	3	PASS	DP=1383;AF=0.004338;SB=1;DP4=752,627,4,2;INDEL;HRUN=1
NZ_CP009273.1	1234577	.	AT	A	2	PASS	DP=1381;AF=0.005069;SB=1;DP4=670,711,4,3;INDEL;HRUN=5
NZ_CP009273.1	1295091	.	A	AT	2	PASS	DP=1223;AF=0.006541;SB=0;DP4=612,604,4,4;INDEL;HRUN=1
NZ_CP009273.1	1579184	.	GT	G	2	PASS	DP=1430;AF=0.007692;SB=0;DP4=705,731,5,6;INDEL;HRUN=7
NZ_CP009273.1	1816746	.	T	G	1	PASS	DP=1329;AF=0.041384;SB=58;DP4=641,628,10,45
NZ_CP009273.1	1981971	.	C	CGAATG	2	PASS	DP=1270;AF=0.008661;SB=1;DP4=600,667,6,5;INDEL;HRUN=2
NZ_CP009273.1	2261946	.	GA	G	2	PASS	DP=1487;AF=0.005380;SB=7;DP4=767,717,2,6;INDEL;HRUN=6
NZ_CP009273.1	2470481	.	C	CGGGGGGGG	1	PASS	DP=941;AF=0.010627;SB=43;DP4=344,603,10,0;INDEL;HRUN=1
NZ_CP009273.1	2511600	.	T	A	3	PASS	DP=1180;AF=0.041525;SB=54;DP4=515,604,39,10
NZ_CP009273.1	2802948	.	A	AC	3	PASS	DP=1321;AF=0.004542;SB=0;DP4=631,685,3,3;INDEL;HRUN=1
NZ_CP009273.1	3270616	.	C	CCATTCAA	3	PASS	DP=1363;AF=0.638298;SB=0;DP4=226,237,425,445;INDEL;HRUN=2
NZ_CP009273.1	3270616	.	C	CAA	2	PASS	DP=1363;AF=0.013940;SB=6;DP4=226,237,12,7;INDEL;HRUN=2
NZ_CP009273.1	3721497	.	T	G	3	PASS	DP=1185;AF=0.029536;SB=84;DP4=382,768,29,6
NZ_CP009273.1	3779319	.	G	T	9	PASS	DP=1154;AF=0.060659;SB=96;DP4=618,462,13,57
NZ_CP009273.1	4366551	.	G	T	6	PASS	DP=1335;AF=0.038202;SB=43;DP4=615,669,10,41
NZ_CP009273.1	4494077	.	GT	G	2	PASS	DP=1269;AF=0.007880;SB=0;DP4=693,578,5,5;INDEL;HRUN=7
NZ_CP009273.1	295796	.	C	G	3	PASS	DP=1594;AF=0.020703;SB=54;DP4=694,864,28,5
NZ_CP009273.1	1118554	.	G	T	3	PASS	DP=952;AF=0.051471;SB=15;DP4=486,417,18,31
NZ_CP009273.1	1208432	.	G	T	1	PASS	DP=1255;AF=0.029482;SB=2;DP4=588,630,16,21
NZ_CP009273.1	1675979	.	C	A	3	PASS	DP=1262;AF=0.041997;SB=37;DP4=665,543,43,10
NZ_CP009273.1	1676007	.	G	C	1	PASS	DP=1276;AF=0.036050;SB=96;DP4=760,464,7,39
NZ_CP009273.1	2587412	.	G	T	5	PASS	DP=1385;AF=0.041155;SB=20;DP4=601,727,36,21
NZ_CP009273.1	2630696	.	A	C	2	PASS	DP=1442;AF=0.027739;SB=29;DP4=689,710,9,31
NZ_CP009273.1	2700481	.	C	A	2	PASS	DP=1315;AF=0.026616;SB=33;DP4=648,632,7,28
NZ_CP009273.1	3392594	.	A	C	8	PASS	DP=1401;AF=0.063526;SB=129;DP4=749,544,16,73
NZ_CP009273.1	3501076	.	G	T	1	PASS	DP=1405;AF=0.027758;SB=48;DP4=647,718,32,7
NZ_CP009273.1	3546286	.	G	T	3	PASS	DP=1171;AF=0.053800;SB=144;DP4=380,728,53,10
NZ_CP009273.1	3645391	.	T	C	4	PASS	DP=1835;AF=0.057221;SB=75;DP4=897,826,83,22
NZ_CP009273.1	3721470	.	T	G	1	PASS	DP=1176;AF=0.047619;SB=144;DP4=349,765,47,9
NZ_CP009273.1	3774394	.	A	C	2	PASS	DP=845;AF=0.047337;SB=126;DP4=140,663,29,11
NZ_CP009273.1	3774410	.	T	A	2	PASS	DP=794;AF=0.051637;SB=162;DP4=142,588,34,7
NZ_CP009273.1	4076139	.	T	A	4	PASS	DP=1560;AF=0.035256;SB=95;DP4=617,878,46,9
NZ_CP009273.1	4079817	.	A	C	1	PASS	DP=1453;AF=0.021335;SB=27;DP4=683,738,6,25
NZ_CP009273.1	4575780	.	A	C	1	PASS	DP=1454;AF=0.043329;SB=110;DP4=801,553,10,53
NZ_CP009273.1	130751	.	T	G	3	PASS	DP=1369;AF=0.040175;SB=32;DP4=673,641,15,40
NZ_CP009273.1	3306334	.	GC	G	1	PASS	DP=1505;AF=0.005980;SB=9;DP4=739,765,7,2;INDEL;HRUN=3
NZ_CP009273.1	3306468	.	G	A	1	PASS	DP=1703;AF=0.008221;SB=2;DP4=893,796,6,8
NZ_CP009273.1	3525260	.	G	T	12	PASS	DP=1106;AF=0.037975;SB=31;DP4=452,612,29,13
NZ_CP009273.1	4278399	.	A	AGT	2	PASS	DP=1305;AF=0.004598;SB=0;DP4=635,669,3,3;INDEL;HRUN=4
NZ_CP009273.1	4483858	.	A	AGAATT	1	PASS	DP=1418;AF=0.004231;SB=3;DP4=692,722,4,2;INDEL;HRUN=2
NZ_CP009273.1	83535	.	C	G	3	PASS	DP=1259;AF=0.015886;SB=0;DP4=592,647,10,10
NZ_CP009273.1	112372	.	C	CG	3	PASS	DP=1483;AF=0.009440;SB=0;DP4=719,765,7,7;INDEL;HRUN=1
NZ_CP009273.1	115472	.	G	GT	1	PASS	DP=1446;AF=0.004149;SB=0;DP4=729,729,3,3;INDEL;HRUN=1
NZ_CP009273.1	142392	.	G	GTGAC	2	PASS	DP=1267;AF=0.011050;SB=0;DP4=661,601,7,7;INDEL;HRUN=1
NZ_CP009273.1	299195	.	A	ATTC	3	PASS	DP=1017;AF=0.014749;SB=0;DP4=537,465,9,6;INDEL;HRUN=1
NZ_CP009273.1	397156	.	TC	T	2	PASS	DP=1128;AF=0.007092;SB=1;DP4=492,634,4,4;INDEL;HRUN=1
NZ_CP009273.1	467640	.	C	CA	2	PASS	DP=1545;AF=0.005178;SB=0;DP4=753,794,4,4;INDEL;HRUN=1
NZ_CP009273.1	605973	.	A	AC	4	PASS	DP=1514;AF=0.005284;SB=0;DP4=726,781,4,4;INDEL;HRUN=1
NZ_CP009273.1	687459	.	CA	C	1	PASS	DP=1349;AF=0.008895;SB=6;DP4=703,638,4,8;INDEL;HRUN=1
NZ_CP009273.1	687472	.	GC	G	1	PASS	DP=1396;AF=0.005731;SB=0;DP4=727,667,4,4;INDEL;HRUN=3
NZ_CP009273.1	721004	.	C	CAAA	3	PASS	DP=1791;AF=0.007259;SB=1;DP4=855,927,7,6;INDEL;HRUN=2
NZ_CP009273.1	723716	.	TG	T	1	PASS	DP=1419;AF=0.004228;SB=0;DP4=756,661,3,3;INDEL;HRUN=2
NZ_CP009273.1	729482	.	T	TAAAG	8	PASS	DP=1079;AF=0.012048;SB=0;DP4=527,542,6,7;INDEL;HRUN=2
NZ_CP009273.1	869750	.	C	CG	2	PASS	DP=1064;AF=0.013158;SB=0;DP4=525,534,7,7;INDEL;HRUN=1
NZ_CP009273.1	870477	.	G	GAAA	3	PASS	DP=1054;AF=0.007590;SB=0;DP4=525,530,4,4;INDEL;HRUN=1
NZ_CP009273.1	935523	.	G	A	2	PASS	DP=1251;AF=0.011191;SB=0;DP4=631,605,7,7
NZ_CP009273.1	1017901	.	C	CT	2	PASS	DP=1243;AF=0.009654;SB=0;DP4=637,608,6,6;INDEL;HRUN=2
NZ_CP009273.1	1082328	.	T	TTCC	3	PASS	DP=1413;AF=0.015570;SB=12;DP4=789,617,17,5;INDEL;HRUN=2
NZ_CP009273.1	1141312	.	A	ATC	3	PASS	DP=1472;AF=0.006793;SB=0;DP4=737,743,5,5;INDEL;HRUN=2
NZ_CP009273.1	1204353	.	G	GTA	3	PASS	DP=1518;AF=0.003953;SB=0;DP4=758,766,3,3;INDEL;HRUN=1
NZ_CP009273.1	1302011	.	TAA	T	2	PASS	DP=1521;AF=0.003945;SB=0;DP4=770,756,3,3;INDEL;HRUN=2
NZ_CP009273.1	1302126	.	A	ATG	1	PASS	DP=1280;AF=0.007812;SB=0;DP4=641,634,5,5;INDEL;HRUN=1
NZ_CP009273.1	1417978	.	T	TTTTAC	2	PASS	DP=1003;AF=0.011964;SB=1;DP4=483,509,5,7;INDEL;HRUN=4
NZ_CP009273.1	1568103	.	T	TCAA	2	PASS	DP=1290;AF=0.010853;SB=0;DP4=628,654,7,7;INDEL;HRUN=1
NZ_CP009273.1	1652725	.	G	GATT	2	PASS	DP=1387;AF=0.005768;SB=0;DP4=666,720,4,4;INDEL;HRUN=2
NZ_CP009273.1	1673380	.	T	A	1	PASS	DP=1118;AF=0.042934;SB=5;DP4=511,555,19,29
NZ_CP009273.1	1715739	.	C	CA	2	PASS	DP=1216;AF=0.008224;SB=0;DP4=587,625,5,5;INDEL;HRUN=1
NZ_CP009273.1	1767476	.	G	A	2	PASS	DP=1033;AF=0.022265;SB=0;DP4=501,505,12,11
NZ_CP009273.1	1767479	.	C	G	2	PASS	DP=1029;AF=0.026239;SB=0;DP4=500,501,13,14
NZ_CP009273.1	1767480	.	A	T	2	PASS	DP=1028;AF=0.026265;SB=0;DP4=498,503,13,14
NZ_CP009273.1	1791221	.	T	TTCG	2	PASS	DP=1389;AF=0.005760;SB=0;DP4=686,703,4,4;INDEL;HRUN=3
NZ_CP009273.1	1855731	.	G	GGTAA	4	PASS	DP=1320;AF=0.020455;SB=0;DP4=665,637,13,14;INDEL;HRUN=3
NZ_CP009273.1	1926991	.	G	GTAT	2	PASS	DP=1505;AF=0.005316;SB=0;DP4=802,704,4,4;INDEL;HRUN=1
NZ_CP009273.1	2066084	.	C	CA	2	PASS	DP=1481;AF=0.004051;SB=0;DP4=774,710,3,3;INDEL;HRUN=1
NZ_CP009273.1	2075133	.	A	AAAATTAC	2	PASS	DP=1207;AF=0.014913;SB=1;DP4=564,630,10,8;INDEL;HRUN=1
NZ_CP009273.1	2098592	.	A	ACAAT	2	PASS	DP=1006;AF=0.012922;SB=0;DP4=533,471,7,6;INDEL;HRUN=2
NZ_CP009273.1	2149720	.	T	TGGA	1	PASS	DP=1507;AF=0.006636;SB=1;DP4=697,813,4,6;INDEL;HRUN=1
NZ_CP009273.1	2276348	.	A	AAT	2	PASS	DP=1430;AF=0.004196;SB=0;DP4=732,699,3,3;INDEL;HRUN=1
NZ_CP009273.1	2300383	.	A	ACC	2	PASS	DP=1416;AF=0.043785;SB=17;DP4=674,684,21,41;INDEL;HRUN=2
NZ_CP009273.1	2310703	.	G	GGA	3	PASS	DP=1205;AF=0.006639;SB=0;DP4=582,624,4,4;INDEL;HRUN=2
NZ_CP009273.1	2332641	.	C	T	1	PASS	DP=1451;AF=0.040662;SB=13;DP4=697,670,22,37
NZ_CP009273.1	2332652	.	G	A	1	PASS	DP=1368;AF=0.010965;SB=9;DP4=668,682,4,11
NZ_CP009273.1	2341337	.	G	GA	4	PASS	DP=1449;AF=0.008282;SB=1;DP4=792,658,6,6;INDEL;HRUN=1
NZ_CP009273.1	2412967	.	G	GA	2	PASS	DP=1475;AF=0.005424;SB=0;DP4=749,724,4,4;INDEL;HRUN=1
NZ_CP009273.1	2695204	.	T	TA	3	PASS	DP=1868;AF=0.006959;SB=1;DP4=986,891,6,7;INDEL;HRUN=3
NZ_CP009273.1	2760630	.	TA	T	1	PASS	DP=1003;AF=0.029910;SB=3;DP4=482,502,17,13;INDEL;HRUN=1
NZ_CP009273.1	2814076	.	T	A	2	PASS	DP=1924;AF=0.016112;SB=1;DP4=1005,888,18,13
NZ_CP009273.1	2819073	.	T	TAATCTAA	2	PASS	DP=1255;AF=0.021514;SB=0;DP4=668,559,14,13;INDEL;HRUN=3
NZ_CP009273.1	2822610	.	C	CATGG	2	PASS	DP=1099;AF=0.007279;SB=0;DP4=560,541,4,4;INDEL;HRUN=1
NZ_CP009273.1	2888496	.	C	CAGGA	1	PASS	DP=1378;AF=0.004354;SB=0;DP4=661,739,3,3;INDEL;HRUN=2
NZ_CP009273.1	2997536	.	TG	T	1	PASS	DP=1413;AF=0.004246;SB=0;DP4=715,716,3,3;INDEL;HRUN=1
NZ_CP009273.1	3052735	.	G	GCAGTA	2	PASS	DP=1382;AF=0.009407;SB=1;DP4=679,691,7,6;INDEL;HRUN=1
NZ_CP009273.1	3063561	.	T	TA	3	PASS	DP=1651;AF=0.004846;SB=0;DP4=784,867,4,4;INDEL;HRUN=3
NZ_CP009273.1	3123484	.	C	A	5	PASS	DP=1057;AF=0.061495;SB=72;DP4=502,490,55,10
NZ_CP009273.1	3164452	.	GA	G	2	PASS	DP=1449;AF=0.004831;SB=5;DP4=806,648,2,5;INDEL;HRUN=5
NZ_CP009273.1	3204046	.	AAGC	A	3	PASS	DP=1491;AF=0.019450;SB=1;DP4=756,714,16,13;INDEL;HRUN=3
NZ_CP009273.1	3228398	.	C	CA	1	PASS	DP=1507;AF=0.009290;SB=0;DP4=768,788,7,7;INDEL;HRUN=1
NZ_CP009273.1	3313892	.	T	A	2	PASS	DP=1363;AF=0.019076;SB=0;DP4=666,669,13,13
NZ_CP009273.1	3407097	.	T	TCG	2	PASS	DP=1054;AF=0.010436;SB=2;DP4=531,522,7,4;INDEL;HRUN=2
NZ_CP009273.1	3415589	.	T	TACCCA	3	PASS	DP=1192;AF=0.011745;SB=0;DP4=553,642,7,7;INDEL;HRUN=1
NZ_CP009273.1	3427744	.	GA	G	1	PASS	DP=1372;AF=0.005831;SB=0;DP4=688,687,4,4;INDEL;HRUN=5
NZ_CP009273.1	3450009	.	A	AT	3	PASS	DP=1103;AF=0.007253;SB=0;DP4=556,542,4,4;INDEL;HRUN=1
NZ_CP009273.1	3475950	.	GA	G	2	PASS	DP=1781;AF=0.005053;SB=0;DP4=825,965,4,5;INDEL;HRUN=5
NZ_CP009273.1	3524790	.	T	TG	1	PASS	DP=1413;AF=0.004246;SB=0;DP4=762,650,3,3;INDEL;HRUN=1
NZ_CP009273.1	3526099	.	C	CTTGGTT	2	PASS	DP=1216;AF=0.013158;SB=2;DP4=564,644,6,10;INDEL;HRUN=1
NZ_CP009273.1	3592346	.	A	C	2	PASS	DP=1656;AF=0.015700;SB=0;DP4=848,782,13,13
NZ_CP009273.1	3602313	.	A	C	3	PASS	DP=1297;AF=0.043177;SB=64;DP4=684,542,12,44
NZ_CP009273.1	3616470	.	G	GCGTC	3	PASS	DP=1209;AF=0.006617;SB=0;DP4=610,630,4,4;INDEL;HRUN=1
NZ_CP009273.1	3658199	.	T	TA	5	PASS	DP=1299;AF=0.009238;SB=0;DP4=635,656,6,6;INDEL;HRUN=3
NZ_CP009273.1	3792471	.	T	TGAA	1	PASS	DP=870;AF=0.006897;SB=15;DP4=423,452,0,6;INDEL;HRUN=1
NZ_CP009273.1	3872133	.	T	G	1	PASS	DP=1811;AF=0.014357;SB=2;DP4=931,852,12,14
NZ_CP009273.1	3895013	.	G	GA	2	PASS	DP=1281;AF=0.007806;SB=0;DP4=647,634,5,5;INDEL;HRUN=1
NZ_CP009273.1	3896877	.	T	TGGG	2	PASS	DP=1509;AF=0.006627;SB=1;DP4=684,830,5,5;INDEL;HRUN=5
NZ_CP009273.1	3914448	.	T	TTTATCG	2	PASS	DP=1412;AF=0.008499;SB=0;DP4=666,742,6,6;INDEL;HRUN=3
NZ_CP009273.1	3949729	.	G	GA	2	PASS	DP=1535;AF=0.007818;SB=0;DP4=783,756,6,6;INDEL;HRUN=2
NZ_CP009273.1	3951559	.	C	CAT	2	PASS	DP=2028;AF=0.007890;SB=0;DP4=1011,1020,8,8;INDEL;HRUN=1
NZ_CP009273.1	3957596	.	C	A	3	PASS	DP=1451;AF=0.026878;SB=2;DP4=746,666,19,20
NZ_CP009273.1	3957600	.	C	A	2	PASS	DP=1448;AF=0.022790;SB=3;DP4=751,663,15,18
NZ_CP009273.1	4110373	.	C	CATTGTT	2	PASS	DP=1200;AF=0.028333;SB=1;DP4=633,549,17,17;INDEL;HRUN=1
NZ_CP009273.1	4148419	.	T	TGAAC	2	PASS	DP=1217;AF=0.004930;SB=0;DP4=655,563,3,3;INDEL;HRUN=1
NZ_CP009273.1	4414778	.	C	CATCA	2	PASS	DP=1057;AF=0.009461;SB=0;DP4=510,541,5,5;INDEL;HRUN=1
NZ_CP009273.1	4462873	.	G	T	2	PASS	DP=1358;AF=0.013255;SB=1;DP4=695,644,8,10
NZ_CP009273.1	4483497	.	A	AT	2	PASS	DP=1172;AF=0.008532;SB=0;DP4=610,552,5,5;INDEL;HRUN=1
NZ_CP009273.1	4516132	.	C	CA	3	PASS	DP=1412;AF=0.012040;SB=0;DP4=714,691,9,8;INDEL;HRUN=3
NZ_CP009273.1	4552497	.	A	C	2	PASS	DP=1178;AF=0.013582;SB=0;DP4=583,579,8,8
NZ_CP009273.1	4626905	.	T	TC	2	PASS	DP=1658;AF=0.005428;SB=0;DP4=915,775,5,4;INDEL;HRUN=2
NZ_CP009273.1	83540	.	A	C	1	PASS	DP=978;AF=0.026585;SB=1;DP4=485,467,12,14
NZ_CP009273.1	115478	.	T	TGA	2	PASS	DP=980;AF=0.010204;SB=0;DP4=459,515,5,5;INDEL;HRUN=1
NZ_CP009273.1	212702	.	A	AAAG	2	PASS	DP=1062;AF=0.016949;SB=0;DP4=518,528,9,9;INDEL;HRUN=1
NZ_CP009273.1	235006	.	G	T	2	PASS	DP=410;AF=0.129268;SB=88;DP4=209,146,8,45
NZ_CP009273.1	466940	.	G	GC	1	PASS	DP=1145;AF=0.006987;SB=0;DP4=600,543,4,4;INDEL;HRUN=1
NZ_CP009273.1	467635	.	T	A	1	PASS	DP=1163;AF=0.017197;SB=0;DP4=551,590,10,10
NZ_CP009273.1	475500	.	A	ATTT	2	PASS	DP=931;AF=0.047261;SB=0;DP4=464,425,23,21;INDEL;HRUN=4
NZ_CP009273.1	480685	.	T	TCTGG	2	PASS	DP=1133;AF=0.007061;SB=0;DP4=591,541,4,4;INDEL;HRUN=1
NZ_CP009273.1	499222	.	G	GGA	3	PASS	DP=1255;AF=0.006375;SB=1;DP4=630,621,5,3;INDEL;HRUN=1
NZ_CP009273.1	577992	.	C	CATTT	1	PASS	DP=757;AF=0.018494;SB=0;DP4=356,392,7,7;INDEL;HRUN=4
NZ_CP009273.1	578261	.	A	AT	1	PASS	DP=736;AF=0.074728;SB=1;DP4=354,327,27,28;INDEL;HRUN=2
NZ_CP009273.1	654465	.	G	T	1	PASS	DP=1150;AF=0.014783;SB=2;DP4=546,587,7,10
NZ_CP009273.1	687416	.	C	CATCTTCG	1	PASS	DP=967;AF=0.042399;SB=3;DP4=479,454,18,23;INDEL;HRUN=1
NZ_CP009273.1	687531	.	G	T	1	PASS	DP=1044;AF=0.013410;SB=0;DP4=526,504,7,7
NZ_CP009273.1	729487	.	A	C	1	PASS	DP=746;AF=0.037534;SB=1;DP4=394,324,14,14
NZ_CP009273.1	736486	.	T	G	2	PASS	DP=1298;AF=0.020801;SB=0;DP4=636,635,13,14
NZ_CP009273.1	809537	.	C	CGAT	1	PASS	DP=1230;AF=0.008130;SB=0;DP4=611,622,5,5;INDEL;HRUN=2
NZ_CP009273.1	810981	.	A	AG	1	PASS	DP=1167;AF=0.006855;SB=0;DP4=574,590,4,4;INDEL;HRUN=1
NZ_CP009273.1	888162	.	TG	T	2	PASS	DP=1379;AF=0.014503;SB=0;DP4=686,690,10,10;INDEL;HRUN=2
NZ_CP009273.1	929141	.	A	AC	1	PASS	DP=1012;AF=0.005929;SB=0;DP4=532,477,3,3;INDEL;HRUN=1
NZ_CP009273.1	1190920	.	G	GATAGT	1	PASS	DP=944;AF=0.010593;SB=0;DP4=474,471,5,5;INDEL;HRUN=2
NZ_CP009273.1	1270347	.	G	GT	1	PASS	DP=1336;AF=0.005988;SB=0;DP4=612,749,4,4;INDEL;HRUN=1
NZ_CP009273.1	1272782	.	T	TA	2	PASS	DP=1032;AF=0.009690;SB=0;DP4=560,474,5,5;INDEL;HRUN=1
NZ_CP009273.1	1426008	.	A	ATTTCT	1	PASS	DP=1003;AF=0.025922;SB=0;DP4=449,525,12,14;INDEL;HRUN=1
NZ_CP009273.1	1466785	.	TGGG	T	1	PASS	DP=923;AF=0.010834;SB=0;DP4=480,473,5,5;INDEL;HRUN=4
NZ_CP009273.1	1531876	.	A	ATC	2	PASS	DP=1233;AF=0.016221;SB=0;DP4=629,585,10,10;INDEL;HRUN=1
NZ_CP009273.1	1606981	.	C	CT	2	PASS	DP=1125;AF=0.012444;SB=0;DP4=554,572,7,7;INDEL;HRUN=2
NZ_CP009273.1	1697150	.	C	CGGTA	1	PASS	DP=1078;AF=0.012987;SB=0;DP4=504,570,6,8;INDEL;HRUN=1
NZ_CP009273.1	1767478	.	C	T	1	PASS	DP=726;AF=0.068871;SB=0;DP4=341,335,25,25
NZ_CP009273.1	1817508	.	C	A	1	PASS	DP=1119;AF=0.033959;SB=34;DP4=610,471,10,28
NZ_CP009273.1	1985430	.	G	T	1	PASS	DP=1140;AF=0.018421;SB=1;DP4=538,581,9,12
NZ_CP009273.1	2045810	.	T	TGC	1	PASS	DP=930;AF=0.017204;SB=0;DP4=472,449,8,8;INDEL;HRUN=1
NZ_CP009273.1	2046382	.	A	G	1	PASS	DP=871;AF=0.026406;SB=0;DP4=451,396,12,11
NZ_CP009273.1	2046385	.	C	A	1	PASS	DP=894;AF=0.038031;SB=1;DP4=456,403,17,17
NZ_CP009273.1	2046386	.	C	A	1	PASS	DP=897;AF=0.037904;SB=0;DP4=457,406,17,17
NZ_CP009273.1	2046389	.	C	G	3	PASS	DP=906;AF=0.039735;SB=0;DP4=459,410,18,18
NZ_CP009273.1	2098687	.	C	CGG	1	PASS	DP=712;AF=0.019663;SB=0;DP4=359,354,7,7;INDEL;HRUN=1
NZ_CP009273.1	2104969	.	G	GC	1	PASS	DP=1097;AF=0.007293;SB=0;DP4=575,522,4,4;INDEL;HRUN=2
NZ_CP009273.1	2426685	.	GT	G	2	PASS	DP=1521;AF=0.005260;SB=7;DP4=760,755,2,6;INDEL;HRUN=5
NZ_CP009273.1	2661804	.	CTATA	C	1	PASS	DP=997;AF=0.008024;SB=0;DP4=467,525,4,4;INDEL;HRUN=1
NZ_CP009273.1	2661992	.	T	A	1	PASS	DP=1217;AF=0.024651;SB=0;DP4=623,561,15,15
NZ_CP009273.1	2695187	.	C	CAGT	1	PASS	DP=1361;AF=0.013226;SB=0;DP4=730,616,9,9;INDEL;HRUN=2
NZ_CP009273.1	2798393	.	C	CT	2	PASS	DP=1037;AF=0.014465;SB=0;DP4=532,497,7,8;INDEL;HRUN=1
NZ_CP009273.1	3064208	.	T	TGC	1	PASS	DP=1211;AF=0.006606;SB=0;DP4=625,586,4,4;INDEL;HRUN=1
NZ_CP009273.1	3206483	.	G	T	1	PASS	DP=905;AF=0.017680;SB=0;DP4=441,446,7,9
NZ_CP009273.1	3206488	.	A	T	1	PASS	DP=906;AF=0.018764;SB=0;DP4=452,436,8,9
NZ_CP009273.1	3228572	.	C	CG	1	PASS	DP=1365;AF=0.007326;SB=0;DP4=696,664,5,5;INDEL;HRUN=1
NZ_CP009273.1	3302058	.	C	CG	2	PASS	DP=1136;AF=0.019366;SB=0;DP4=606,516,11,11;INDEL;HRUN=1
NZ_CP009273.1	3392654	.	A	ACT	1	PASS	DP=1169;AF=0.017109;SB=0;DP4=586,570,10,10;INDEL;HRUN=1
NZ_CP009273.1	3393321	.	C	CA	1	PASS	DP=1146;AF=0.008726;SB=0;DP4=557,582,5,5;INDEL;HRUN=1
NZ_CP009273.1	3795076	.	T	A	1	PASS	DP=711;AF=0.039381;SB=0;DP4=365,318,14,14
NZ_CP009273.1	3795080	.	C	T	1	PASS	DP=718;AF=0.038997;SB=0;DP4=363,327,14,14
NZ_CP009273.1	3795082	.	G	A	1	PASS	DP=751;AF=0.035952;SB=0;DP4=380,343,14,13
NZ_CP009273.1	3795084	.	G	C	1	PASS	DP=758;AF=0.036939;SB=0;DP4=382,346,14,14
NZ_CP009273.1	3879852	.	G	A	1	PASS	DP=1143;AF=0.017498;SB=0;DP4=583,539,10,10
NZ_CP009273.1	3879856	.	C	A	1	PASS	DP=1146;AF=0.019197;SB=0;DP4=581,543,11,11
NZ_CP009273.1	3879857	.	G	GGTC	2	PASS	DP=1147;AF=0.017437;SB=0;DP4=586,545,10,10;INDEL;HRUN=1
NZ_CP009273.1	3895015	.	C	A	1	PASS	DP=911;AF=0.028540;SB=0;DP4=456,429,14,12
NZ_CP009273.1	3968055	.	G	GTATT	1	PASS	DP=1223;AF=0.008177;SB=0;DP4=606,614,5,5;INDEL;HRUN=1
NZ_CP009273.1	3996518	.	C	CTTTT	2	PASS	DP=735;AF=0.020408;SB=0;DP4=338,384,7,8;INDEL;HRUN=2
NZ_CP009273.1	4278404	.	T	C	1	PASS	DP=926;AF=0.030238;SB=1;DP4=411,487,14,14
NZ_CP009273.1	4381186	.	GC	G	1	PASS	DP=1180;AF=0.021186;SB=2;DP4=591,571,11,14;INDEL;HRUN=1
NZ_CP009273.1	4400550	.	G	GA	2	PASS	DP=1482;AF=0.022267;SB=2;DP4=778,680,16,17;INDEL;HRUN=1
NZ_CP009273.1	4462872	.	T	A	1	PASS	DP=1136;AF=0.021127;SB=0;DP4=592,519,12,12
NZ_CP009273.1	4462874	.	T	A	1	PASS	DP=1139;AF=0.021071;SB=0;DP4=597,518,12,12
NZ_CP009273.1	4476797	.	TG	T	2	PASS	DP=1369;AF=0.018992;SB=0;DP4=629,723,13,13;INDEL;HRUN=2
NZ_CP009273.1	4481608	.	C	CA	1	PASS	DP=1383;AF=0.006508;SB=1;DP4=665,717,5,4;INDEL;HRUN=1
NZ_CP009273.1	4487804	.	G	GCATA	2	PASS	DP=1180;AF=0.022881;SB=0;DP4=564,589,13,14;INDEL;HRUN=2
NZ_CP009273.1	4544171	.	C	CT	1	PASS	DP=1574;AF=0.019060;SB=0;DP4=822,726,15,15;INDEL;HRUN=1
NZ_CP009273.1	4570225	.	T	TTA	2	PASS	DP=947;AF=0.022175;SB=0;DP4=451,486,10,11;INDEL;HRUN=4
NZ_CP009273.1	9927	.	A	C	2	PASS	DP=1118;AF=0.027728;SB=38;DP4=553,533,5,26
NZ_CP009273.1	249948	.	G	GTA	4	PASS	DP=879;AF=0.006826;SB=0;DP4=430,447,3,3;INDEL;HRUN=1
NZ_CP009273.1	664045	.	GT	G	2	PASS	DP=1260;AF=0.004762;SB=1;DP4=622,639,2,4;INDEL;HRUN=4
NZ_CP009273.1	687466	.	A	ATATGC	1	PASS	DP=1203;AF=0.009144;SB=0;DP4=643,550,6,5;INDEL;HRUN=1
NZ_CP009273.1	687573	.	CG	C	1	PASS	DP=1176;AF=0.015306;SB=0;DP4=598,569,10,8;INDEL;HRUN=2
NZ_CP009273.1	687745	.	AACCCG	A	1	PASS	DP=1129;AF=0.022143;SB=2;DP4=553,558,14,11;INDEL;HRUN=2
NZ_CP009273.1	810406	.	T	TCCAGAC	1	PASS	DP=1223;AF=0.008177;SB=0;DP4=604,618,5,5;INDEL;HRUN=1
NZ_CP009273.1	1380146	.	T	TG	1	PASS	DP=1452;AF=0.008264;SB=8;DP4=708,789,3,9;INDEL;HRUN=2
NZ_CP009273.1	1429149	.	G	T	2	PASS	DP=860;AF=0.036047;SB=38;DP4=418,410,5,26
NZ_CP009273.1	1618371	.	C	A	2	PASS	DP=972;AF=0.029835;SB=44;DP4=530,413,5,24
NZ_CP009273.1	1652703	.	A	ATTG	1	PASS	DP=1256;AF=0.005573;SB=1;DP4=607,647,4,3;INDEL;HRUN=2
NZ_CP009273.1	1669698	.	T	TGC	1	PASS	DP=1176;AF=0.005102;SB=0;DP4=576,611,3,3;INDEL;HRUN=3
NZ_CP009273.1	1985395	.	T	C	1	PASS	DP=1243;AF=0.027353;SB=2;DP4=598,609,15,19
NZ_CP009273.1	2269448	.	G	GA	1	PASS	DP=1152;AF=0.005208;SB=0;DP4=546,610,3,3;INDEL;HRUN=1
NZ_CP009273.1	2383216	.	A	ACAC	1	PASS	DP=897;AF=0.008919;SB=0;DP4=448,443,4,4;INDEL;HRUN=1
NZ_CP009273.1	3645139	.	G	GTTT	1	PASS	DP=933;AF=0.006431;SB=0;DP4=493,441,3,3;INDEL;HRUN=4
NZ_CP009273.1	3871817	.	A	AT	1	PASS	DP=1339;AF=0.007468;SB=0;DP4=662,675,5,5;INDEL;HRUN=1
NZ_CP009273.1	435832	.	G	GTC	1	PASS	DP=1109;AF=0.092876;SB=1;DP4=481,534,51,52;INDEL;HRUN=1
NZ_CP009273.1	435843	.	G	A	6	PASS	DP=1087;AF=0.027599;SB=0;DP4=507,548,15,15
NZ_CP009273.1	436391	.	C	T	2	PASS	DP=1250;AF=0.025600;SB=0;DP4=602,612,15,17
NZ_CP009273.1	502366	.	T	TTTC	2	PASS	DP=1346;AF=0.007429;SB=2;DP4=643,693,6,4;INDEL;HRUN=1
NZ_CP009273.1	687142	.	GT	G	2	PASS	DP=1270;AF=0.006299;SB=0;DP4=616,650,4,4;INDEL;HRUN=5
NZ_CP009273.1	910661	.	C	G	4	PASS	DP=600;AF=0.126667;SB=182;DP4=369,155,13,63
NZ_CP009273.1	1455836	.	A	C	3	PASS	DP=1195;AF=0.041004;SB=55;DP4=649,495,11,38
NZ_CP009273.1	2333095	.	T	G	1	PASS	DP=1424;AF=0.134129;SB=0;DP4=668,563,105,86
NZ_CP009273.1	2333161	.	G	GC	1	PASS	DP=1477;AF=0.036561;SB=1;DP4=737,689,29,25;INDEL;HRUN=1
NZ_CP009273.1	2333235	.	G	A	1	PASS	DP=1636;AF=0.028117;SB=10;DP4=795,794,29,17
NZ_CP009273.1	2333445	.	C	A	1	PASS	DP=1228;AF=0.013029;SB=2;DP4=581,631,9,7
NZ_CP009273.1	2333501	.	CG	C	2	PASS	DP=1199;AF=0.013344;SB=0;DP4=579,618,7,9;INDEL;HRUN=2
NZ_CP009273.1	2333725	.	CCG	C	1	PASS	DP=1367;AF=0.014631;SB=0;DP4=780,574,11,9;INDEL;HRUN=4
NZ_CP009273.1	2454034	.	A	T	2	PASS	DP=835;AF=0.052695;SB=88;DP4=505,278,8,36
NZ_CP009273.1	2456461	.	G	T	3	PASS	DP=883;AF=0.048698;SB=45;DP4=368,472,33,10
NZ_CP009273.1	3327620	.	TCTGG	T	3	PASS	DP=1284;AF=0.010903;SB=2;DP4=634,646,8,6;INDEL;HRUN=1
NZ_CP009273.1	3721480	.	T	G	1	PASS	DP=922;AF=0.053145;SB=102;DP4=299,570,40,9
NZ_CP009273.1	3786653	.	C	A	2	PASS	DP=939;AF=0.036209;SB=38;DP4=459,443,6,28
NZ_CP009273.1	4012224	.	A	T	2	PASS	DP=1064;AF=0.025376;SB=0;DP4=559,475,15,12
NZ_CP009273.1	4012314	.	T	TTACC	2	PASS	DP=1210;AF=0.008264;SB=25;DP4=653,557,10,0;INDEL;HRUN=1
NZ_CP009273.1	4012322	.	C	CGGGTGAT	1	PASS	DP=1224;AF=0.007353;SB=32;DP4=688,530,0,9;INDEL;HRUN=1
NZ_CP009273.1	4243315	.	C	CGCGCTA	6	PASS	DP=1435;AF=0.018118;SB=1;DP4=718,709,12,14;INDEL;HRUN=1
NZ_CP009273.1	4243526	.	G	T	1	PASS	DP=1279;AF=0.020328;SB=1;DP4=566,687,13,13
NZ_CP009273.1	4573306	.	T	G	2	PASS	DP=1465;AF=0.045734;SB=57;DP4=579,813,48,19
NZ_CP009273.1	435765	.	CCCGGGCTTTCTT	C	3	PASS	DP=1394;AF=0.030129;SB=1;DP4=706,650,20,22;INDEL;HRUN=3
NZ_CP009273.1	435888	.	C	T	1	PASS	DP=1377;AF=0.077705;SB=0;DP4=636,624,54,53
NZ_CP009273.1	435900	.	G	A	1	PASS	DP=1414;AF=0.024045;SB=6;DP4=698,678,21,13
NZ_CP009273.1	435906	.	CA	C	2	PASS	DP=1419;AF=0.009161;SB=3;DP4=726,695,5,8;INDEL;HRUN=2
NZ_CP009273.1	435977	.	G	T	1	PASS	DP=1574;AF=0.025413;SB=2;DP4=796,738,23,17
NZ_CP009273.1	436101	.	C	T	1	PASS	DP=1652;AF=0.070218;SB=4;DP4=813,721,56,60
NZ_CP009273.1	436121	.	G	T	1	PASS	DP=1681;AF=0.014277;SB=0;DP4=861,796,13,11
NZ_CP009273.1	436144	.	T	G	1	PASS	DP=1694;AF=0.017119;SB=3;DP4=853,809,17,12
NZ_CP009273.1	436306	.	A	C	1	PASS	DP=1681;AF=0.014277;SB=11;DP4=781,872,16,8
NZ_CP009273.1	436385	.	ATAT	A	1	PASS	DP=1538;AF=0.032510;SB=5;DP4=717,774,20,30;INDEL;HRUN=1
NZ_CP009273.1	1007536	.	A	AAGT	2	PASS	DP=1634;AF=0.003672;SB=0;DP4=860,771,3,3;INDEL;HRUN=1
NZ_CP009273.1	1233182	.	TGCACCGTGGGCG	T	1	PASS	DP=1724;AF=0.009281;SB=0;DP4=818,898,7,9;INDEL;HRUN=1
NZ_CP009273.1	1233436	.	C	T	1	PASS	DP=1557;AF=0.012845;SB=0;DP4=790,746,11,9
NZ_CP009273.1	1233853	.	C	T	1	PASS	DP=1506;AF=0.020584;SB=0;DP4=697,776,14,17
NZ_CP009273.1	1234025	.	GGTGGTTCGC	G	1	PASS	DP=1522;AF=0.003942;SB=0;DP4=811,714,3,3;INDEL;HRUN=2
NZ_CP009273.1	1234159	.	G	T	1	PASS	DP=1583;AF=0.012634;SB=1;DP4=773,789,11,9
NZ_CP009273.1	1259666	.	CT	C	1	PASS	DP=1664;AF=0.006010;SB=0;DP4=865,799,5,5;INDEL;HRUN=4
NZ_CP009273.1	1538796	.	C	CA	1	PASS	DP=1070;AF=0.005607;SB=0;DP4=553,517,3,3;INDEL;HRUN=2
NZ_CP009273.1	2333179	.	TG	T	1	PASS	DP=1688;AF=0.034360;SB=1;DP4=869,781,29,29;INDEL;HRUN=3
NZ_CP009273.1	2975364	.	A	C	2	PASS	DP=1309;AF=0.057296;SB=148;DP4=770,463,12,63
NZ_CP009273.1	3327981	.	A	C	5	PASS	DP=1645;AF=0.021884;SB=2;DP4=764,843,19,17
NZ_CP009273.1	3503834	.	CA	C	2	PASS	DP=1482;AF=0.004049;SB=1;DP4=744,744,4,2;INDEL;HRUN=4
NZ_CP009273.1	4012935	.	GGGGTT	G	1	PASS	DP=1522;AF=0.004599;SB=1;DP4=789,732,3,4;INDEL;HRUN=4
NZ_CP009273.1	4121383	.	G	T	2	PASS	DP=1321;AF=0.037093;SB=56;DP4=522,750,37,12
NZ_CP009273.1	4243038	.	C	CATTATGG	1	PASS	DP=1655;AF=0.013293;SB=0;DP4=835,812,11,11;INDEL;HRUN=1
NZ_CP009273.1	83907	.	CT	C	2	PASS	DP=1125;AF=0.006222;SB=3;DP4=561,562,5,2;INDEL;HRUN=6
NZ_CP009273.1	385075	.	CA	C	2	PASS	DP=981;AF=0.026504;SB=0;DP4=482,482,14,12;INDEL;HRUN=3
NZ_CP009273.1	435899	.	T	A	5	PASS	DP=1050;AF=0.113333;SB=6;DP4=440,489,64,55
NZ_CP009273.1	436157	.	G	T	2	PASS	DP=1293;AF=0.030936;SB=0;DP4=630,623,20,20
NZ_CP009273.1	436316	.	AATGAGTAAGCGTG	A	2	PASS	DP=1226;AF=0.013051;SB=6;DP4=592,631,5,11;INDEL;HRUN=2
NZ_CP009273.1	436337	.	T	C	2	PASS	DP=1214;AF=0.028830;SB=1;DP4=563,616,18,17
NZ_CP009273.1	436483	.	CA	C	2	PASS	DP=1143;AF=0.021872;SB=11;DP4=549,578,17,8;INDEL;HRUN=1
NZ_CP009273.1	1187922	.	CA	C	2	PASS	DP=1079;AF=0.004634;SB=1;DP4=520,565,3,2;INDEL;HRUN=5
NZ_CP009273.1	1233199	.	C	T	2	PASS	DP=1264;AF=0.017405;SB=2;DP4=606,636,9,13
NZ_CP009273.1	1233894	.	TC	T	2	PASS	DP=1068;AF=0.011236;SB=0;DP4=546,520,6,6;INDEL;HRUN=2
NZ_CP009273.1	1234084	.	G	T	1	PASS	DP=1131;AF=0.011494;SB=1;DP4=549,569,7,6
NZ_CP009273.1	1234093	.	C	T	2	PASS	DP=1105;AF=0.019910;SB=4;DP4=517,566,13,9
NZ_CP009273.1	1234161	.	C	T	1	PASS	DP=1157;AF=0.010372;SB=5;DP4=574,569,4,8
NZ_CP009273.1	1234165	.	G	A	2	PASS	DP=1166;AF=0.009434;SB=2;DP4=590,565,7,4
NZ_CP009273.1	1558638	.	T	TCGA	2	PASS	DP=1105;AF=0.011765;SB=16;DP4=552,545,2,11;INDEL;HRUN=2
NZ_CP009273.1	2333410	.	A	AT	4	PASS	DP=1113;AF=0.004492;SB=0;DP4=529,584,2,3;INDEL;HRUN=1
NZ_CP009273.1	2989366	.	AT	A	2	PASS	DP=802;AF=0.012469;SB=2;DP4=403,393,4,6;INDEL;HRUN=8
NZ_CP009273.1	3327078	.	G	GA	5	PASS	DP=1085;AF=0.068203;SB=2;DP4=512,509,40,34;INDEL;HRUN=6
NZ_CP009273.1	3327078	.	GA	G	4	PASS	DP=1085;AF=0.019355;SB=0;DP4=542,532,10,11;INDEL;HRUN=6
NZ_CP009273.1	4012335	.	G	GA	2	PASS	DP=1183;AF=0.060862;SB=0;DP4=600,518,38,34;INDEL;HRUN=1
NZ_CP009273.1	4242974	.	CT	C	2	PASS	DP=1198;AF=0.005008;SB=1;DP4=632,567,4,2;INDEL;HRUN=1
NZ_CP009273.1	4243014	.	G	A	2	PASS	DP=1222;AF=0.032733;SB=4;DP4=636,544,25,15
NZ_CP009273.1	4422501	.	GT	G	2	PASS	DP=1315;AF=0.004563;SB=0;DP4=696,617,3,3;INDEL;HRUN=4
NZ_CP009273.1	435765	.	C	CCCGGGCTTTCTT	1	PASS	DP=1496;AF=0.058155;SB=1;DP4=694,723,41,46;INDEL;HRUN=3
NZ_CP009273.1	435824	.	AG	A	1	PASS	DP=1387;AF=0.098774;SB=6;DP4=612,652,74,63;INDEL;HRUN=1
NZ_CP009273.1	435983	.	A	G	1	PASS	DP=1616;AF=0.041460;SB=0;DP4=778,767,34,33
NZ_CP009273.1	436077	.	C	A	1	PASS	DP=1688;AF=0.054502;SB=3;DP4=853,743,45,47
NZ_CP009273.1	436211	.	G	T	1	PASS	DP=1961;AF=0.023457;SB=5;DP4=963,950,27,19
NZ_CP009273.1	436275	.	G	A	1	PASS	DP=1910;AF=0.017801;SB=0;DP4=898,976,17,17
NZ_CP009273.1	436328	.	T	A	1	PASS	DP=1800;AF=0.158889;SB=7;DP4=751,761,129,157
NZ_CP009273.1	436406	.	A	T	1	PASS	DP=1737;AF=0.021301;SB=3;DP4=855,842,16,21
NZ_CP009273.1	436490	.	GC	G	1	PASS	DP=1757;AF=0.055208;SB=3;DP4=813,855,52,45;INDEL;HRUN=1
NZ_CP009273.1	553169	.	GT	G	1	PASS	DP=1721;AF=0.008135;SB=0;DP4=874,842,7,7;INDEL;HRUN=4
NZ_CP009273.1	571264	.	GCA	G	2	PASS	DP=1494;AF=0.012718;SB=54;DP4=736,747,0,19;INDEL;HRUN=1
NZ_CP009273.1	1406151	.	G	GCCC	2	PASS	DP=1301;AF=0.039201;SB=56;DP4=594,667,41,10;INDEL;HRUN=1
NZ_CP009273.1	1406155	.	T	C	1	PASS	DP=1314;AF=0.057078;SB=59;DP4=580,654,57,18
NZ_CP009273.1	1429242	.	A	T	1	PASS	DP=1234;AF=0.068071;SB=120;DP4=661,487,15,69
NZ_CP009273.1	1429243	.	C	G	1	PASS	DP=1229;AF=0.064280;SB=133;DP4=656,448,13,66
NZ_CP009273.1	1429256	.	T	TTTC	2	PASS	DP=1225;AF=0.028571;SB=75;DP4=689,507,4,31;INDEL;HRUN=4
NZ_CP009273.1	1864957	.	C	A	1	PASS	DP=1306;AF=0.049005;SB=77;DP4=605,635,55,11
NZ_CP009273.1	2544641	.	C	A	3	PASS	DP=1259;AF=0.042097;SB=63;DP4=590,615,45,9
NZ_CP009273.1	2989028	.	C	CAG	2	PASS	DP=1227;AF=0.004890;SB=0;DP4=577,660,3,3;INDEL;HRUN=2
NZ_CP009273.1	3043159	.	CT	C	2	PASS	DP=1572;AF=0.003817;SB=6;DP4=752,830,1,5;INDEL;HRUN=5
NZ_CP009273.1	3327642	.	GA	G	1	PASS	DP=1399;AF=0.003574;SB=1;DP4=700,705,3,2;INDEL;HRUN=1
NZ_CP009273.1	3327809	.	CA	C	1	PASS	DP=1521;AF=0.003945;SB=0;DP4=792,733,3,3;INDEL;HRUN=1
NZ_CP009273.1	3427878	.	GC	G	1	PASS	DP=1501;AF=0.004664;SB=1;DP4=772,733,3,4;INDEL;HRUN=2
NZ_CP009273.1	3428199	.	TA	T	1	PASS	DP=1468;AF=0.004087;SB=0;DP4=721,756,3,3;INDEL;HRUN=3
NZ_CP009273.1	3557450	.	GA	G	3	PASS	DP=1561;AF=0.006406;SB=0;DP4=811,748,5,5;INDEL;HRUN=7
NZ_CP009273.1	4243315	.	CGCGCTA	C	1	PASS	DP=1481;AF=0.004051;SB=3;DP4=769,717,2,4;INDEL;HRUN=1
NZ_CP009273.1	4481262	.	T	G	2	PASS	DP=1452;AF=0.037879;SB=32;DP4=682,714,40,15
NZ_CP009273.1	435846	.	GT	G	1	PASS	DP=1088;AF=0.014706;SB=6;DP4=542,541,11,5;INDEL;HRUN=4
NZ_CP009273.1	435912	.	C	A	1	PASS	DP=1114;AF=0.020646;SB=3;DP4=560,531,14,9
NZ_CP009273.1	435968	.	GC	G	1	PASS	DP=1239;AF=0.029863;SB=1;DP4=640,567,21,16;INDEL;HRUN=1
NZ_CP009273.1	436151	.	CG	C	1	PASS	DP=1296;AF=0.008488;SB=0;DP4=645,645,5,6;INDEL;HRUN=2
NZ_CP009273.1	436332	.	TACACTCAACGGCGG	T	1	PASS	DP=1305;AF=0.026054;SB=10;DP4=624,673,22,12;INDEL;HRUN=1
NZ_CP009273.1	436392	.	C	A	1	PASS	DP=1290;AF=0.015504;SB=4;DP4=607,663,12,8
NZ_CP009273.1	436411	.	AG	A	1	PASS	DP=1261;AF=0.017446;SB=1;DP4=595,647,12,10;INDEL;HRUN=2
NZ_CP009273.1	436428	.	C	T	1	PASS	DP=1224;AF=0.036765;SB=1;DP4=560,616,23,22
NZ_CP009273.1	436463	.	A	T	1	PASS	DP=1203;AF=0.507066;SB=4;DP4=290,300,282,328
NZ_CP009273.1	552870	.	CT	C	1	PASS	DP=1386;AF=0.003608;SB=0;DP4=658,729,2,3;INDEL;HRUN=3
NZ_CP009273.1	577610	.	AT	A	1	PASS	DP=943;AF=0.007423;SB=1;DP4=475,463,3,4;INDEL;HRUN=7
NZ_CP009273.1	2022808	.	C	A	4	PASS	DP=781;AF=0.057618;SB=10;DP4=326,410,26,19
NZ_CP009273.1	3327505	.	A	C	1	PASS	DP=1076;AF=0.018587;SB=1;DP4=520,535,11,9
NZ_CP009273.1	3428413	.	AT	A	1	PASS	DP=1176;AF=0.005102;SB=6;DP4=619,552,5,1;INDEL;HRUN=1
NZ_CP009273.1	3787746	.	GA	G	2	PASS	DP=1190;AF=0.005042;SB=0;DP4=584,606,3,3;INDEL;HRUN=5
NZ_CP009273.1	112535	.	AC	A	1	PASS	DP=1513;AF=0.003966;SB=0;DP4=816,694,3,3;INDEL;HRUN=2
NZ_CP009273.1	435847	.	T	G	1	PASS	DP=1006;AF=0.064612;SB=5;DP4=441,495,35,30
NZ_CP009273.1	436016	.	T	G	1	PASS	DP=1227;AF=0.089650;SB=2;DP4=593,522,62,48
NZ_CP009273.1	436071	.	CT	C	1	PASS	DP=1190;AF=0.080672;SB=19;DP4=592,508,65,31;INDEL;HRUN=1
NZ_CP009273.1	436085	.	T	A	1	PASS	DP=1181;AF=0.031329;SB=2;DP4=639,504,19,18
NZ_CP009273.1	552769	.	C	CGGGGTGCA	1	PASS	DP=1202;AF=0.018303;SB=0;DP4=595,591,11,11;INDEL;HRUN=4
NZ_CP009273.1	552773	.	GT	G	1	PASS	DP=1204;AF=0.009136;SB=1;DP4=597,606,6,5;INDEL;HRUN=1
NZ_CP009273.1	552837	.	C	T	1	PASS	DP=1177;AF=0.070518;SB=3;DP4=502,590,34,49
NZ_CP009273.1	553154	.	AC	A	1	PASS	DP=1119;AF=0.041108;SB=5;DP4=518,556,26,20;INDEL;HRUN=2
NZ_CP009273.1	553179	.	CAATAATCTTTGCTG	C	1	PASS	DP=1086;AF=0.005525;SB=0;DP4=540,554,3,3;INDEL;HRUN=2
NZ_CP009273.1	1816723	.	G	T	1	PASS	DP=778;AF=0.039846;SB=50;DP4=327,420,26,5
NZ_CP009273.1	2587434	.	T	A	1	PASS	DP=1059;AF=0.040604;SB=52;DP4=471,543,35,8
NZ_CP009273.1	2805215	.	A	C	2	PASS	DP=1142;AF=0.025394;SB=24;DP4=573,538,23,6
NZ_CP009273.1	3275173	.	C	A	2	PASS	DP=1069;AF=0.032741;SB=36;DP4=466,567,27,8
NZ_CP009273.1	3327106	.	A	AT	1	PASS	DP=947;AF=0.005280;SB=11;DP4=438,508,0,5;INDEL;HRUN=1
NZ_CP009273.1	3327348	.	AG	A	1	PASS	DP=918;AF=0.026144;SB=5;DP4=455,443,15,9;INDEL;HRUN=4
NZ_CP009273.1	3327781	.	TGCC	T	1	PASS	DP=985;AF=0.010152;SB=6;DP4=533,448,3,7;INDEL;HRUN=1
NZ_CP009273.1	3327870	.	CT	C	1	PASS	DP=1025;AF=0.016585;SB=0;DP4=527,488,9,8;INDEL;HRUN=1
NZ_CP009273.1	3872511	.	A	C	3	PASS	DP=1098;AF=0.052823;SB=81;DP4=562,477,9,49
NZ_CP009273.1	4020796	.	T	G	2	PASS	DP=1639;AF=0.035387;SB=55;DP4=853,728,13,45
NZ_CP009273.1	4027536	.	C	G	1	PASS	DP=1009;AF=0.049554;SB=66;DP4=530,429,9,41
NZ_CP009273.1	4078924	.	T	G	1	PASS	DP=1304;AF=0.014571;SB=20;DP4=611,674,3,16
NZ_CP009273.1	4079773	.	GA	G	2	PASS	DP=1186;AF=0.005059;SB=1;DP4=548,649,2,4;INDEL;HRUN=4
NZ_CP009273.1	4604138	.	A	G	3	PASS	DP=1961;AF=0.101479;SB=54;DP4=777,921,57,142
NZ_CP009273.1	4604139	.	A	T	6	PASS	DP=1969;AF=0.114271;SB=126;DP4=815,923,49,176
NZ_CP009273.1	148133	.	A	T	2	PASS	DP=892;AF=0.031390;SB=43;DP4=521,342,6,22
NZ_CP009273.1	938383	.	C	T	2	PASS	DP=1143;AF=0.018373;SB=0;DP4=580,540,10,11
NZ_CP009273.1	950239	.	C	A	4	PASS	DP=1036;AF=0.055019;SB=98;DP4=575,402,9,48
NZ_CP009273.1	1680954	.	C	A	2	PASS	DP=1115;AF=0.036771;SB=51;DP4=618,454,9,32
NZ_CP009273.1	2222684	.	G	C	3	PASS	DP=597;AF=0.072027;SB=101;DP4=145,404,33,10
NZ_CP009273.1	2333269	.	CGCGCGAAG	C	1	PASS	DP=1387;AF=0.005047;SB=0;DP4=704,686,4,3;INDEL;HRUN=1
NZ_CP009273.1	2333274	.	G	T	1	PASS	DP=1411;AF=0.085755;SB=1;DP4=643,639,63,58
NZ_CP009273.1	2333594	.	AG	A	2	PASS	DP=1351;AF=0.302739;SB=3;DP4=469,476,194,215;INDEL;HRUN=2
NZ_CP009273.1	2351222	.	A	T	3	PASS	DP=1065;AF=0.035681;SB=0;DP4=496,527,18,20
NZ_CP009273.1	2751927	.	G	T	2	PASS	DP=919;AF=0.042437;SB=46;DP4=447,431,33,6
NZ_CP009273.1	3046689	.	GAT	G	1	PASS	DP=1266;AF=0.003949;SB=4;DP4=687,588,4,1;INDEL;HRUN=1
NZ_CP009273.1	4012413	.	GT	G	1	PASS	DP=1290;AF=0.013178;SB=2;DP4=687,588,8,9;INDEL;HRUN=1
NZ_CP009273.1	4012852	.	GT	G	2	PASS	DP=1184;AF=0.039696;SB=0;DP4=548,596,22,25;INDEL;HRUN=1
NZ_CP009273.1	4020913	.	C	CA	4	PASS	DP=1629;AF=0.014733;SB=69;DP4=805,822,24,0;INDEL;HRUN=1
NZ_CP009273.1	4236535	.	T	A	3	PASS	DP=899;AF=0.037820;SB=60;DP4=340,525,28,6
NZ_CP009273.1	4242990	.	T	G	1	PASS	DP=1259;AF=0.018268;SB=1;DP4=669,565,14,9
NZ_CP009273.1	4243228	.	GGC	G	4	PASS	DP=1304;AF=0.012270;SB=5;DP4=613,679,10,6;INDEL;HRUN=2
NZ_CP009273.1	4277337	.	C	A	2	PASS	DP=879;AF=0.034130;SB=43;DP4=467,382,5,25
NZ_CP009273.1	4412906	.	T	G	2	PASS	DP=1346;AF=0.035661;SB=52;DP4=568,729,37,11
NZ_CP009273.1	4596108	.	T	A	3	PASS	DP=915;AF=0.073224;SB=36;DP4=489,350,54,13
NZ_CP009273.1	435774	.	TCTTCCGGGCTTG	T	1	PASS	DP=1565;AF=0.038978;SB=0;DP4=786,727,32,29;INDEL;HRUN=1
NZ_CP009273.1	435959	.	T	TA	1	PASS	DP=1543;AF=0.005185;SB=3;DP4=806,738,3,5;INDEL;HRUN=3
NZ_CP009273.1	1208191	.	C	A	1	PASS	DP=1203;AF=0.034913;SB=53;DP4=638,522,8,34
NZ_CP009273.1	1234170	.	C	T	1	PASS	DP=1514;AF=0.008587;SB=2;DP4=750,748,8,5
NZ_CP009273.1	1234267	.	G	T	1	PASS	DP=1568;AF=0.008929;SB=2;DP4=792,762,6,8
NZ_CP009273.1	1259911	.	A	C	1	PASS	DP=1537;AF=0.017567;SB=1;DP4=740,770,12,15
NZ_CP009273.1	1864965	.	G	T	2	PASS	DP=1329;AF=0.040632;SB=23;DP4=615,660,37,17
NZ_CP009273.1	2333428	.	G	A	1	PASS	DP=1545;AF=0.012945;SB=1;DP4=755,769,11,9
NZ_CP009273.1	2333744	.	T	TA	1	PASS	DP=1672;AF=0.015550;SB=7;DP4=915,741,18,8;INDEL;HRUN=1
NZ_CP009273.1	2463866	.	C	A	2	PASS	DP=1084;AF=0.037823;SB=40;DP4=525,517,8,33
NZ_CP009273.1	3046112	.	T	A	1	PASS	DP=1614;AF=0.014250;SB=1;DP4=808,782,13,10
NZ_CP009273.1	3398549	.	GT	G	2	PASS	DP=1586;AF=0.003783;SB=1;DP4=844,739,4,2;INDEL;HRUN=5
NZ_CP009273.1	3432954	.	GT	G	4	PASS	DP=1452;AF=0.006887;SB=0;DP4=788,658,5,5;INDEL;HRUN=7
NZ_CP009273.1	3967863	.	GA	G	2	PASS	DP=1539;AF=0.003899;SB=0;DP4=822,731,3,3;INDEL;HRUN=4
NZ_CP009273.1	4012493	.	T	TACC	1	PASS	DP=1435;AF=0.018118;SB=37;DP4=675,753,22,4;INDEL;HRUN=1
NZ_CP009273.1	4462194	.	G	T	3	PASS	DP=1297;AF=0.040093;SB=46;DP4=685,559,13,39
NZ_CP009273.1	435746	.	CG	C	1	PASS	DP=1087;AF=0.006440;SB=3;DP4=580,506,5,2;INDEL;HRUN=3
NZ_CP009273.1	436084	.	C	A	1	PASS	DP=1296;AF=0.015432;SB=5;DP4=682,594,8,12
NZ_CP009273.1	436318	.	T	TG	1	PASS	DP=1298;AF=0.003852;SB=7;DP4=611,696,4,1;INDEL;HRUN=1
NZ_CP009273.1	1091992	.	CT	C	2	PASS	DP=967;AF=0.009307;SB=2;DP4=508,454,6,3;INDEL;HRUN=7
NZ_CP009273.1	1426482	.	A	T	2	PASS	DP=1121;AF=0.023194;SB=40;DP4=590,503,4,22
NZ_CP009273.1	1673431	.	G	T	2	PASS	DP=817;AF=0.089351;SB=105;DP4=401,312,12,61
NZ_CP009273.1	2333157	.	CA	C	1	PASS	DP=1098;AF=0.020036;SB=7;DP4=567,517,15,7;INDEL;HRUN=1
NZ_CP009273.1	2333409	.	C	CA	1	PASS	DP=1093;AF=0.096981;SB=3;DP4=496,500,48,58;INDEL;HRUN=1
NZ_CP009273.1	2511627	.	G	T	2	PASS	DP=947;AF=0.040127;SB=28;DP4=402,505,7,31
NZ_CP009273.1	3046024	.	C	T	1	PASS	DP=1249;AF=0.015212;SB=4;DP4=626,603,12,7
NZ_CP009273.1	3046069	.	A	T	1	PASS	DP=1232;AF=0.013799;SB=13;DP4=599,615,4,13
NZ_CP009273.1	3046477	.	GC	G	1	PASS	DP=1218;AF=0.004105;SB=0;DP4=519,699,2,3;INDEL;HRUN=2
NZ_CP009273.1	3215896	.	T	A	2	PASS	DP=846;AF=0.052009;SB=63;DP4=342,458,36,8
NZ_CP009273.1	3327164	.	CA	C	1	PASS	DP=1086;AF=0.005525;SB=1;DP4=578,523,4,2;INDEL;HRUN=2
NZ_CP009273.1	3532999	.	A	C	4	PASS	DP=1210;AF=0.042975;SB=70;DP4=671,473,11,41
NZ_CP009273.1	4012395	.	G	GTCAT	1	PASS	DP=1017;AF=0.009833;SB=26;DP4=531,480,10,0;INDEL;HRUN=1
NZ_CP009273.1	4012418	.	G	GC	1	PASS	DP=1001;AF=0.013986;SB=33;DP4=537,450,1,13;INDEL;HRUN=2
NZ_CP009273.1	4085145	.	A	C	2	PASS	DP=1025;AF=0.052683;SB=72;DP4=545,425,10,44
NZ_CP009273.1	4224559	.	G	T	1	PASS	DP=962;AF=0.055094;SB=54;DP4=443,466,43,10
NZ_CP009273.1	384820	.	A	T	1	PASS	DP=1408;AF=0.015625;SB=8;DP4=630,756,6,16
NZ_CP009273.1	436194	.	A	ACGCCAGCGTTTGTAAAGCGT	1	PASS	DP=1643;AF=0.023737;SB=7;DP4=805,800,15,24;INDEL;HRUN=1
NZ_CP009273.1	627775	.	GT	G	1	PASS	DP=1586;AF=0.003783;SB=3;DP4=834,751,2,4;INDEL;HRUN=5
NZ_CP009273.1	810185	.	GA	G	1	PASS	DP=1458;AF=0.004115;SB=9;DP4=747,723,1,5;INDEL;HRUN=5
NZ_CP009273.1	870435	.	T	TTTTC	1	PASS	DP=1102;AF=0.007260;SB=0;DP4=552,556,4,4;INDEL;HRUN=5
NZ_CP009273.1	1260220	.	CAGGCAG	C	1	PASS	DP=1577;AF=0.004439;SB=1;DP4=803,795,3,4;INDEL;HRUN=1
NZ_CP009273.1	1696954	.	CT	C	2	PASS	DP=1647;AF=0.006072;SB=2;DP4=815,829,6,4;INDEL;HRUN=5
NZ_CP009273.1	1911717	.	G	T	2	PASS	DP=1264;AF=0.037184;SB=2;DP4=651,566,23,24
NZ_CP009273.1	2333545	.	G	A	1	PASS	DP=943;AF=0.080594;SB=11;DP4=357,509,40,36
NZ_CP009273.1	2333590	.	C	CGG	1	PASS	DP=971;AF=0.073120;SB=158;DP4=481,430,4,67;INDEL;HRUN=3
NZ_CP009273.1	3045904	.	T	TC	1	PASS	DP=1592;AF=0.003769;SB=9;DP4=792,797,5,1;INDEL;HRUN=5
NZ_CP009273.1	3046231	.	GACATCGGCA	G	1	PASS	DP=1575;AF=0.041270;SB=1;DP4=751,765,34,31;INDEL;HRUN=1
NZ_CP009273.1	3616486	.	A	AC	1	PASS	DP=1176;AF=0.005102;SB=0;DP4=560,610,3,3;INDEL;HRUN=3
NZ_CP009273.1	3795300	.	A	ATT	1	PASS	DP=1015;AF=0.007882;SB=3;DP4=535,479,3,5;INDEL;HRUN=1
NZ_CP009273.1	4012891	.	AGGATGCC	A	1	PASS	DP=1378;AF=0.049347;SB=0;DP4=587,727,31,37;INDEL;HRUN=2
NZ_CP009273.1	4012945	.	C	CAAATCCA	1	PASS	DP=1260;AF=0.018254;SB=25;DP4=585,667,18,5;INDEL;HRUN=1
NZ_CP009273.1	4121437	.	C	A	1	PASS	DP=1280;AF=0.048437;SB=51;DP4=569,641,48,15
NZ_CP009273.1	384346	.	T	A	1	PASS	DP=1552;AF=0.017397;SB=0;DP4=742,780,13,14
NZ_CP009273.1	385166	.	T	TTGG	1	PASS	DP=1572;AF=0.006361;SB=1;DP4=769,807,4,6;INDEL;HRUN=2
NZ_CP009273.1	1059774	.	C	CATTCCAG	1	PASS	DP=1023;AF=0.011730;SB=0;DP4=536,482,6,6;INDEL;HRUN=3
NZ_CP009273.1	1259448	.	TAAC	T	1	PASS	DP=1453;AF=0.008947;SB=3;DP4=733,717,5,8;INDEL;HRUN=2
NZ_CP009273.1	2333048	.	G	T	1	PASS	DP=1405;AF=0.041281;SB=34;DP4=787,560,20,38
NZ_CP009273.1	2333229	.	G	A	1	PASS	DP=1727;AF=0.067748;SB=6;DP4=795,813,51,66
NZ_CP009273.1	3554311	.	GT	G	2	PASS	DP=1526;AF=0.008519;SB=1;DP4=744,791,7,6;INDEL;HRUN=5
NZ_CP009273.1	3872784	.	G	T	1	PASS	DP=1563;AF=0.045425;SB=81;DP4=730,762,59,12
NZ_CP009273.1	4012689	.	GTGCTGAAACCCGGCGGCCGCC	G	1	PASS	DP=1584;AF=0.011364;SB=0;DP4=749,826,8,10;INDEL;HRUN=1
NZ_CP009273.1	4012937	.	G	A	1	PASS	DP=887;AF=0.178129;SB=11;DP4=387,342,71,87
NZ_CP009273.1	4012938	.	G	A	1	PASS	DP=888;AF=0.175676;SB=13;DP4=389,340,69,87
NZ_CP009273.1	296616	.	GT	G	1	PASS	DP=1733;AF=0.005193;SB=0;DP4=877,853,5,4;INDEL;HRUN=4
NZ_CP009273.1	1233967	.	C	A	1	PASS	DP=1598;AF=0.014393;SB=8;DP4=835,739,16,7
NZ_CP009273.1	2333325	.	G	A	1	PASS	DP=1859;AF=0.008607;SB=0;DP4=891,952,8,8
NZ_CP009273.1	3262327	.	C	A	1	PASS	DP=1543;AF=0.039533;SB=15;DP4=779,701,24,39
NZ_CP009273.1	3327078	.	G	T	1	PASS	DP=1872;AF=0.017094;SB=5;DP4=907,932,19,13
NZ_CP009273.1	3327740	.	TA	T	1	PASS	DP=1571;AF=0.007002;SB=1;DP4=834,739,5,6;INDEL;HRUN=5
NZ_CP009273.1	3739456	.	G	T	3	PASS	DP=1555;AF=0.025723;SB=22;DP4=748,764,29,11
NZ_CP009273.1	4012473	.	GA	G	1	PASS	DP=1823;AF=0.004937;SB=0;DP4=817,1010,4,5;INDEL;HRUN=3
NZ_CP009273.1	4121561	.	A	C	1	PASS	DP=1722;AF=0.020325;SB=17;DP4=854,833,25,10
NZ_CP009273.1	234985	.	A	T	2	PASS	DP=859;AF=0.074505;SB=49;DP4=421,373,52,12
NZ_CP009273.1	368581	.	G	T	1	PASS	DP=1115;AF=0.024215;SB=35;DP4=504,583,22,5
NZ_CP009273.1	2305985	.	G	A	1	PASS	DP=988;AF=0.219636;SB=0;DP4=381,386,106,111
NZ_CP009273.1	2306155	.	TA	T	1	PASS	DP=1044;AF=0.007663;SB=3;DP4=510,541,5,3;INDEL;HRUN=3
NZ_CP009273.1	2897675	.	A	T	2	PASS	DP=1563;AF=0.028791;SB=49;DP4=727,788,7,38
NZ_CP009273.1	298182	.	T	G	2	PASS	DP=783;AF=0.047254;SB=149;DP4=148,598,31,6
NZ_CP009273.1	590054	.	A	T	1	PASS	DP=1184;AF=0.027872;SB=50;DP4=617,524,5,28
NZ_CP009273.1	654552	.	GA	G	1	PASS	DP=1153;AF=0.006071;SB=0;DP4=561,598,3,4;INDEL;HRUN=6
NZ_CP009273.1	687402	.	T	TTGCCG	1	PASS	DP=1195;AF=0.005021;SB=14;DP4=651,543,6,0;INDEL;HRUN=3
NZ_CP009273.1	692512	.	A	AATT	2	PASS	DP=1215;AF=0.023868;SB=40;DP4=641,546,26,3;INDEL;HRUN=1
NZ_CP009273.1	910654	.	C	G	2	PASS	DP=570;AF=0.094737;SB=84;DP4=365,149,16,38
NZ_CP009273.1	2305314	.	GT	G	4	PASS	DP=1013;AF=0.054294;SB=4;DP4=494,467,32,23;INDEL;HRUN=5
NZ_CP009273.1	2305707	.	GT	G	3	PASS	DP=1082;AF=0.025878;SB=8;DP4=537,523,10,18;INDEL;HRUN=5
NZ_CP009273.1	2306124	.	G	T	2	PASS	DP=1016;AF=0.180118;SB=4;DP4=403,429,96,87
NZ_CP009273.1	2337093	.	C	A	1	PASS	DP=1118;AF=0.031306;SB=36;DP4=563,520,29,6
NZ_CP009273.1	2511602	.	C	A	2	PASS	DP=921;AF=0.046688;SB=1;DP4=397,473,21,22
NZ_CP009273.1	2588381	.	GA	G	1	PASS	DP=1259;AF=0.005560;SB=12;DP4=691,572,1,6;INDEL;HRUN=4
NZ_CP009273.1	2751919	.	G	T	1	PASS	DP=1034;AF=0.047389;SB=62;DP4=450,533,40,9
NZ_CP009273.1	3559196	.	T	G	1	PASS	DP=948;AF=0.058017;SB=59;DP4=380,475,43,12
NZ_CP009273.1	3872857	.	T	G	1	PASS	DP=1344;AF=0.031250;SB=48;DP4=646,651,35,7
NZ_CP009273.1	368476	.	A	T	1	PASS	DP=1071;AF=0.034547;SB=57;DP4=581,449,6,31
NZ_CP009273.1	2231674	.	G	T	3	PASS	DP=1008;AF=0.030754;SB=42;DP4=424,552,25,6
NZ_CP009273.1	3152591	.	A	C	3	PASS	DP=1017;AF=0.049164;SB=65;DP4=534,433,9,41
NZ_CP009273.1	4518014	.	A	T	2	PASS	DP=992;AF=0.032258;SB=49;DP4=553,395,6,26
NZ_CP009273.1	1702523	.	GA	G	1	PASS	DP=1145;AF=0.005240;SB=0;DP4=752,394,4,2;INDEL;HRUN=4
NZ_CP009273.1	2305239	.	G	GT	1	PASS	DP=953;AF=0.010493;SB=2;DP4=429,520,3,7;INDEL;HRUN=5
NZ_CP009273.1	2305633	.	TCGCCGTTTTGA	T	2	PASS	DP=1064;AF=0.021617;SB=3;DP4=495,547,13,10;INDEL;HRUN=1
NZ_CP009273.1	3256892	.	G	T	2	PASS	DP=799;AF=0.037547;SB=76;DP4=200,567,23,7
NZ_CP009273.1	3634046	.	T	A	2	PASS	DP=940;AF=0.034043;SB=61;DP4=336,571,26,6
NZ_CP009273.1	3822399	.	T	G	2	PASS	DP=944;AF=0.047669;SB=22;DP4=403,484,30,15
NZ_CP009273.1	116640	.	CT	C	2	PASS	DP=962;AF=0.009356;SB=1;DP4=465,497,5,4;INDEL;HRUN=1
NZ_CP009273.1	116645	.	C	CA	2	PASS	DP=966;AF=0.018634;SB=4;DP4=460,505,11,7;INDEL;HRUN=3
NZ_CP009273.1	1059616	.	T	C	2	PASS	DP=985;AF=0.019289;SB=0;DP4=486,477,9,10
NZ_CP009273.1	1346028	.	C	CAA	2	PASS	DP=1041;AF=0.015370;SB=0;DP4=500,535,7,9;INDEL;HRUN=2
NZ_CP009273.1	2105116	.	C	CG	1	PASS	DP=878;AF=0.007973;SB=1;DP4=412,469,4,3;INDEL;HRUN=1
NZ_CP009273.1	2105120	.	TC	T	1	PASS	DP=898;AF=0.007795;SB=1;DP4=434,467,4,3;INDEL;HRUN=1
NZ_CP009273.1	2305465	.	A	G	2	PASS	DP=933;AF=0.073955;SB=6;DP4=413,448,39,30
NZ_CP009273.1	2305712	.	T	A	2	PASS	DP=845;AF=0.049704;SB=5;DP4=398,400,17,25
NZ_CP009273.1	2305718	.	G	A	2	PASS	DP=855;AF=0.254971;SB=1;DP4=314,321,111,107
NZ_CP009273.1	2553689	.	G	T	2	PASS	DP=951;AF=0.013670;SB=1;DP4=438,499,7,6
NZ_CP009273.1	2980463	.	T	A	2	PASS	DP=917;AF=0.029444;SB=2;DP4=434,455,15,12
NZ_CP009273.1	2983248	.	AC	A	2	PASS	DP=914;AF=0.012035;SB=0;DP4=451,453,5,6;INDEL;HRUN=1
NZ_CP009273.1	2985156	.	GCA	G	2	PASS	DP=802;AF=0.017456;SB=1;DP4=407,387,8,6;INDEL;HRUN=1
NZ_CP009273.1	2985164	.	C	CTG	2	PASS	DP=807;AF=0.022305;SB=0;DP4=407,387,9,9;INDEL;HRUN=2
NZ_CP009273.1	3129987	.	T	G	2	PASS	DP=959;AF=0.035454;SB=0;DP4=426,498,15,19
NZ_CP009273.1	3129989	.	T	A	2	PASS	DP=949;AF=0.036881;SB=0;DP4=419,494,16,19
NZ_CP009273.1	3129991	.	C	A	2	PASS	DP=954;AF=0.038784;SB=0;DP4=417,500,17,20
NZ_CP009273.1	4056173	.	G	T	2	PASS	DP=1108;AF=0.020758;SB=2;DP4=565,520,10,13
NZ_CP009273.1	4056176	.	T	G	2	PASS	DP=1101;AF=0.020890;SB=3;DP4=564,514,10,13
NZ_CP009273.1	4316704	.	A	T	2	PASS	DP=989;AF=0.036400;SB=6;DP4=503,449,23,13
NZ_CP009273.1	4316705	.	A	T	2	PASS	DP=984;AF=0.038618;SB=3;DP4=501,445,23,15
NZ_CP009273.1	4316708	.	A	T	2	PASS	DP=963;AF=0.038422;SB=4;DP4=493,432,23,14
NZ_CP009273.1	4316709	.	A	T	2	PASS	DP=956;AF=0.038703;SB=4;DP4=490,429,23,14
NZ_CP009273.1	4350062	.	T	A	2	PASS	DP=1145;AF=0.031441;SB=6;DP4=578,529,15,21
NZ_CP009273.1	4466563	.	A	T	2	PASS	DP=928;AF=0.021552;SB=4;DP4=450,458,12,8
NZ_CP009273.1	4466565	.	T	A	2	PASS	DP=918;AF=0.021786;SB=3;DP4=448,450,12,8
NZ_CP009273.1	4466567	.	A	T	2	PASS	DP=905;AF=0.024309;SB=4;DP4=434,449,13,9
NZ_CP009273.1	4583247	.	G	T	2	PASS	DP=1213;AF=0.015664;SB=0;DP4=615,579,9,10
NZ_CP009273.1	991646	.	G	T	1	PASS	DP=1022;AF=0.020548;SB=21;DP4=510,491,17,4
NZ_CP009273.1	1059617	.	G	A	1	PASS	DP=998;AF=0.031062;SB=3;DP4=506,460,14,17
NZ_CP009273.1	1203240	.	A	T	1	PASS	DP=795;AF=0.124528;SB=79;DP4=315,378,75,24
NZ_CP009273.1	1538720	.	T	C	1	PASS	DP=878;AF=0.039863;SB=7;DP4=426,417,22,13
NZ_CP009273.1	1538721	.	C	G	1	PASS	DP=880;AF=0.039773;SB=7;DP4=426,418,22,13
NZ_CP009273.1	1538722	.	G	A	1	PASS	DP=879;AF=0.039818;SB=7;DP4=423,420,22,13
NZ_CP009273.1	1864807	.	C	T	1	PASS	DP=927;AF=0.029126;SB=0;DP4=477,422,15,12
NZ_CP009273.1	1864808	.	A	T	1	PASS	DP=926;AF=0.029158;SB=0;DP4=478,421,15,12
NZ_CP009273.1	1864809	.	A	G	1	PASS	DP=922;AF=0.029284;SB=0;DP4=473,421,15,12
NZ_CP009273.1	2553680	.	C	T	1	PASS	DP=1018;AF=0.018664;SB=3;DP4=430,568,10,9
NZ_CP009273.1	2553685	.	A	G	1	PASS	DP=1015;AF=0.021675;SB=5;DP4=411,579,12,10
NZ_CP009273.1	3648187	.	A	T	1	PASS	DP=1010;AF=0.031683;SB=0;DP4=501,477,17,15
NZ_CP009273.1	3648191	.	A	T	1	PASS	DP=1020;AF=0.032353;SB=0;DP4=500,486,16,17
NZ_CP009273.1	3792482	.	TCA	T	1	PASS	DP=836;AF=0.033493;SB=19;DP4=406,416,21,7;INDEL;HRUN=1
NZ_CP009273.1	3792493	.	C	CGT	1	PASS	DP=839;AF=0.034565;SB=21;DP4=405,409,22,7;INDEL;HRUN=1
NZ_CP009273.1	4056171	.	C	A	1	PASS	DP=1227;AF=0.035045;SB=0;DP4=607,577,23,20
NZ_CP009273.1	4056174	.	A	C	1	PASS	DP=1245;AF=0.031325;SB=0;DP4=617,588,21,18
NZ_CP009273.1	4583248	.	A	G	1	PASS	DP=1239;AF=0.015335;SB=1;DP4=625,593,11,8
NZ_CP009273.1	4583251	.	C	T	1	PASS	DP=1214;AF=0.014827;SB=3;DP4=611,584,11,7
NZ_CP009273.1	4583252	.	A	C	1	PASS	DP=1211;AF=0.016515;SB=2;DP4=605,584,12,8
NZ_CP009273.1	430263	.	T	G	2	PASS	DP=1571;AF=0.159134;SB=7;DP4=664,654,138,112
NZ_CP009273.1	513790	.	T	G	2	PASS	DP=1104;AF=0.048007;SB=113;DP4=381,649,45,8
NZ_CP009273.1	1380260	.	G	T	1	PASS	DP=1311;AF=0.048055;SB=92;DP4=745,493,13,50
NZ_CP009273.1	2305264	.	CCAACAT	C	1	PASS	DP=1255;AF=0.016733;SB=0;DP4=604,637,10,11;INDEL;HRUN=2
NZ_CP009273.1	2305987	.	A	ATCTGATAT	1	PASS	DP=1093;AF=0.011894;SB=5;DP4=549,536,9,4;INDEL;HRUN=1
NZ_CP009273.1	2351228	.	G	C	1	PASS	DP=1248;AF=0.032051;SB=4;DP4=594,610,23,17
NZ_CP009273.1	2470481	.	C	CGGGGGGG	1	PASS	DP=870;AF=0.011494;SB=43;DP4=323,566,10,0;INDEL;HRUN=1
NZ_CP009273.1	4468974	.	T	G	2	PASS	DP=1203;AF=0.035744;SB=67;DP4=510,647,36,7
NZ_CP009273.1	368918	.	C	A	1	PASS	DP=1416;AF=0.033898;SB=1;DP4=636,731,21,27
NZ_CP009273.1	1380283	.	A	C	1	PASS	DP=945;AF=0.038095;SB=97;DP4=633,274,6,30
NZ_CP009273.1	2306099	.	A	AT	1	PASS	DP=1170;AF=0.159829;SB=4;DP4=506,482,103,84;INDEL;HRUN=3
NZ_CP009273.1	3256935	.	C	A	1	PASS	DP=1008;AF=0.029762;SB=64;DP4=359,619,25,5
NZ_CP009273.1	3262375	.	C	A	1	PASS	DP=1098;AF=0.040984;SB=10;DP4=533,518,17,28
NZ_CP009273.1	3559239	.	T	A	1	PASS	DP=1047;AF=0.053486;SB=1;DP4=533,438,32,24
NZ_CP009273.1	2046272	.	GA	G	1	PASS	DP=1128;AF=0.004433;SB=1;DP4=569,563,2,3;INDEL;HRUN=4
NZ_CP009273.1	2305919	.	G	A	1	PASS	DP=1211;AF=0.138728;SB=0;DP4=511,528,84,84
NZ_CP009273.1	2306162	.	C	A	1	PASS	DP=1243;AF=0.017699;SB=4;DP4=551,670,12,10
NZ_CP009273.1	2337090	.	C	A	1	PASS	DP=1197;AF=0.037594;SB=49;DP4=571,579,37,8
NZ_CP009273.1	2888835	.	A	C	1	PASS	DP=1171;AF=0.034159;SB=79;DP4=415,707,33,7
NZ_CP009273.1	3509134	.	A	T	1	PASS	DP=1119;AF=0.036640;SB=75;DP4=651,421,7,34
NZ_CP009273.1	930983	.	A	G	1	PASS	DP=1265;AF=0.023715;SB=7;DP4=610,619,11,19
NZ_CP009273.1	930989	.	G	A	1	PASS	DP=1234;AF=0.024311;SB=10;DP4=591,608,10,20
NZ_CP009273.1	2305951	.	C	T	1	PASS	DP=1061;AF=0.106503;SB=3;DP4=468,472,61,52
NZ_CP009273.1	2463882	.	G	T	1	PASS	DP=759;AF=0.055336;SB=53;DP4=377,339,7,35
