# Supplementary material for: High-throughput method characterizes hundreds of previously unknown antibiotic resistance mutations
Source: Nat Commun. 2025 Jan 17;16:780. doi: 10.1038/s41467-025-56050-2 (PMC11742677; doi:10.1038/s41467-025-56050-2)
Supplement: Supplementary file 10 — Source Data [file 41467_2025_56050_MOESM10_ESM.xlsx]

## Sheet: Fig2A
position	occurrence	target
2125	2	genic
9927	2	intergenic
20771	9	intergenic
83535	3	genic
83540	1	genic
83907	2	genic
104030	35	intergenic
104032	14	intergenic
112372	3	genic
112535	1	genic
115472	1	genic
115478	2	genic
116640	2	intergenic
116645	2	intergenic
124092	2	intergenic
124179	5	intergenic
124184	6	intergenic
124191	29	intergenic
130751	3	intergenic
142392	2	genic
148133	2	genic
148145	1	genic
153591	2	intergenic
161068	28	intergenic
169938	13	intergenic
212702	2	genic
234984	35	genic
234985	2	genic
234990	35	genic
234994	35	genic
235006	2	genic
235010	32	genic
235019	35	genic
235022	33	genic
235035	27	genic
249948	4	intergenic
274640	3	genic
284991	35	intergenic
295796	3	genic
296616	1	genic
298182	2	genic
299195	3	genic
348120	3	genic
360289	9	intergenic
368476	1	genic
368581	1	genic
368918	1	genic
384346	1	genic
384820	1	genic
385075	2	genic
385166	1	genic
397156	2	intergenic
430263	2	genic
435746	1	genic
435765	3	genic
435765	1	genic
435774	1	genic
435824	1	genic
435832	1	genic
435843	6	genic
435846	1	genic
435847	1	genic
435888	1	genic
435899	5	genic
435900	1	genic
435906	2	genic
435912	1	genic
435959	1	genic
435968	1	genic
435977	1	genic
435983	1	genic
436016	1	genic
436071	1	genic
436077	1	genic
436084	1	genic
436085	1	genic
436101	1	genic
436121	1	genic
436144	1	genic
436151	1	genic
436157	2	genic
436194	1	genic
436211	1	genic
436275	1	genic
436306	1	genic
436316	2	genic
436318	1	genic
436328	1	genic
436332	1	genic
436337	2	genic
436385	1	genic
436391	2	genic
436392	1	genic
436406	1	genic
436411	1	genic
436428	1	genic
436463	1	genic
436483	2	genic
436490	1	genic
466940	1	genic
467635	1	genic
467640	2	genic
475500	2	intergenic
480685	2	genic
499222	3	genic
502366	2	genic
513790	2	intergenic
542628	3	genic
552769	1	genic
552773	1	genic
552837	1	genic
552870	1	genic
553154	1	genic
553169	1	genic
553179	1	genic
571254	31	intergenic
571264	2	intergenic
577610	1	genic
577992	1	genic
578261	1	genic
590054	1	genic
590079	2	genic
605973	4	genic
627775	1	genic
627810	1	genic
630706	2	genic
635062	4	intergenic
654465	1	genic
654552	1	genic
664045	2	genic
684510	18	intergenic
687142	2	genic
687402	1	genic
687416	1	genic
687419	1	genic
687445	1	genic
687454	1	genic
687456	1	genic
687458	1	genic
687459	1	genic
687466	1	genic
687472	1	genic
687527	1	genic
687531	1	genic
687573	1	genic
687600	1	genic
687635	1	genic
687686	1	genic
687745	1	genic
692512	2	intergenic
721004	3	genic
723541	2	genic
723716	1	genic
729482	8	genic
729487	1	genic
736486	2	intergenic
809537	1	genic
810185	1	genic
810406	1	genic
810981	1	genic
816047	20	intergenic
816094	4	intergenic
824398	3	genic
854122	2	genic
869750	2	genic
870435	1	genic
870477	3	genic
888162	2	genic
889553	2	genic
910654	2	intergenic
910661	4	intergenic
927386	4	genic
929141	1	genic
929373	1	genic
930957	5	genic
930983	1	genic
930989	1	genic
935523	2	genic
938383	2	genic
950239	4	intergenic
983228	3	genic
991646	1	genic
992247	2	genic
1007536	2	genic
1017901	2	genic
1027216	2	intergenic
1059616	2	genic
1059617	1	genic
1059774	1	genic
1082328	3	genic
1091992	2	genic
1118554	3	genic
1118561	17	genic
1141312	3	genic
1182470	2	genic
1187922	2	genic
1190920	1	genic
1191664	2	genic
1191676	12	genic
1203240	1	genic
1203245	10	genic
1204353	3	genic
1205075	12	intergenic
1205080	5	intergenic
1208191	1	genic
1208413	1	genic
1208432	1	genic
1208459	8	genic
1208467	6	genic
1233182	1	genic
1233199	2	genic
1233436	1	genic
1233853	1	genic
1233894	2	genic
1233967	1	genic
1234025	1	genic
1234084	1	genic
1234093	2	genic
1234159	1	genic
1234161	1	genic
1234165	2	genic
1234170	1	genic
1234267	1	genic
1234577	2	genic
1259448	1	genic
1259666	1	genic
1259911	1	genic
1260101	1	genic
1260220	1	genic
1270288	1	genic
1270347	1	genic
1272782	2	genic
1295091	2	intergenic
1302011	2	genic
1302126	1	genic
1304793	3	intergenic
1345484	11	intergenic
1346028	2	intergenic
1380146	1	genic
1380260	1	genic
1380283	1	genic
1380533	1	genic
1391496	10	intergenic
1391500	17	intergenic
1406151	2	genic
1406155	1	genic
1417978	2	intergenic
1426008	1	genic
1426482	2	genic
1429149	2	intergenic
1429164	12	intergenic
1429173	6	intergenic
1429242	1	genic
1429243	6	genic
1429243	1	genic
1429253	2	genic
1429256	2	genic
1455836	3	genic
1466785	1	genic
1471306	2	genic
1524204	2	genic
1531876	2	genic
1538720	1	genic
1538721	1	genic
1538722	1	genic
1538796	1	genic
1558638	2	genic
1568103	2	genic
1579184	2	genic
1606981	2	genic
1618371	2	genic
1618606	1	genic
1620379	4	genic
1652703	1	genic
1652725	2	genic
1669698	1	genic
1670108	7	genic
1673368	28	genic
1673380	1	genic
1673381	27	genic
1673431	2	genic
1673439	4	genic
1675979	3	genic
1676007	1	genic
1680954	2	intergenic
1696954	2	genic
1697150	1	genic
1700433	2	genic
1702523	1	genic
1715739	2	genic
1767476	2	genic
1767478	1	genic
1767479	2	genic
1767480	2	genic
1791221	2	genic
1816723	1	genic
1816746	1	genic
1817508	1	genic
1831359	2	genic
1855731	4	intergenic
1864807	1	genic
1864808	1	genic
1864809	1	genic
1864957	1	genic
1864962	1	genic
1864965	2	genic
1864971	10	genic
1911717	2	genic
1924034	3	intergenic
1926991	2	genic
1970574	7	genic
1981971	2	genic
1985395	1	genic
1985396	5	genic
1985397	7	genic
1985430	1	genic
1998350	2	genic
2022808	4	genic
2045810	1	genic
2046272	1	genic
2046382	1	genic
2046385	1	genic
2046386	1	genic
2046389	3	genic
2066084	2	genic
2066822	1	genic
2075133	2	genic
2098592	2	genic
2098687	1	genic
2104787	1	genic
2104969	1	genic
2105116	1	genic
2105120	1	genic
2149720	1	genic
2170019	4	genic
2170702	35	intergenic
2170708	23	intergenic
2170713	35	intergenic
2170724	35	intergenic
2170734	35	intergenic
2170747	24	intergenic
2170749	27	intergenic
2170757	16	intergenic
2170758	35	intergenic
2170760	34	intergenic
2178919	25	intergenic
2222684	3	intergenic
2231674	3	genic
2232553	1	genic
2235299	1	genic
2235305	8	genic
2261946	2	genic
2268931	12	genic
2269448	1	genic
2276348	2	intergenic
2300383	2	intergenic
2305239	1	genic
2305264	1	genic
2305314	4	genic
2305465	2	genic
2305633	2	genic
2305707	3	genic
2305712	2	genic
2305718	2	genic
2305919	1	genic
2305951	1	genic
2305985	1	genic
2305987	1	genic
2306099	1	genic
2306124	2	genic
2306155	1	genic
2306162	1	genic
2310703	3	genic
2332544	1	genic
2332545	1	genic
2332640	2	genic
2332641	2	genic
2332641	1	genic
2332650	7	genic
2332652	1	genic
2332653	1	genic
2333048	1	genic
2333095	1	genic
2333157	1	genic
2333161	1	genic
2333179	1	genic
2333229	1	genic
2333235	1	genic
2333269	1	genic
2333274	1	genic
2333325	1	genic
2333409	1	genic
2333410	4	genic
2333428	1	genic
2333445	1	genic
2333501	2	genic
2333545	1	genic
2333590	1	genic
2333594	2	genic
2333725	1	genic
2333744	1	genic
2335045	1	genic
2337081	8	genic
2337090	1	genic
2337093	1	genic
2341337	4	genic
2344792	5	genic
2344796	2	genic
2344801	4	genic
2346005	5	intergenic
2346008	8	intergenic
2351169	8	genic
2351222	3	genic
2351228	1	genic
2383216	1	genic
2412967	2	genic
2426685	2	genic
2454034	2	intergenic
2456461	3	intergenic
2463866	2	genic
2463882	1	genic
2463906	10	genic
2463910	34	genic
2463915	5	genic
2463920	22	genic
2463930	13	genic
2463936	6	genic
2463938	3	genic
2470481	2	genic
2470481	1	genic
2470481	1	genic
2470481	1	genic
2511600	3	intergenic
2511602	2	intergenic
2511627	2	intergenic
2511629	9	intergenic
2544641	3	genic
2553680	1	genic
2553685	1	genic
2553689	2	genic
2564156	2	genic
2587412	5	genic
2587434	1	genic
2588381	1	genic
2598122	15	genic
2630696	2	genic
2661804	1	genic
2661992	1	genic
2661996	3	genic
2695187	1	genic
2695204	3	genic
2700481	2	genic
2728587	1	genic
2728768	1	genic
2728958	1	genic
2729112	1	genic
2729259	1	genic
2738794	1	genic
2738935	1	genic
2739109	1	genic
2739227	1	genic
2751919	1	genic
2751927	2	genic
2760416	1	genic
2760630	1	genic
2798393	2	genic
2801291	2	genic
2802948	3	intergenic
2805215	2	genic
2814076	2	genic
2819073	2	intergenic
2822610	2	genic
2832598	18	genic
2888496	1	genic
2888835	1	genic
2888868	1	genic
2897675	2	intergenic
2975364	2	genic
2980463	2	intergenic
2983248	2	genic
2985156	2	intergenic
2985164	2	intergenic
2989028	2	genic
2989366	2	genic
2997536	1	genic
2998389	2	genic
3039409	35	intergenic
3043159	2	genic
3045904	1	genic
3046024	1	genic
3046069	1	genic
3046079	1	genic
3046112	1	genic
3046231	1	genic
3046477	1	genic
3046689	1	genic
3052735	2	intergenic
3063561	3	genic
3064208	1	genic
3077184	2	intergenic
3080759	2	genic
3118772	6	genic
3123484	5	intergenic
3123498	8	intergenic
3123500	12	intergenic
3129987	2	intergenic
3129989	2	intergenic
3129991	2	intergenic
3152591	3	genic
3164452	2	genic
3204046	3	intergenic
3206483	1	genic
3206488	1	genic
3207747	2	genic
3215896	2	intergenic
3228398	1	genic
3228572	1	genic
3229186	1	genic
3256892	2	genic
3256935	1	genic
3259761	7	genic
3262322	11	genic
3262327	1	genic
3262375	1	genic
3264820	2	genic
3270616	2	genic
3270616	3	genic
3275169	2	intergenic
3275173	2	intergenic
3275245	6	intergenic
3302058	2	genic
3304899	2	genic
3306306	1	genic
3306334	1	genic
3306414	2	genic
3306439	1	genic
3306468	1	genic
3306486	3	genic
3313892	2	genic
3327078	4	genic
3327078	5	genic
3327078	1	genic
3327106	1	genic
3327164	1	genic
3327348	1	genic
3327505	1	genic
3327620	3	genic
3327642	1	genic
3327740	1	genic
3327781	1	genic
3327809	1	genic
3327870	1	genic
3327981	5	genic
3392594	8	genic
3392654	1	genic
3393321	1	genic
3398549	2	intergenic
3407097	2	intergenic
3415589	3	genic
3427744	1	genic
3427878	1	genic
3428199	1	genic
3428413	1	genic
3432954	4	intergenic
3439422	34	genic
3439443	33	genic
3450009	3	genic
3462441	4	genic
3469852	8	intergenic
3469859	29	intergenic
3469870	2	intergenic
3469926	3	intergenic
3475950	2	genic
3498214	16	intergenic
3498239	15	intergenic
3498240	7	intergenic
3501076	1	genic
3501683	10	genic
3503834	2	genic
3509108	5	genic
3509134	1	genic
3512114	27	genic
3512117	6	genic
3524790	1	genic
3525240	1	genic
3525260	12	genic
3525277	20	genic
3525289	1	genic
3526099	2	intergenic
3532999	4	genic
3546286	3	intergenic
3554311	2	genic
3557450	3	intergenic
3559196	1	genic
3559201	29	genic
3559239	1	genic
3592346	2	genic
3599356	2	genic
3602056	14	intergenic
3602313	3	genic
3616470	3	genic
3616486	1	genic
3634046	2	intergenic
3645139	1	genic
3645391	4	genic
3648153	1	genic
3648187	1	genic
3648191	1	genic
3658199	5	intergenic
3668380	5	genic
3670536	2	genic
3701846	2	intergenic
3721469	8	genic
3721470	1	genic
3721480	1	genic
3721485	13	genic
3721497	3	genic
3739456	3	genic
3774394	2	intergenic
3774410	2	intergenic
3774427	2	intergenic
3774435	3	intergenic
3779316	16	genic
3779319	9	genic
3786648	15	genic
3786653	2	genic
3786662	33	genic
3786682	27	genic
3786692	27	genic
3787746	2	genic
3792471	1	genic
3792482	1	genic
3792493	1	genic
3795076	1	genic
3795080	1	genic
3795082	1	genic
3795084	1	genic
3795300	1	genic
3804099	11	genic
3822339	10	genic
3822340	31	genic
3822345	7	genic
3822399	2	genic
3841592	6	genic
3870988	12	intergenic
3870995	16	intergenic
3871005	4	intergenic
3871817	1	genic
3872038	1	genic
3872067	1	genic
3872082	1	genic
3872084	1	genic
3872089	3	genic
3872133	1	genic
3872511	3	genic
3872784	1	genic
3872857	1	genic
3879852	1	genic
3879856	1	genic
3879857	2	genic
3895013	2	genic
3895015	1	genic
3896877	2	genic
3901867	26	intergenic
3914448	2	genic
3949729	2	genic
3951559	2	genic
3952840	11	intergenic
3952842	3	intergenic
3952861	4	intergenic
3957596	3	intergenic
3957600	2	intergenic
3967863	2	genic
3968055	1	genic
3996518	2	genic
4012224	2	genic
4012314	2	genic
4012322	1	genic
4012335	2	genic
4012395	1	genic
4012413	1	genic
4012418	1	genic
4012473	1	genic
4012493	1	genic
4012689	1	genic
4012852	2	genic
4012891	1	genic
4012935	1	genic
4012937	1	genic
4012938	1	genic
4012945	1	genic
4020796	2	intergenic
4020913	4	intergenic
4027518	11	genic
4027520	25	genic
4027536	1	genic
4027560	4	genic
4056171	1	genic
4056173	2	genic
4056174	1	genic
4056176	2	genic
4063849	7	intergenic
4076139	4	genic
4078924	1	genic
4079773	2	genic
4079817	1	genic
4080334	4	intergenic
4080339	5	intergenic
4080364	27	genic
4085145	2	genic
4110373	2	genic
4121383	2	genic
4121386	32	genic
4121431	1	genic
4121437	1	genic
4121440	14	genic
4121561	1	genic
4148419	2	genic
4148940	1	genic
4224547	2	genic
4224559	1	genic
4236535	3	intergenic
4239844	2	genic
4242974	2	genic
4242990	1	genic
4243014	2	genic
4243038	1	genic
4243228	4	genic
4243315	1	genic
4243315	6	genic
4243526	1	genic
4243909	6	intergenic
4243916	9	intergenic
4273128	6	intergenic
4277337	2	intergenic
4278021	1	genic
4278399	2	genic
4278404	1	genic
4316704	2	intergenic
4316705	2	intergenic
4316708	2	intergenic
4316709	2	intergenic
4350062	2	intergenic
4356833	3	genic
4366551	6	intergenic
4366584	24	intergenic
4380344	1	genic
4380386	1	genic
4380399	1	genic
4380520	1	genic
4380521	1	genic
4380523	3	genic
4380578	1	genic
4380639	1	genic
4380684	1	genic
4380690	5	genic
4380729	2	genic
4380804	1	genic
4380975	2	genic
4381145	1	genic
4381186	1	genic
4381315	4	genic
4398696	2	genic
4400550	2	genic
4411145	34	genic
4412906	2	genic
4414778	2	intergenic
4422501	2	genic
4441926	2	genic
4462183	17	genic
4462194	3	genic
4462872	1	genic
4462873	2	genic
4462874	1	genic
4466563	2	genic
4466565	2	genic
4466567	2	genic
4468974	2	genic
4474331	2	genic
4476797	2	genic
4477110	1	genic
4481262	2	genic
4481608	1	genic
4483497	2	genic
4483858	1	genic
4487804	2	intergenic
4494077	2	genic
4516132	3	genic
4518014	2	genic
4518698	2	genic
4532498	2	intergenic
4532813	5	intergenic
4544171	1	genic
4552497	2	intergenic
4570225	2	genic
4573306	2	genic
4575780	1	genic
4583247	2	genic
4583248	1	genic
4583251	1	genic
4583252	1	genic
4596010	4	intergenic
4596108	3	intergenic
4596114	27	intergenic
4596127	4	intergenic
4603125	5	genic
4603146	1	genic
4603200	2	genic
4604138	3	intergenic
4604139	6	intergenic
4626905	2	genic
4627551	2	genic

## Sheet: Fig2C
function	mutations	bar
transport	589	ecoli_genome
translation	341	ecoli_genome
respiration	350	ecoli_genome
lipid	138	ecoli_genome
DNA	162	ecoli_genome
transposase	60	ecoli_genome
other	1496	ecoli_genome
unk	1351	ecoli_genome
transport	551	all_mutations
translation	439	all_mutations
respiration	767	all_mutations
lipid	79	all_mutations
DNA	95	all_mutations
transposase	91	all_mutations
other	227	all_mutations
unk	753	all_mutations
transport	466	genic
translation	319	genic
respiration	391	genic
lipid	11	genic
DNA	78	genic
transposase	0	genic
other	202	genic
unk	694	genic
transport	85	intergenic
translation	120	intergenic
respiration	376	intergenic
lipid	68	intergenic
DNA	17	intergenic
transposase	91	intergenic
other	25	intergenic
unk	59	intergenic

## Sheet: Fig2D
gene	mutation	matching_isolates
bglH	663	1
creC	813	1
cysT	317	1
dadA	212	2
dmsA	180	1
fdrA	109	8
flu	327	1
frvB	711	1
ftsK	176	1040
ftsK	177	3353
ftsK	178	887
glcF	503	287
glpG	593	1
gyrA	375	3
gyrA	377	69
gyrA	378	12
gyrA	379	907
gyrA	380	4
gyrA	381	7586
gyrB	652	2
gyrB	653	1
gyrB	654	9
ispB	542	1
lptF	782	2
mhpF	46	1
mreC	555	1
ompC	359	1
ompC	365	6
ompC	366	8
ompC	367	2
ompC	368	7
pepT	196	1
php	579	3
prlF	528	78
pyrB	771	4
pyrB	772	9
rnr	764	1
ssuA	183	3
ssuA	184	47
stfR	250	2
tatE	129	1
tatE	130	1
tdcD	521	3
thrA	1	1
trkH	698	2
xanP	644	1
xylB	614	2
yadL	22	7
ybhF	164	1
yccE	189	7
ycdU	192	16
yceB	193	1
yceB	194	1
ydeI	272	6
ydeI	273	277
ydiN	292	6
ydiN	293	3
yeaI	302	1
yeaI	305	1
yeiR	353	2
yfaD	413	44
yfaD	414	216
yfaL	405	1
yfeZ	438	1
yffL	441	3
ygeO	485	784
yhaC	523	5
yhfX	580	1
yiaO	619	6
yjjL	801	70
ykfM	27	992
ykfM	28	17
ykfM	30	3
ykfM	34	1
ykfM	35	3

## Sheet: Fig3AB
gene	group	unique_mutations	relative_samples	dispersion	average_impact
gtrS	mdr	9	1	2	0.51
stfP	mdr	3	1	0	0.5
ykfM	mdr	9	1	11	0.445
rplF	mdr	2	0.971429	4	0
htrL	mdr	5	0.942857		0.43
metL	mdr	6	0.942857	2	0.5
xanP	mdr	4	0.942857	0	0.5
ompC	nit	16	0.916667	84	0.94
ydgH	mdr	5	0.914286	1	0.96
ispA	cyc	46	0.833333	83	0.72
ispB	cyc	14	0.833333	93	0.87
glgP	mdr	3	0.828571	0	0.455
trkH	mdr	4	0.8	0	0.44
aroK	mdr	2	0.771429	0	0.91
yhgE	mdr	5	0.771429	3	0.5
cysT	cip	4	0.75	3
ubiA	cyc	8	0.75	63	0.72
ubiE	cyc	16	0.75	95	0.875
ubiG	cyc	20	0.75	96	0.88
gyrA	cip	8	0.666667	0	0.5
ybeY	cip	17	0.666667	73	0.91
gpmM	mdr	2	0.6	0	0.68
rsgA	cip	16	0.583333	92	0.965
xylB	mdr	5	0.571429	2	0.5
pyrB	mdr	2	0.514286	0	0.075
uxuB	mdr	2	0.514286		1
yceB	mdr	2	0.514286	0	0.5
rbfA	cip	6	0.416667	45	1
ubiH	cyc	8	0.416667	49	0.875
ycgX	mdr	5	0.371429	2	0.735
yejE	mdr	2	0.371429	0	0.54
gyrB	mdr	10	0.342857	43	0.425
yeaI	mdr	7	0.342857	1	0.5
dadA	cyc	14	0.333333	64	0.555
hemB	cyc	4	0.333333	35	0.8
yliE	cip	3	0.333333	31	0.75
php	mdr	2	0.314286	0	0.955
yhaC	mdr	3	0.314286	0	0.575
ttcC	unclear	5	0.285714	27	0.5
yfaL	mdr	4	0.285714	0	0.455
yeiB	mdr	2	0.257143	0	0.5
yfaD	mdr	3	0.257143	7	0.5
fbaA	cip	2	0.25	0	1
flu	cip	2	0.25	24	1
folD	cyc	7	0.25	47	0.93
hcaR	cip	3	0.25	0	0.9
idnD	cip	2	0.25	35	1
ilvI	cip	2	0.25	0	0.125
kdpA	cip	2	0.25	10	0.665
mhpF	nit	3	0.25	46	0.5
nrfA	cip	3	0.25	0	0.875
oxyR	cip	2	0.25	57	1
prlF	cip	2	0.25	0	1
recO	cip	2	0.25	0	0.875
rlmG	cip	3	0.25	69	1
tdcD	nit	2	0.25	4	0.5
ygeV	cip	2	0.25	48	0.665
mreC	mdr	3	0.228571	0	0.2
pntB	mdr	2	0.228571	0	0.12
ybfB	mdr	2	0.228571	0	0.945
ftsK	mdr	5	0.2	0	0.445
glpT	mdr	3	0.2	1	0.5
tmcA	mdr	3	0.2	1	0.57
yjjU	mdr	3	0.2	7	0.56
dam	mdr	2	0.171429	0	0.085
yfbP	mdr	2	0.171429		0.5
bglH	cip	2	0.166667	0	0.835
clsA	cip	2	0.166667	8	1
mdlB	cip	3	0.166667	0	0.875
rimM	cip	4	0.166667	79	1
rluD	cip	5	0.166667	69	0.9
rpoD	cip	3	0.166667	69	0.75
ttcA	cyc	2	0.166667	0	0.335
wbbI	cip	2	0.166667	10	1
ydiN	cip	4	0.166667	0	0.505
yffL	nit	3	0.166667	1	0.5
yihN	nit	4	0.166667	0	0.335
yjgH	cip	3	0.166667	1	0.5
yjgL	nit	3	0.166667	0	0.5
yjjL	nit	4	0.166667	0	0.3
fdoG	mdr	2	0.142857	0	0.5
hemA	unclear	5	0.142857	61	0.7
yhiS	mdr	2	0.142857	0	0.1
creC	unclear	2	0.114286	45	1
dsdC	mdr	4	0.114286	0	0.9
hofB	unclear	2	0.114286	0	1
mglA	unclear	2	0.114286	0	0.125
paoC	mdr	2	0.114286	0	0.625
rhsB	unclear	2	0.114286	0	1
sgcQ	mdr	2	0.114286	85	0.75
ychO	unclear	3	0.114286	4	1
ycjF	unclear	4	0.114286	13	0.625
yeeL	unclear	6	0.114286	1	0.625
add	unclear	2	0.0857143	20	1
ampD	unclear	2	0.0857143	1	1
cusS	unclear	2	0.0857143	2	0.5
fdhD	mdr	2	0.0857143	5	0.835
fmt	unclear	4	0.0857143	71	1
hsdR	mdr	2	0.0857143	69	0.5
idnT	mdr	2	0.0857143	26	0.665
lptF	unclear	2	0.0857143	28	1
mdtB	unclear	2	0.0857143		0.5
nadE	unclear	3	0.0857143	95	0.5
pgi	mdr	2	0.0857143	1	0.665
rfbD	unclear	4	0.0857143	37	1
ssuA	unclear	2	0.0857143	63	0.835
stfR	mdr	2	0.0857143	14	0.33
uvrB	unclear	4	0.0857143	71	0.875
wecD	mdr	2	0.0857143	28	1
yadL	mdr	2	0.0857143	2	0.5
yccE	unclear	3	0.0857143	0	0.5
ydeI	unclear	2	0.0857143	60	0.665
ydgC	unclear	2	0.0857143	0	0.5
yfjH	unclear	2	0.0857143	1	0.165
ygcQ	unclear	3	0.0857143	43	0.665
ynfE	unclear	2	0.0857143	1	0.835
dctR	unclear	3	0.0571429	7	0.5
rnlB	unclear	2	0.0571429	58	1
tatE	unclear	2	0.0571429	43	0.5
waaJ	unclear	5	0.0571429	1	0.6
waaU	unclear	3	0.0571429	2	0.835
ybcY	unclear	3	0.0571429	99	1
ybdD	unclear	2	0.0571429	18	1
yddK	unclear	4	0.0571429	0	0.5
yidC	unclear	3	0.0571429	0	0.5

## Sheet: Fig3C
samples	mdr	cip	cyc	nit	unclear
17A	83	23	0	0	11
17B	53	21	0	0	8
17C	55	14	1	0	10
18A	82	18	0	0	17
18B	49	11	0	0	6
18C	55	8	0	0	10
20A	55	5	0	0	9
20B	70	4	0	0	6
20C	58	7	0	0	3
21A	52	40	0	0	43
21B	56	54	0	0	70
21C	50	23	0	0	19
24A	69	0	15	0	12
24B	62	0	22	0	10
24C	35	0	21	0	9
25A	62	0	23	0	12
25B	41	0	15	0	8
25C	45	0	15	0	4
27A	66	0	10	0	8
27B	76	0	18	0	12
27C	49	0	12	0	9
29A	44	1	12	0	13
29B	60	0	8	0	19
29C	65	0	25	0	10
30A	52	0	0	3	2
30B	59	1	0	3	9
30C	50	0	0	4	8
31A	46	0	0	3	6
31B	46	0	0	20	6
31C	42	0	0	28	13
32A	59	0	0	4	11
32B	71	0	0	3	5
32C	47	0	0	3	4
33A	74	0	0	2	6
33B	57	0	0	1	7

## Sheet: Fig3D
group	function	occurrences
mdr	transport	400
mdr	translation	273
mdr	respiration	478
mdr	lipid	64
mdr	DNA	68
mdr	transposase	91
mdr	other	81
mdr	unk	625
cip	transport	29
cip	translation	101
cip	respiration	29
cip	lipid	3
cip	DNA	23
cip	transposase	0
cip	other	29
cip	unk	16
cyc	transport	0
cyc	translation	10
cyc	respiration	179
cyc	lipid	0
cyc	DNA	0
cyc	transposase	0
cyc	other	5
cyc	unk	3
nit	transport	41
nit	translation	0
nit	respiration	3
nit	lipid	0
nit	DNA	0
nit	transposase	0
nit	other	9
nit	unk	21
unclear	transport	81
unclear	translation	55
unclear	respiration	78
unclear	lipid	12
unclear	DNA	4
unclear	transposase	0
unclear	other	103
unclear	unk	88

## Sheet: Fig4A
antibiotic	strain	replicate	targets
CIP	WT	A	70
CIP	WT	B	52
CIP	WT	C	57
CIP	H526Y	A	48
CIP	H526Y	B	51
CIP	H526Y	C	47
CIP	Q513L	A	79
CIP	Q513L	B	45
CIP	Q513L	C	48
CIP	Q513R	A	112
CIP	Q513R	B	126
CIP	Q513R	C	72
CYC	WT	A	60
CYC	WT	B	54
CYC	WT	C	38
CYC	H526Y	A	50
CYC	H526Y	B	62
CYC	H526Y	C	56
CYC	Q513L	A	50
CYC	Q513L	B	59
CYC	Q513L	C	46
CYC	Q513R	A	52
CYC	Q513R	B	35
CYC	Q513R	C	38
NIT	WT	A	34
NIT	WT	B	48
NIT	WT	C	41
NIT	H526Y	A	47
NIT	H526Y	B	48
NIT	H526Y	C	34
NIT	Q513L	A	36
NIT	Q513L	B	42
NIT	Q513L	C	40
NIT	Q513R	A	55
NIT	Q513R	B	39

## Sheet: Fig4B
CIP/WT	CIP/H526Y	CIP/Q513L	CIP/Q513R	CYC/WT	CYC/H526Y	CYC/Q513L	CYC/Q513R	NIT/WT	NIT/H526Y	NIT/Q513L	NIT/Q513R
1	0	0	0	0	0	0	0	0	0	0	1
0	0	0	1	0	0	0	0	0	1	0	0
3	0	3	3	0	0	0	0	0	0	0	0
0	0	0	3	0	0	0	0	0	0	0	0
0	0	0	1	0	0	0	0	0	0	0	0
0	0	0	0	1	1	0	0	0	0	0	0
3	3	3	3	3	3	3	3	3	3	3	2
0	0	3	0	0	2	2	2	0	2	1	2
0	0	0	3	0	0	0	0	0	0	0	0
0	0	0	0	0	0	0	1	0	0	0	0
0	0	0	1	0	0	0	0	0	0	0	0
0	0	0	1	1	0	0	0	0	0	0	0
0	0	0	0	0	0	0	0	0	0	2	0
0	0	0	0	0	0	0	0	0	0	2	0
1	0	0	0	0	0	0	0	1	0	0	0
1	0	1	0	1	0	1	1	0	0	0	0
0	1	1	0	0	0	1	0	0	1	1	1
3	3	3	3	3	3	1	2	2	2	2	2
0	1	0	0	1	0	0	0	0	1	0	0
0	0	0	2	0	0	0	0	0	0	0	0
0	0	0	0	0	0	1	0	0	0	0	1
1	0	0	0	0	0	0	0	0	0	0	0
0	0	1	1	0	0	0	0	0	0	0	0
3	3	3	2	3	2	2	1	3	2	2	2
1	0	1	0	2	2	2	2	0	1	1	1
0	0	0	2	0	0	0	0	0	0	0	0
3	3	3	3	3	3	3	3	3	3	3	2
0	0	0	0	0	0	0	0	2	0	0	0
3	3	3	3	3	3	3	3	3	3	3	2
3	3	3	3	3	3	3	3	3	3	3	2
0	0	0	1	0	0	0	0	1	0	0	0
2	3	2	3	3	3	3	3	3	3	2	2
3	3	3	3	3	3	3	3	3	3	3	2
2	3	3	3	3	3	3	2	3	3	3	2
2	2	3	2	3	2	2	2	3	2	3	1
0	0	0	1	1	0	0	1	0	0	0	1
0	1	0	2	0	0	0	0	0	0	0	0
3	3	3	3	3	3	3	3	3	3	3	2
0	1	0	0	0	0	0	1	0	0	0	1
0	0	0	0	0	1	0	0	0	0	0	0
0	0	0	0	0	0	0	0	1	1	0	0
0	0	0	2	0	1	0	0	0	0	0	0
1	0	1	0	0	0	0	1	0	0	0	0
2	0	1	2	1	0	0	1	0	0	2	0
0	0	0	0	0	0	0	0	1	0	0	0
0	0	0	0	0	0	0	0	1	0	0	0
0	0	0	0	0	0	0	0	0	1	0	0
0	0	0	0	0	1	0	0	0	0	0	0
0	0	0	0	0	1	0	0	0	0	0	0
0	0	0	0	1	1	0	0	0	0	0	0
0	0	0	0	0	1	0	0	0	0	0	0
0	0	0	2	0	0	0	0	0	0	0	0
0	0	0	0	0	0	0	0	0	2	0	0
0	0	0	0	0	0	1	0	0	0	0	0
0	0	0	0	1	1	0	1	0	0	0	0
0	0	0	0	0	0	0	1	0	0	0	0
0	0	0	0	0	0	1	0	0	0	0	0
0	0	0	0	0	0	0	1	0	0	0	0
0	0	0	0	1	0	0	0	0	0	0	0
0	0	0	0	2	1	1	2	0	0	0	0
0	0	0	0	0	0	0	1	0	0	0	0
0	0	0	0	0	0	0	1	0	0	0	0
0	0	0	0	1	0	0	0	0	0	0	0
0	0	0	0	1	1	1	2	0	0	0	0
0	0	0	0	1	0	0	0	0	0	0	0
0	0	0	0	1	0	0	1	0	0	0	0
0	0	0	0	0	0	0	1	0	0	0	0
0	0	0	0	0	0	1	0	0	0	0	0
0	0	0	0	0	0	0	1	0	0	0	0
0	0	0	0	1	0	0	0	0	0	0	0
0	0	0	0	0	0	0	1	0	0	0	0
0	0	0	0	0	0	0	1	0	0	0	0
0	0	0	0	0	0	0	1	0	0	0	0
0	0	0	0	0	0	0	1	0	0	0	0
0	0	0	0	0	0	1	0	0	0	0	0
0	0	0	0	0	0	0	1	0	0	0	0
0	0	0	0	1	0	0	0	0	0	0	0
0	0	0	0	1	0	0	0	0	0	0	0
0	0	0	0	1	0	0	0	0	0	0	0
0	0	0	0	0	0	0	1	0	0	0	0
0	0	0	0	1	1	0	0	0	0	0	0
0	0	0	0	0	1	0	0	0	0	0	0
0	0	0	0	0	0	0	1	0	0	0	0
0	0	0	0	0	0	0	1	0	0	0	0
0	0	0	0	1	0	0	0	0	0	0	0
0	0	0	0	1	1	0	0	0	0	0	0
0	0	0	0	0	0	1	0	0	0	0	0
0	0	0	0	0	0	0	1	0	0	0	0
0	0	0	0	0	0	0	1	0	0	0	0
0	0	0	0	1	1	0	0	0	0	0	0
0	0	0	0	1	0	0	0	0	0	0	0
0	0	0	0	1	0	1	0	0	0	0	0
0	0	0	0	0	0	0	1	0	0	0	0
0	0	0	0	0	0	0	1	0	0	0	0
0	0	0	0	0	0	0	1	0	0	0	0
0	0	0	0	0	0	0	1	0	0	0	0
0	0	0	0	0	0	0	1	0	0	0	0
0	0	0	0	1	1	0	0	0	0	0	0
0	0	0	0	0	0	0	1	0	0	0	0
0	0	0	1	0	0	0	0	0	0	0	0
0	0	0	1	0	0	0	0	0	0	0	0
0	0	0	2	0	0	0	0	0	0	0	0
0	0	0	1	0	1	0	0	0	0	0	0
0	0	0	2	0	0	0	0	0	0	0	0
0	0	0	2	1	0	0	0	0	0	0	0
0	0	0	0	1	0	1	0	0	0	0	0
0	0	0	0	0	0	0	0	0	1	0	1
0	0	1	0	1	1	0	0	0	0	0	0
0	0	0	0	0	0	0	1	0	0	0	0
0	0	0	0	0	0	0	1	0	0	0	0
0	0	0	0	0	0	0	1	0	0	0	0
0	0	0	0	0	0	0	1	0	0	0	0
0	0	0	0	0	0	0	1	0	0	0	0
0	0	0	0	0	0	0	1	0	0	0	0
0	0	0	0	0	0	0	1	0	0	0	0
3	3	3	2	2	3	3	3	3	3	1	2
0	0	0	0	0	0	0	1	1	0	0	0
0	0	0	0	0	0	0	1	0	0	0	0
0	0	0	1	0	0	0	0	0	0	0	0
0	0	0	1	0	0	0	0	0	0	0	0
0	0	0	0	0	0	0	0	1	0	0	0
1	0	1	0	0	0	0	0	0	0	0	0
0	0	0	3	1	0	0	0	0	0	0	0
0	0	0	0	0	1	0	0	0	0	0	0
0	0	1	0	0	0	0	0	0	0	0	0
1	0	0	1	0	0	0	0	0	0	0	0
1	0	0	0	0	1	0	0	0	0	0	2
0	0	0	1	0	0	0	0	0	0	0	0
0	0	0	0	0	0	0	0	1	0	0	0
0	0	0	1	1	0	0	0	0	0	0	0
2	2	2	3	1	1	1	2	2	0	2	0
0	0	0	0	1	0	0	0	0	1	0	0
0	0	0	0	0	0	0	0	1	0	0	0
0	0	0	1	0	0	0	0	0	0	0	0
0	0	1	0	0	0	0	0	0	0	0	0
1	0	0	0	0	0	0	0	0	0	0	0
0	0	1	0	0	0	0	0	0	0	0	0
1	0	0	0	0	0	0	0	0	0	0	0
1	0	0	0	0	0	0	0	0	0	0	0
0	0	0	1	0	0	0	0	0	0	0	0
0	0	0	1	0	0	0	0	0	0	0	0
0	0	0	1	0	0	0	0	0	0	0	0
1	0	0	0	0	0	0	0	0	0	0	0
0	0	0	1	0	0	0	0	0	0	0	0
0	0	0	1	0	0	0	0	0	0	0	0
1	0	0	0	0	0	0	0	0	0	0	0
1	0	0	0	0	0	0	0	0	0	0	0
1	0	0	0	0	0	0	0	0	0	0	0
0	0	0	1	0	0	0	0	0	0	0	0
0	0	0	0	0	0	0	0	1	1	0	0
0	0	0	3	0	0	0	0	0	0	0	0
0	0	1	1	0	0	0	0	0	0	0	0
0	0	0	1	0	0	0	0	0	0	0	0
0	0	0	3	1	2	0	1	0	1	0	0
0	0	0	1	0	0	0	0	0	0	0	0
0	0	0	2	0	0	0	0	0	0	0	0
0	0	0	1	0	0	0	0	0	0	0	0
0	0	0	0	0	1	0	0	0	0	0	0
0	0	0	1	0	0	0	0	0	0	0	0
0	0	0	1	0	0	0	0	0	0	0	0
2	3	1	2	2	2	2	3	0	1	2	0
0	1	1	0	1	0	0	0	0	0	0	1
2	0	0	0	1	0	0	0	0	0	0	0
1	0	0	0	1	0	0	0	0	0	0	0
0	0	0	2	0	0	0	0	0	0	0	0
0	0	0	0	0	1	0	0	0	0	0	0
0	0	0	3	0	0	0	0	0	0	0	0
0	0	0	2	0	0	0	0	0	0	0	0
0	0	1	1	0	0	0	0	0	0	0	0
0	0	0	0	0	0	0	0	2	0	0	0
0	0	0	0	1	2	0	1	0	0	0	0
2	0	0	0	0	0	1	1	0	0	0	0
0	0	0	1	0	0	0	0	0	0	0	0
1	0	0	0	0	0	0	0	0	0	0	0
0	0	1	0	1	0	0	1	0	1	0	1
0	0	0	0	0	0	0	0	0	0	0	1
0	0	0	0	0	0	0	0	0	0	0	1
0	0	0	2	0	0	0	0	0	0	0	0
0	0	0	0	0	0	2	0	0	0	0	0
0	0	0	0	0	0	2	0	1	0	0	1
1	0	0	2	0	0	0	0	0	0	0	0
0	0	0	0	0	0	0	0	0	0	1	0
1	0	1	0	0	0	0	0	0	0	0	0
0	0	0	0	1	0	0	1	0	0	0	0
0	0	0	2	0	0	0	0	0	0	0	0
0	0	2	0	0	0	0	0	0	0	0	0
0	0	0	0	0	0	0	0	0	0	2	0
0	0	0	0	0	0	0	0	0	0	1	0
0	0	0	0	0	1	0	0	0	0	0	0
0	0	0	3	0	0	0	0	0	0	0	0
0	0	0	0	0	1	1	0	0	0	0	0
0	1	0	0	0	0	1	0	0	0	0	1
3	2	1	2	3	1	0	1	2	1	0	1
0	0	0	3	0	0	0	0	0	0	0	0
0	0	1	0	0	0	1	0	0	0	0	0
0	0	0	0	1	1	0	0	0	0	0	0
0	0	0	1	0	0	0	0	0	0	0	0
1	0	1	0	0	0	0	0	0	0	0	0
3	3	3	3	0	0	0	0	0	0	0	0
0	0	0	0	0	0	0	0	0	0	1	0
1	1	0	3	1	2	0	0	0	0	2	0
0	0	0	3	0	0	0	0	0	0	0	0
2	1	0	3	1	1	0	1	0	0	2	1
1	1	0	2	1	0	0	0	0	0	0	0
0	0	0	0	0	0	1	0	0	0	0	0
1	0	0	0	0	0	0	0	0	0	0	0
0	1	0	0	0	0	0	0	0	0	0	0
2	0	1	0	1	0	3	0	0	1	0	0
0	0	1	0	0	0	1	0	2	1	0	1
0	0	0	0	1	0	0	0	0	0	0	0
0	0	0	0	1	1	0	0	0	0	0	0
0	0	0	0	1	0	0	0	0	0	0	0
0	0	0	0	1	0	0	0	0	0	0	0
0	0	0	0	1	1	0	0	0	0	0	0
0	0	0	0	0	1	0	0	0	0	0	0
0	0	0	0	1	0	0	0	0	0	0	0
0	0	0	0	1	0	0	0	0	0	0	0
0	0	0	0	1	1	0	0	0	0	0	0
0	0	0	0	1	0	0	0	0	0	0	0
0	0	0	0	1	0	0	0	0	0	0	0
0	0	0	0	1	1	0	0	0	0	0	0
0	0	0	0	0	0	1	0	0	0	0	0
0	0	0	0	0	0	1	0	0	0	0	0
0	1	0	0	0	0	0	0	0	1	0	0
0	0	0	0	0	1	0	0	0	0	0	0
0	0	0	0	1	0	0	0	0	0	0	0
0	0	0	0	0	0	1	0	0	0	0	0
0	0	1	0	0	0	0	0	0	0	0	0
0	0	0	0	0	1	0	0	0	0	0	0
0	0	1	0	0	0	0	0	0	0	0	0
0	0	0	1	0	0	0	0	0	0	0	0
0	0	0	2	0	0	0	0	0	0	0	0
0	1	0	0	0	0	0	0	0	1	0	0
0	0	0	2	0	0	0	0	0	0	0	0
0	0	0	1	0	0	0	0	0	0	0	0
0	0	1	1	0	0	0	0	1	0	0	0
1	0	1	1	2	0	0	0	1	2	2	1
0	0	0	0	0	0	0	0	0	0	2	0
0	0	0	1	0	0	0	0	0	0	0	0
0	0	0	0	0	0	0	0	0	1	0	0
0	0	0	0	0	0	0	0	0	1	0	0
1	0	0	0	0	0	0	0	0	0	0	0
0	2	1	2	1	2	1	0	0	0	1	0
1	1	2	3	2	3	0	2	0	0	2	1
0	0	0	0	0	1	0	1	0	0	0	0
0	0	0	0	0	0	0	1	0	0	0	0
0	0	0	1	0	1	0	0	0	0	0	0
0	0	0	1	0	0	0	0	0	0	0	0
0	0	0	0	0	0	1	0	1	0	0	0
0	0	0	1	0	1	0	0	0	0	0	0
1	3	1	0	2	1	3	0	0	1	0	0
1	1	1	2	0	0	1	0	0	0	0	0
0	0	0	0	0	0	0	1	0	0	0	0
2	1	0	0	0	1	2	0	0	0	0	0
0	0	0	0	0	0	0	1	0	0	0	0
0	0	1	0	1	0	0	0	0	0	0	0
0	0	0	0	0	0	0	2	0	0	0	0
0	0	0	0	1	0	0	0	1	1	0	0
0	0	0	1	0	0	0	0	0	0	0	0
0	1	1	0	0	0	0	0	0	0	0	0
0	0	1	1	0	0	0	0	0	0	0	0
0	0	0	2	0	0	0	0	0	0	0	0
0	0	0	0	0	0	0	0	0	0	1	0
0	0	0	0	0	0	0	0	0	0	1	0
0	0	0	0	0	0	0	0	0	0	1	0
0	0	0	0	1	0	0	0	0	0	0	0
0	0	0	0	1	1	0	0	0	0	0	0
0	0	0	2	0	0	0	0	0	0	0	0
0	1	0	0	0	1	0	0	0	0	0	0
0	0	0	1	0	1	0	0	0	0	0	0
0	0	0	1	0	0	1	0	0	0	0	0
0	0	1	0	0	0	0	0	0	0	0	0
1	0	1	0	0	0	1	0	0	1	0	0
0	0	0	1	0	0	0	0	0	0	0	0
0	0	0	1	0	1	0	0	0	0	0	0
0	0	0	1	0	0	0	0	0	0	0	0
1	1	1	0	0	1	2	0	1	0	0	0
3	2	2	2	3	3	3	1	3	3	2	1
0	0	0	1	0	0	0	0	0	0	0	0
3	3	3	1	2	2	3	1	3	3	1	2
0	0	0	0	0	0	1	0	0	0	0	1
1	0	0	0	1	0	1	0	0	0	0	1
0	1	0	0	0	0	2	0	0	0	0	0
0	1	0	0	0	0	0	0	0	0	0	0
0	0	0	0	0	0	1	0	1	0	0	0
0	0	0	0	0	2	0	0	0	0	0	0
0	0	0	1	0	0	0	0	0	0	0	0
0	1	1	0	0	0	0	0	0	0	0	0
0	0	0	0	0	0	0	0	0	0	1	0
0	0	0	2	0	0	0	0	0	0	0	0
0	0	0	2	0	0	0	0	0	0	0	0
0	0	0	1	0	0	0	0	0	0	0	0
0	0	0	2	0	0	0	0	0	0	0	0
0	0	0	2	0	0	0	0	0	0	0	0
0	0	0	2	0	0	0	0	0	0	0	0
0	0	0	0	0	0	0	1	0	0	0	0
0	1	0	0	0	0	0	0	0	0	0	0
0	0	0	1	0	0	0	0	0	0	0	0
1	0	0	0	0	1	0	0	0	0	0	0
0	0	0	3	0	1	0	0	0	0	0	0
0	0	0	0	0	0	0	0	0	0	1	0
0	0	0	0	0	0	0	0	0	0	1	0
0	0	0	0	0	0	0	0	0	0	1	0
0	0	0	0	0	0	0	1	0	0	0	0
0	0	1	0	0	0	0	0	0	0	0	0
0	0	0	0	0	0	1	0	0	0	0	1
0	2	1	0	1	2	1	1	0	2	0	0
0	0	0	0	0	1	0	0	0	0	0	1
1	0	0	2	0	0	0	0	0	0	0	0
0	0	0	2	0	0	0	0	0	0	0	0
1	0	1	1	0	2	2	0	0	0	0	0
0	1	0	0	0	0	0	0	0	1	0	0
0	0	0	1	0	0	0	0	0	0	0	0
0	0	2	3	0	0	0	0	0	0	0	0
3	0	3	1	0	0	0	0	0	0	0	0
0	0	0	1	0	0	0	0	0	0	0	0
0	0	1	1	0	0	0	0	0	0	0	0
0	0	0	0	0	0	1	1	1	0	1	0
0	0	0	1	0	0	0	0	0	0	0	0
0	0	0	0	0	0	0	0	0	1	0	0
0	0	0	1	0	0	0	0	0	0	0	0
0	0	0	1	0	0	0	0	0	0	0	0
0	0	0	1	0	0	0	0	0	0	0	0
0	0	0	2	0	1	0	0	0	0	0	0
0	0	0	2	0	0	0	0	0	0	0	0
0	0	1	0	0	0	0	0	0	0	0	0
0	0	0	2	0	0	0	0	0	0	0	0
0	0	0	2	0	0	0	0	0	0	0	0
0	0	0	1	0	0	0	0	0	0	0	0
1	0	0	0	0	0	0	0	0	0	0	0
0	0	0	1	0	0	0	0	0	0	0	0
0	0	0	0	0	0	0	0	0	0	1	0
0	0	0	0	0	0	0	0	0	0	1	0
0	0	0	1	0	0	0	0	0	0	0	0
1	0	1	0	0	0	1	1	0	0	0	0
3	3	3	3	3	3	3	3	3	3	3	2
2	3	2	1	3	2	3	2	1	1	2	1
3	3	3	3	3	3	3	3	3	3	3	2
3	3	3	3	3	3	3	3	3	3	3	2
3	3	3	3	3	3	3	3	3	3	3	2
1	2	1	3	2	2	2	3	2	3	1	2
2	3	1	3	1	3	3	2	1	3	3	2
1	1	3	1	0	1	3	1	2	2	0	1
3	3	3	3	3	3	3	3	3	3	3	2
3	3	3	3	2	3	3	3	3	3	3	2
3	2	3	0	2	2	2	2	3	3	2	1
0	0	0	0	0	0	2	0	0	1	0	0
0	0	0	0	0	0	0	0	1	1	1	0
0	0	1	0	0	0	0	0	0	0	0	0
0	0	1	0	0	0	0	0	0	0	0	0
2	0	1	0	2	1	0	0	0	1	0	1
0	1	0	0	0	1	0	0	0	0	0	0
1	1	1	2	1	0	2	1	1	2	0	0
0	0	0	1	0	0	0	0	0	0	0	0
0	0	0	1	0	1	0	0	0	0	0	0
0	0	0	2	0	0	0	0	0	0	0	0
0	0	0	0	0	0	0	0	0	0	1	0
0	0	0	0	0	0	0	0	0	1	0	0
0	0	0	0	0	0	0	0	2	0	2	0
0	0	0	0	0	0	0	0	0	0	2	0
0	0	0	0	0	0	0	0	0	0	2	0
0	0	0	0	0	0	0	0	1	1	0	1
0	0	0	0	0	0	0	0	0	0	2	0
0	0	0	0	0	0	0	0	0	0	2	0
0	0	0	0	0	0	0	0	0	1	0	0
0	0	0	0	0	0	0	0	0	0	0	1
0	0	0	0	0	0	0	0	1	0	0	0
0	0	0	0	0	0	0	0	0	1	0	0
0	0	0	0	0	0	0	0	0	1	0	0
0	0	0	0	0	0	0	0	2	0	0	0
0	0	0	0	0	0	0	0	1	0	0	0
0	0	0	0	0	0	0	0	0	1	0	0
0	0	0	3	0	0	0	0	0	0	0	0
1	0	0	0	0	0	0	0	0	0	0	0
1	0	0	0	0	0	0	0	0	0	0	0
1	0	1	0	0	0	0	0	0	0	0	0
1	0	0	1	0	0	0	0	0	0	0	0
0	0	0	1	0	0	0	0	0	0	0	0
3	3	1	0	0	0	0	0	0	0	0	0
0	0	0	1	0	0	0	0	0	0	0	0
0	0	1	0	0	0	0	0	0	0	0	0
0	0	0	0	0	1	0	0	0	0	0	0
0	0	0	0	1	0	0	0	0	0	0	0
0	0	0	0	0	0	1	0	0	0	0	0
0	0	0	0	1	0	0	0	0	0	0	0
0	0	0	0	1	0	0	0	0	0	0	0
0	0	0	0	0	1	0	0	0	0	0	0
0	0	0	0	1	0	0	0	0	0	0	0
0	0	0	0	0	0	1	0	0	0	0	0
0	0	0	0	0	0	1	0	0	0	0	0
0	0	0	0	0	1	0	0	0	0	0	0
0	0	0	0	0	0	1	0	0	0	0	0
0	0	0	0	1	2	1	0	0	0	0	0
0	0	0	0	0	0	1	0	0	0	0	0
0	0	0	0	1	0	0	0	0	0	0	0
0	0	0	0	1	0	1	0	0	0	0	0
0	0	0	0	0	1	0	0	0	0	0	0
0	0	0	0	0	1	0	0	0	0	0	0
0	0	0	0	0	0	2	0	0	0	0	0
0	0	0	0	1	0	0	0	0	0	0	0
0	0	0	0	0	0	1	0	0	0	0	0
0	0	1	0	0	0	0	0	0	0	0	0
2	1	1	0	2	0	1	0	0	0	0	1
0	0	0	0	0	0	0	0	0	0	0	1
0	0	0	0	0	0	0	0	1	0	0	0
0	0	0	2	0	0	0	1	0	0	0	1
1	1	1	0	0	0	1	0	0	0	0	1
0	0	1	0	0	0	1	0	0	0	0	0
1	0	0	0	0	1	1	0	0	0	0	1
0	1	1	0	0	1	0	0	1	1	0	0
1	2	1	0	1	1	0	0	1	1	0	0
2	1	0	0	0	0	2	0	1	2	0	0
0	0	0	0	0	0	1	0	1	1	0	0
0	0	0	0	0	0	0	0	0	1	0	0
0	0	0	1	0	0	0	0	0	0	0	0
0	0	0	2	0	0	0	0	0	0	0	0
0	0	0	1	0	0	1	0	0	0	0	0
0	0	0	0	1	0	0	0	0	0	0	1
0	0	0	0	2	0	0	0	0	0	0	1
0	0	0	0	0	0	1	0	0	0	0	1
0	0	0	0	0	0	0	0	0	0	0	1
1	2	0	2	1	0	0	0	2	0	2	0
3	3	3	3	3	3	3	2	3	3	3	2
1	1	0	1	1	0	0	0	0	0	1	0
3	1	1	2	1	3	1	3	2	2	2	1
2	0	1	0	1	0	2	1	2	2	0	2
1	0	1	0	1	0	1	0	0	2	0	0
1	0	1	0	0	0	0	1	0	0	0	0
0	0	1	0	0	0	0	1	0	0	0	0
0	0	1	0	0	0	0	0	0	0	0	0
0	0	0	0	0	0	0	0	0	1	0	0
0	1	0	0	0	0	0	0	0	0	0	0
0	1	0	0	0	0	0	0	0	1	0	1
0	0	0	0	0	0	0	0	1	1	0	0
0	0	0	0	0	0	1	0	0	1	0	0
1	2	1	0	0	0	0	0	1	1	1	2
0	0	0	0	0	1	1	1	0	0	0	0
0	0	0	0	0	0	0	0	0	0	1	0
0	0	0	0	0	0	0	0	0	0	1	0
0	0	0	0	0	0	0	0	0	0	2	0
1	0	0	0	0	0	0	0	0	0	0	1
0	2	0	0	0	2	0	0	0	0	1	0
0	0	0	0	0	0	0	1	0	0	0	0
0	0	0	0	0	0	0	0	1	0	0	0
2	0	1	1	1	1	1	2	3	2	0	1
0	1	0	0	0	0	0	0	0	0	0	1
0	0	0	1	0	0	0	0	0	0	0	0
0	0	0	1	0	0	0	0	0	0	0	0
0	0	1	2	0	0	0	0	0	0	0	0
0	0	0	1	0	0	0	0	0	0	0	0
0	0	0	3	0	0	0	0	0	0	0	0
0	1	0	0	0	1	0	0	0	0	0	0
0	0	1	0	0	0	0	0	0	0	0	0
1	0	0	0	0	0	0	0	0	0	0	0
1	0	0	0	0	0	0	0	0	0	0	0
1	0	0	0	0	0	0	0	0	0	0	0
1	0	0	0	0	0	0	0	0	0	0	0
1	0	0	0	0	0	0	0	0	0	0	0
1	0	0	0	0	0	0	0	0	0	0	0
1	0	0	0	0	0	0	0	0	0	0	0
1	0	0	0	0	0	0	0	0	0	0	0
0	0	0	0	0	0	0	0	1	0	0	0
0	0	0	0	0	0	1	0	1	0	0	0
1	0	0	0	0	0	0	0	0	0	0	0
0	0	0	1	0	0	0	0	0	0	0	0
0	0	0	1	0	1	0	0	0	0	0	0
1	0	0	0	0	0	0	0	0	0	1	0
0	1	0	0	1	0	1	0	0	0	0	0
0	0	0	0	0	0	0	1	0	0	0	1
0	0	0	2	0	0	0	0	0	0	0	0
0	0	0	2	0	0	0	0	0	0	0	0
0	0	0	2	0	0	0	0	0	0	0	0
2	3	1	1	2	1	2	0	2	0	2	2
0	0	0	1	0	0	0	0	0	0	0	0
0	0	0	0	0	0	0	0	0	0	0	1
0	0	1	0	0	0	0	0	0	0	0	0
0	0	0	0	0	0	0	0	1	0	0	1
0	0	0	0	1	0	0	0	0	0	1	0
0	0	0	0	0	0	0	0	0	0	2	0
0	0	0	0	0	0	0	0	0	0	2	0
0	0	0	0	0	0	0	0	0	0	2	0
0	0	0	0	0	0	0	0	0	0	2	0
0	0	0	0	0	1	0	1	0	0	0	0
0	0	0	0	1	0	0	1	0	0	0	0
0	0	0	1	0	0	0	0	0	0	0	0
1	0	1	0	0	0	0	0	0	0	0	0
3	3	3	3	3	3	3	3	3	3	3	2
0	0	0	0	0	1	0	1	0	0	0	0
0	0	0	0	0	1	0	0	0	0	0	0
0	0	0	0	0	0	1	0	0	0	0	0
0	0	0	0	0	0	1	0	0	0	0	0
1	0	0	0	0	0	0	0	0	0	0	0
0	0	0	0	0	0	1	0	0	0	0	0
0	0	0	0	0	1	0	0	0	0	0	0
0	0	0	0	0	0	1	0	0	0	0	0
0	0	0	0	0	0	1	0	0	0	0	0
0	0	0	2	0	0	0	0	0	0	0	0
0	0	0	3	0	0	0	0	0	0	0	0
0	0	0	1	0	0	0	0	0	0	0	0
0	1	1	0	0	0	0	0	0	0	0	0
1	0	1	0	0	0	0	0	0	0	0	0
0	1	1	0	1	2	0	1	0	0	0	0
0	0	0	1	1	2	0	0	0	0	0	1
0	0	1	2	0	1	0	1	0	0	2	1
0	0	2	3	1	2	0	1	0	0	2	1
0	0	0	0	0	0	0	0	0	0	2	0
0	0	0	0	0	0	0	0	0	0	2	0
0	0	0	0	0	0	0	0	0	0	2	0
0	0	0	0	0	0	0	0	1	1	0	1
0	0	0	1	0	0	0	0	0	0	1	0
0	0	0	3	0	0	0	0	0	0	0	0
0	0	0	1	0	0	0	0	0	0	0	0
0	0	0	1	0	0	0	0	0	0	0	0
0	0	1	1	0	0	0	0	0	0	0	0
0	0	0	0	0	0	1	0	1	0	0	0
0	0	0	1	0	0	0	0	0	0	0	0
0	0	0	1	0	0	0	0	0	0	0	0
0	0	1	0	0	0	0	0	0	0	0	0
0	0	0	0	0	0	0	0	0	1	1	0
0	0	0	0	0	0	0	0	0	1	0	0
2	1	1	0	0	1	1	0	0	1	0	0
2	1	1	0	1	1	0	1	2	2	0	0
0	0	0	0	0	1	0	0	0	0	0	0
0	0	0	0	0	0	0	0	0	1	0	0
1	0	0	0	0	0	0	0	1	0	0	0
0	2	0	0	0	0	0	0	0	0	0	0
0	3	0	0	0	0	0	0	0	0	0	0
0	0	1	0	0	1	0	0	0	0	0	0
0	0	0	0	0	1	0	1	0	0	0	0
1	1	1	1	0	1	1	0	0	0	0	0
0	0	0	2	0	0	0	0	0	0	0	0
0	0	2	0	0	0	0	0	0	0	0	0
1	0	0	0	0	0	0	0	0	0	0	0
0	1	0	0	0	0	0	0	0	0	0	0
2	0	0	0	0	0	0	0	0	0	0	0
1	0	0	0	0	0	0	0	0	0	0	0
0	1	0	0	0	0	0	0	0	0	0	0
2	0	1	0	0	0	0	0	0	0	0	0
0	0	0	2	0	0	0	0	0	0	0	0
0	0	0	0	1	1	0	2	0	0	0	0
0	0	0	0	1	2	0	2	0	0	0	0
0	0	0	0	0	1	0	0	0	0	0	0
0	0	0	0	0	0	0	1	0	0	0	0
0	0	0	0	0	0	1	0	0	0	0	0
0	0	0	0	0	0	0	1	0	0	0	0
0	0	0	0	0	0	0	1	0	0	0	0
0	0	0	0	1	0	0	2	0	0	0	0
0	0	0	0	0	0	0	1	0	0	0	0
0	0	0	0	0	1	0	0	0	0	0	0
0	0	0	0	0	0	0	1	0	0	0	0
0	0	0	0	0	0	0	1	0	0	0	0
0	0	0	0	0	0	0	1	0	0	0	0
0	0	0	0	2	1	1	1	0	0	0	0
0	1	0	1	0	1	0	0	1	2	1	1
0	0	0	1	0	0	0	0	0	0	0	0
0	0	0	1	0	0	0	0	0	0	0	0
0	0	0	0	0	0	1	0	0	1	0	0
0	0	0	1	0	0	0	1	0	0	0	0
0	0	0	3	0	0	0	0	0	0	0	0
0	0	0	1	0	0	0	0	0	0	0	0
0	0	0	0	0	0	0	1	0	0	0	0
0	0	0	0	0	0	0	1	0	0	0	0
0	0	0	0	0	0	0	1	0	0	0	0
0	0	0	0	0	0	1	0	0	0	2	1
3	3	3	3	3	3	3	3	3	3	3	1
3	3	3	3	3	3	3	2	3	3	3	1
0	0	0	2	0	0	0	0	0	0	1	0
0	0	1	0	0	0	0	0	0	1	1	1
1	0	1	0	2	1	1	0	2	0	0	0
3	3	3	1	2	3	2	3	3	3	2	1
1	0	0	0	0	0	1	0	0	0	0	0
1	0	1	0	0	0	0	1	0	0	0	0
0	0	0	1	1	0	0	0	0	0	0	0
1	0	1	0	2	2	2	1	2	2	1	2
1	1	2	1	2	1	1	1	2	1	1	1
1	0	0	0	1	1	1	1	0	2	0	0
0	1	0	0	0	0	0	0	0	0	0	0
0	1	1	2	0	2	1	1	0	1	1	0
0	0	0	0	1	0	0	0	0	1	0	0
1	0	1	1	0	1	0	0	0	0	1	0
0	0	0	0	0	0	0	0	0	0	0	1
3	3	2	2	3	3	2	2	2	2	2	1
1	1	1	1	0	1	1	0	0	0	0	0
0	0	0	1	0	0	0	0	0	0	0	0
0	0	1	0	0	0	0	0	0	0	0	0
0	1	0	0	2	1	1	1	2	2	0	2
2	3	0	3	3	3	1	0	1	2	1	1
0	0	1	0	0	0	0	0	0	0	0	0
0	0	0	2	0	0	0	0	0	0	0	0
0	0	0	0	0	0	1	0	2	0	0	1
0	1	0	0	0	0	1	0	1	0	0	0
0	0	0	0	0	1	0	0	1	0	0	0
0	0	0	0	0	0	0	1	1	0	0	1
0	0	0	0	0	0	0	0	1	0	0	0
3	3	3	2	3	3	1	3	1	2	3	2
0	0	0	0	0	0	0	0	0	1	0	0
0	0	0	2	0	0	0	0	0	0	0	0
1	0	0	0	0	0	0	0	0	1	0	0
2	1	2	0	0	1	2	1	2	2	0	1
0	0	0	1	1	1	0	0	0	0	0	0
0	0	0	3	0	0	0	0	0	0	0	0
0	0	0	0	0	1	0	0	0	0	0	0
0	0	0	0	0	0	0	0	0	0	1	1
0	0	0	1	0	0	0	0	0	0	0	0
0	1	0	1	0	1	0	0	0	0	1	0
0	0	1	0	0	0	0	0	0	0	0	0
0	0	0	0	0	0	0	0	0	0	1	0
0	0	0	0	0	0	0	0	0	0	1	0
0	0	0	3	1	1	0	0	0	0	0	0
1	0	0	0	0	1	0	0	1	1	0	1
1	0	0	0	0	1	0	0	0	0	0	0
0	0	1	0	0	0	0	1	0	0	0	0
1	1	1	0	0	0	1	0	1	2	0	1
0	1	0	0	0	0	0	0	0	0	0	0
0	0	0	0	1	0	0	0	0	0	0	0
1	1	1	0	1	1	3	1	2	0	0	2
0	1	0	0	0	0	1	0	0	1	0	0
0	0	0	0	0	1	0	0	0	2	0	0
0	1	0	0	0	0	0	0	0	0	0	1
0	1	0	0	0	0	1	0	0	0	0	0
1	0	0	0	0	0	0	0	0	0	1	0
0	0	1	0	0	0	0	0	0	0	1	1
0	1	1	1	2	2	1	2	0	2	2	2
0	3	0	1	0	0	2	1	0	0	2	0
2	3	1	0	0	1	1	1	2	1	1	2
0	0	0	0	1	0	1	0	0	0	0	0
3	3	3	2	3	3	3	3	3	3	2	2
3	1	3	0	3	3	3	2	3	3	1	2
2	3	2	0	3	3	3	2	3	3	1	2
0	0	0	0	0	0	0	1	1	0	0	0
0	0	0	1	0	0	0	0	0	0	0	0
0	0	0	0	0	0	0	0	0	0	1	0
0	0	0	0	0	0	0	0	0	0	1	0
0	0	0	1	0	0	0	0	0	0	0	0
0	0	0	1	0	0	0	0	0	0	0	0
0	0	0	1	0	0	0	0	0	0	0	0
0	0	0	1	0	0	0	0	0	0	0	0
0	0	0	0	0	1	0	0	0	0	0	0
1	0	3	0	0	1	3	0	1	0	0	2
1	1	1	2	1	1	0	0	0	2	0	1
3	3	3	2	3	3	3	1	3	2	3	2
1	0	1	0	1	1	0	0	1	1	0	1
0	0	0	0	0	0	0	0	0	1	1	0
1	0	0	0	2	0	0	0	1	0	0	2
0	3	1	1	2	2	2	0	0	1	0	0
2	3	3	0	2	1	2	1	0	2	0	0
2	0	0	0	0	1	1	0	0	0	0	0
0	0	0	1	0	0	0	0	0	0	0	0
0	0	1	0	0	0	0	0	0	0	0	0
0	0	1	0	0	0	0	0	0	0	0	0
1	0	0	0	0	0	0	0	0	0	0	0
1	0	0	0	0	0	0	0	0	0	0	0
3	0	0	0	0	0	0	0	0	0	0	0
0	0	0	1	0	0	0	0	0	0	0	0
0	0	0	0	0	0	0	1	0	0	1	1
0	0	0	0	0	1	0	0	0	0	0	0
0	0	0	0	0	0	0	0	1	0	0	0
0	0	0	1	0	0	0	0	0	0	0	0
0	0	0	1	0	0	0	0	0	0	0	0
0	0	0	1	0	0	0	1	0	0	0	0
0	0	0	2	0	0	0	0	0	0	0	0
0	0	0	1	0	0	0	0	0	0	0	0
0	0	0	2	0	0	0	0	0	0	0	0
3	2	3	2	1	2	2	3	2	3	1	2
0	0	0	2	0	0	0	0	0	0	0	0
0	0	0	1	1	0	0	0	0	0	0	0
0	0	0	1	0	1	0	0	0	0	0	0
1	2	1	0	0	1	0	1	2	1	1	1
1	1	0	0	0	0	0	0	1	0	0	0
1	0	0	0	1	0	0	0	1	0	1	0
0	0	0	3	0	0	0	0	0	0	0	0
0	0	0	2	0	0	0	0	0	0	0	0
0	0	0	0	0	0	1	0	1	0	0	0
0	0	0	1	0	0	0	0	0	0	0	0
0	0	0	1	0	1	0	0	0	0	0	0
0	0	0	0	2	0	0	0	0	0	0	0
0	0	0	0	2	0	0	0	0	0	0	0
0	0	0	0	1	0	0	0	0	0	0	0
0	0	0	0	1	1	0	0	0	0	0	0
0	0	0	0	0	0	1	0	0	0	0	0
0	0	0	0	0	0	1	0	0	0	0	0
0	0	0	0	0	0	1	0	0	0	0	0
0	0	0	0	0	1	0	0	0	0	0	0
0	0	0	0	0	0	1	0	0	0	0	0
0	0	0	0	0	1	0	0	0	0	0	0
0	0	0	0	0	0	2	0	0	0	0	0
0	0	0	0	0	1	0	0	0	0	0	0
0	0	0	0	1	0	0	0	0	0	0	0
0	0	0	0	0	1	0	0	0	0	0	0
0	0	0	0	0	1	0	0	0	0	0	0
0	0	0	0	0	1	0	0	0	0	0	0
0	0	0	0	0	0	0	1	0	1	0	0
0	0	0	0	0	0	1	0	0	2	0	1
2	0	2	1	0	0	0	0	1	2	1	2
2	3	3	1	2	2	2	1	2	3	2	2
0	0	0	0	0	0	0	1	0	0	0	0
0	0	1	0	0	0	0	0	0	2	0	1
0	0	0	0	0	0	0	0	0	0	1	0
0	0	0	0	0	0	0	0	0	0	2	0
0	0	0	0	0	0	0	0	0	0	1	0
0	0	0	0	0	0	0	0	0	0	2	0
0	1	1	0	1	0	2	0	0	2	0	0
0	1	0	0	0	0	1	0	2	0	0	0
0	0	0	0	0	0	0	1	0	0	0	0
0	0	0	0	0	0	0	1	0	1	0	0
0	1	0	0	0	0	0	0	0	0	0	0
1	0	0	1	0	0	0	0	0	0	1	1
0	0	1	0	0	0	1	1	0	0	2	0
3	2	3	2	1	2	3	3	3	1	3	1
0	0	0	0	0	1	1	0	0	0	0	0
0	0	0	2	0	0	0	0	0	0	0	0
0	0	0	0	1	0	1	0	0	0	0	0
3	3	3	3	3	3	3	2	1	3	3	2
1	0	0	0	0	0	0	0	0	0	0	0
0	0	0	0	0	1	0	0	0	0	0	0
1	2	2	2	1	0	2	2	0	2	0	0
0	0	0	0	0	1	0	0	0	0	0	0
0	0	0	2	0	0	0	0	0	0	0	0
0	0	1	0	0	0	0	0	0	0	0	0
0	0	1	0	0	0	0	0	0	0	0	1
0	0	0	0	0	0	1	0	0	0	0	0
0	0	0	0	0	0	1	0	0	1	1	0
0	1	1	0	0	0	0	0	0	0	0	0
0	0	0	0	1	1	0	0	0	0	0	0
0	0	0	0	0	0	1	0	0	0	0	0
0	0	0	0	1	1	0	0	0	0	0	0
0	0	0	0	1	0	0	0	0	0	0	0
0	0	0	0	0	1	3	0	0	0	0	0
0	0	0	0	0	0	0	1	0	0	0	0
0	0	0	0	3	1	2	0	0	0	0	0
0	0	0	0	1	0	0	0	0	0	0	0
1	0	0	0	2	0	0	1	0	1	0	1
2	1	1	1	2	0	1	0	0	0	0	1
1	0	0	3	0	1	1	0	0	0	0	0
0	0	0	0	0	0	2	0	0	0	0	0
1	0	0	0	0	0	0	0	0	0	0	0
0	1	0	1	0	0	0	0	0	0	0	0
0	0	0	1	0	0	0	0	0	0	0	0
0	0	0	0	0	0	0	0	0	0	2	0
0	0	0	0	0	0	0	0	0	0	2	0
0	0	0	0	0	0	0	0	0	0	2	0
0	0	0	0	0	0	0	0	0	0	2	0
0	0	0	0	0	0	0	0	0	0	2	0
1	0	0	2	0	0	0	0	0	0	0	0
0	1	0	0	0	1	2	2	0	0	0	0
2	2	3	3	2	2	3	2	2	1	1	1
1	0	0	0	0	0	0	0	0	0	0	0
1	0	0	0	0	0	0	0	0	0	0	0
0	0	1	0	0	0	0	0	0	0	0	0
1	0	0	0	0	0	0	0	0	0	0	0
1	0	0	0	0	0	0	0	0	0	0	0
2	0	1	0	0	0	0	0	0	0	0	0
0	0	1	0	0	0	0	0	0	0	0	0
1	0	0	0	0	0	0	0	0	0	0	0
0	0	1	0	0	0	0	0	0	0	0	0
2	0	3	0	0	0	0	0	0	0	0	0
1	0	1	0	0	0	0	0	0	0	0	0
1	0	0	0	0	0	0	0	0	0	0	0
1	0	1	0	0	0	0	0	0	0	0	0
1	0	0	0	0	0	0	0	0	0	0	0
0	0	0	1	0	0	0	0	0	0	0	0
2	0	2	0	0	0	0	0	0	0	0	0
0	0	1	0	0	0	0	0	1	0	0	0
0	0	0	2	0	0	0	0	0	0	0	0
3	3	3	3	3	3	3	3	2	3	3	2
0	0	0	0	0	0	1	0	0	1	0	0
0	0	0	2	0	0	0	0	0	0	0	0
0	0	0	0	1	0	1	0	0	0	0	0
0	0	1	1	0	0	0	0	0	0	0	0
2	3	2	2	2	1	2	1	1	0	0	1
0	0	0	0	0	1	1	0	0	1	0	0
0	0	0	1	0	0	0	0	0	0	0	0
0	0	0	2	0	0	0	0	0	0	0	0
0	0	0	1	0	0	0	0	0	0	0	0
0	0	0	0	0	0	0	0	0	0	2	0
0	0	0	0	0	0	0	0	0	0	2	0
0	0	0	0	0	0	0	0	0	0	2	0
0	0	0	0	0	0	0	0	0	1	0	1
1	0	0	0	1	0	0	0	0	0	0	0
0	0	0	1	0	1	0	0	0	0	0	0
1	0	0	0	0	0	0	0	0	0	0	0
0	0	0	0	0	0	0	1	0	0	0	1
0	0	0	1	0	0	0	0	0	0	0	0
0	0	0	2	0	0	0	0	0	0	0	0
0	1	0	0	0	0	0	0	0	0	0	0
0	0	0	1	0	1	0	0	0	0	0	0
0	1	0	0	0	0	0	1	0	0	0	0
0	0	0	3	0	0	0	0	0	0	0	0
0	0	0	0	0	0	0	0	1	0	0	1
1	0	0	0	0	0	1	0	0	0	0	0
1	0	1	0	0	0	0	0	0	0	0	0
1	1	3	0	0	0	0	0	0	0	0	0
0	0	0	1	0	0	0	0	0	0	0	0
0	0	0	2	0	0	0	0	0	0	0	0
0	0	0	1	0	0	0	0	0	0	1	0
0	0	0	0	1	0	0	0	0	1	0	0
0	1	0	0	0	0	0	0	0	0	0	0
0	0	0	0	0	0	0	0	0	0	2	0
0	0	0	0	0	0	0	0	0	0	1	0
0	0	0	0	0	0	0	0	0	0	1	0
0	0	0	0	0	0	0	0	0	0	1	0
0	0	1	0	0	0	1	0	1	1	0	0
0	0	0	0	0	0	1	0	0	0	1	1
1	3	3	1	2	3	3	3	3	2	2	1
1	0	1	0	0	0	1	1	0	0	0	0
1	1	1	0	0	0	0	1	1	0	0	0
0	0	1	0	0	0	0	0	0	0	0	0
0	0	1	0	0	0	0	0	0	1	0	0
0	0	0	0	0	0	0	1	0	1	0	1
0	0	0	0	0	0	1	1	2	1	0	1
0	0	0	2	0	0	0	0	0	0	0	0
1	0	0	0	0	0	0	0	1	0	0	0

## Sheet: Fig4C
gene	CIP/WT	CIP/H526Y	CIP/Q513L	CIP/Q513R	CYC/WT	CYC/H526Y	CYC/Q513L	CYC/Q513R	NIT/WT	NIT/H526Y	NIT/Q513L	NIT/Q513R
cysT	3		5	6
dadA					11	5	2
folD								7
ilvI				4
ispA					19	8	8	28
ispB					5	6	2	14
prlF		5
rbfA	6	2	1
rsgA	15		11	1
stfP	4	4	3	6	4	5	3	3	3	3	6	2
ubiE					7	7	6
ubiG					8	7	10
xylB	2	4	2		2	1	5	1	3	3		3
ybeY	7		2	7					1
ycgX	3	1	2		1		5		2	2		1
ydiN				7
yffL											4
yihN											6
yjgL											6
yjjL											5
yliE				5		1

## Sheet: FigS3
antibiotic	strain	replicate	mutations
cip	WT	A	133
cip	WT	B	88
cip	WT	C	88
cip	H526Y	A	77
cip	H526Y	B	95
cip	H526Y	C	77
cip	Q513L	A	136
cip	Q513L	B	74
cip	Q513L	C	80
cip	Q513R	A	153
cip	Q513R	B	198
cip	Q513R	C	105
cyc	WT	A	106
cyc	WT	B	104
cyc	WT	C	72
cyc	H526Y	A	80
cyc	H526Y	B	101
cyc	H526Y	C	112
cyc	Q513L	A	95
cyc	Q513L	B	117
cyc	Q513L	C	82
cyc	Q513R	A	105
cyc	Q513R	B	72
cyc	Q513R	C	75
nit	WT	A	65
nit	WT	B	86
nit	WT	C	71
nit	H526Y	A	90
nit	H526Y	B	89
nit	H526Y	C	63
nit	Q513L	A	69
nit	Q513L	B	83
nit	Q513L	C	96
nit	Q513R	A	100
nit	Q513R	B	77

[truncated: 2 more sheets: FigS4, FigS5]
